# Supplementary material for: Tanreqing Injection Attenuates Macrophage Activation and the Inflammatory Response via the lncRNA-SNHG1/HMGB1 Axis in Lipopolysaccharide-Induced Acute Lung Injury
Source: Front Immunol. 2022 Apr 25;13:820718. doi: 10.3389/fimmu.2022.820718 (PMC9084914; doi:10.3389/fimmu.2022.820718)
Supplement: Supplementary 1 — Summary of the potential interacting proteins with SNHG1. [file DataSheet_1.xlsx]

## Sheet: 鉴定结果概况
Sample	Total_spectra	Identified_spectra	Identified_peptides	Identified_proteins
HCL-traget	45950	835	768	305
HCL-lacz	43594	45	42	31

## Sheet: 图谱鉴定列表；HCL-traget
query_number	peptide_seq	PSM_FDR	ions_score	Protein_ID	Modification	Title
44915	QVYEEEYGSNLEDDVVGDTSGYYQR	0	4.65131	sp|P48036|ANXA5_MOUSE	-	File133414 Spectrum33390 scans: 34642
37623	TIGGGDDSFNTFFSETGAGK	0	4.34057	sp|P05213|TBA1B_MOUSE;sp|P05214|TBA3_MOUSE;sp|P68369|TBA1A_MOUSE;sp|P68373|TBA1C_MOUSE	-	File133414 Spectrum36134 scans: 37478
38991	YGINTTDIFQTVDLWEGK	0	4.18261	sp|Q9WVA4|TAGL2_MOUSE	-	File133414 Spectrum41031 scans: 42538
41541	WSTDDVQINDISLQDYIAVK	0	4.14355	sp|P97461|RS5_MOUSE	-	File133414 Spectrum39614 scans: 41074
36282	SSGSPYGGGYGSGGGSGGYGSR	0	3.89044	sp|Q8BG05|ROA3_MOUSE	-	File133414 Spectrum15888 scans: 16557
37995	FTASAGIQVVGDDLTVTNPK	0	3.74815	sp|P17182|ENOA_MOUSE	-	File133414 Spectrum33384 scans: 34636
44432	DCVGPEVENACANPAAGTVILLENLR	0	3.64183	sp|P09411|PGK1_MOUSE	Carbamidomethyl (C)@2C;Carbamidomethyl (C)@11C	File133414 Spectrum40854 scans: 42355
43606	EEFASTCPDDEEIELAYEQVAR	0	3.586	sp|Q9Z1Q5|CLIC1_MOUSE	Carbamidomethyl (C)@7C	File133414 Spectrum36782 scans: 38147
41219	WGEAGAEYVVESTGVFTTMEK	0	3.56636	sp|P16858|G3P_MOUSE	-	File133414 Spectrum39563 scans: 41021
44433	DCVGPEVENACANPAAGTVILLENLR	0	3.52758	sp|P09411|PGK1_MOUSE	Carbamidomethyl (C)@2C;Carbamidomethyl (C)@11C	File133414 Spectrum40830 scans: 42330
37928	QTIENSQGAYQEAFDISK	0	3.43182	sp|P68254|1433T_MOUSE	-	File133414 Spectrum28767 scans: 29865
39760	QTTVSNSQQAYQEAFEISK	0	3.42331	sp|Q9CQV8|1433B_MOUSE	-	File133414 Spectrum28436 scans: 29523
37517	AAELIANSLATAGDGLIELR	0	3.31931	sp|P67778|PHB_MOUSE	-	File133414 Spectrum40113 scans: 41589
39580	LAPITSDPTEAAAVGAVEASFK	0	3.28249	sp|P52480|KPYM_MOUSE	-	File133414 Spectrum38561 scans: 39986
33428	NQGGYGGSSSSSSYGSGR	0	3.03392	sp|P49312|ROA1_MOUSE	-	File133414 Spectrum9807 scans: 10273
45176	TVPPAVTGVTFLSGGQSEEEASINLNAINK	0	3.02402	sp|P05064|ALDOA_MOUSE	-	File133414 Spectrum38052 scans: 39460
41914	GAVPYVQAFDSLLANPVAEYLK	0	3.02328	sp|P40124|CAP1_MOUSE	-	File133414 Spectrum41896 scans: 43432
38355	STNGDTFLGGEDFDQALLR	0	3.01325	sp|P38647|GRP75_MOUSE	-	File133414 Spectrum38236 scans: 39650
34558	VDATEESDLAQQYGVR	0	3.0028	sp|P09103|PDIA1_MOUSE	-	File133414 Spectrum26496 scans: 27518
35376	SQIFSTASDNQPTVTIK	0	2.97636	sp|P20029|BIP_MOUSE	-	File133414 Spectrum26781 scans: 27813
45227	NIILEEGKEILVGDVGQTVDDPYTTFVK	0	2.95758	sp|P18760|COF1_MOUSE	-	File133414 Spectrum39691 scans: 41153
43359	LVQDVANNTNEEAGDGTTTATVLAR	0	2.94805	sp|P63038|CH60_MOUSE	-	File133414 Spectrum24585 scans: 25544
29564	VAEDDEDDDVDTK	0	2.94646	sp|P26350|PTMA_MOUSE	-	File133414 Spectrum10411 scans: 10897
28763	ISVSDLINGIASLK	0	2.91842	sp|Q61735|CD47_MOUSE	-	File133414 Spectrum41557 scans: 43081
44054	APLATGEDDDDEVPDLVENFDEASK	0	2.87592	sp|Q64152|BTF3_MOUSE	-	File133414 Spectrum37980 scans: 39385
41045	GVVPLAGTNGETTTQGLDGLSER	0	2.86693	sp|P05064|ALDOA_MOUSE	Deamidated (NQ)@9N	File133414 Spectrum31360 scans: 32544
30897	SSITPGTVLIILTGR	0	2.85328	sp|P47911|RL6_MOUSE	-	File133414 Spectrum41055 scans: 42563
38745	IADPDAVKPDDWDEDAPSK	0	2.85291	sp|P35564|CALX_MOUSE	-	File133414 Spectrum23312 scans: 24228
35541	ATDLLLDDSLVSLFGNR	0	2.84918	sp|P99029|PRDX5_MOUSE	-	File133414 Spectrum41482 scans: 43004
30895	LAAVDATVNQVLASR	0	2.8446	sp|Q922R8|PDIA6_MOUSE	-	File133414 Spectrum33316 scans: 34566
34683	TITLEVEPSDTIENVK	0	2.83641	sp|P0CG49|UBB_MOUSE;sp|P0CG50|UBC_MOUSE;sp|P62983|RS27A_MOUSE;sp|P62984|RL40_MOUSE	-	File133414 Spectrum31003 scans: 32176
37264	FSGWYDADLSPAGHEEAK	0	2.82374	sp|Q9DBJ1|PGAM1_MOUSE	-	File133414 Spectrum28418 scans: 29504
43586	VIHDNFGIVEGLMTTVHAITATQK	0	2.823	sp|P16858|G3P_MOUSE	-	File133414 Spectrum40691 scans: 42187
31228	GVDEVTIVNILTNR	0	2.77524	sp|P07356|ANXA2_MOUSE	-	File133414 Spectrum39945 scans: 41416
42848	DNYVPEVSALDQEIIEVDPDTK	0	2.70212	sp|P63276|RS17_MOUSE	-	File133414 Spectrum39983 scans: 41455
35518	DQTNDQVTIDSALATQK	0	2.6585	sp|P54071|IDHP_MOUSE	-	File133414 Spectrum26760 scans: 27791
33368	STAGDTHLGGEDFDNR	0	2.60436	sp|P17156|HSP72_MOUSE;sp|P63017|HSP7C_MOUSE	-	File133414 Spectrum16812 scans: 17512
32758	VINEPTAAALAYGLDK	0	2.60188	sp|P38647|GRP75_MOUSE	-	File133414 Spectrum32596 scans: 33822
37869	ITLPVDFVTADKFDENAK	0	2.54505	sp|P09411|PGK1_MOUSE	-	File133414 Spectrum35898 scans: 37234
36768	VFEVSLADLQNDEVAFR	0	2.54166	sp|P97351|RS3A_MOUSE	-	File133414 Spectrum39746 scans: 41210
33488	FTPGTFTNQIQAAFR	0	2.52053	sp|P14206|RSSA_MOUSE	-	File133414 Spectrum37485 scans: 38874
33332	TETVEEPLEEDEAAK	0	2.51206	sp|P08113|ENPL_MOUSE	-	File133414 Spectrum21149 scans: 21993
45144	HIADLAGNPEVILPVPAFNVINGGSHAGNK	0	2.51175	sp|P17182|ENOA_MOUSE	-	File133414 Spectrum37457 scans: 38845
35722	AVCMLSNTTAIAEAWAR	0	2.46998	sp|P05213|TBA1B_MOUSE;sp|P05214|TBA3_MOUSE;sp|P68368|TBA4A_MOUSE;sp|P68369|TBA1A_MOUSE;sp|P68373|TBA1C_MOUSE;sp|Q9JJZ2|TBA8_MOUSE	Carbamidomethyl (C)@3C	File133414 Spectrum38206 scans: 39619
39984	LYGSGGPPPTGEEDTSEKDEL	0	2.44872	sp|P20029|BIP_MOUSE	-	File133414 Spectrum23155 scans: 24066
45053	SFVQNYPVVSIEDPFDQDDWGAWQK	0	2.44512	sp|P17182|ENOA_MOUSE	-	File133414 Spectrum40761 scans: 42259
35114	IINEPTAAAIAYGLDKR	0	2.39162	sp|P20029|BIP_MOUSE	-	File133414 Spectrum30194 scans: 31340
30470	TEQGPQVDETQFK	0	2.38204	sp|P47738|ALDH2_MOUSE	-	File133414 Spectrum19100 scans: 19876
37868	ITLPVDFVTADKFDENAK	0	2.36609	sp|P09411|PGK1_MOUSE	-	File133414 Spectrum35893 scans: 37229
27818	ALAGCDFLTISPK	0	2.3556	sp|Q93092|TALDO_MOUSE	Carbamidomethyl (C)@5C	File133414 Spectrum33371 scans: 34623
34902	AAVPSGASTGIYEALELR	0	2.35129	sp|P17182|ENOA_MOUSE;sp|P17183|ENOG_MOUSE;sp|P21550|ENOB_MOUSE	-	File133414 Spectrum35968 scans: 37306
27760	QSLEASLAETEGR	0	2.34062	sp|P02535|K1C10_MOUSE	-	File133414 Spectrum25226 scans: 26206
42283	FDGALNVDLTEFQTNLVPYPR	0	2.3324	sp|P05213|TBA1B_MOUSE;sp|P05214|TBA3_MOUSE;sp|P68368|TBA4A_MOUSE;sp|P68369|TBA1A_MOUSE;sp|P68373|TBA1C_MOUSE;sp|Q9JJZ2|TBA8_MOUSE	-	File133414 Spectrum40498 scans: 41987
26291	GILAADESTGSIAK	0	2.32916	sp|P05064|ALDOA_MOUSE	-	File133414 Spectrum22544 scans: 23435
44977	FLEQQNQVLQTKWELLQQVNTSTR	0	2.23226	sp|Q6IFZ6|K2C1B_MOUSE	Deamidated (NQ)@20N	File133414 Spectrum36025 scans: 37365
42993	AEGSDVANAVLDGADCIMLSGETAK	0	2.20062	sp|P52480|KPYM_MOUSE	Carbamidomethyl (C)@16C;Oxidation (M)@18M	File133414 Spectrum35740 scans: 37070
35306	SLNPELGTDADKEQWK	0	2.19122	sp|P06151|LDHA_MOUSE	-	File133414 Spectrum22669 scans: 23564
34692	DAQPQLEEADDDLDSK	0	2.16911	sp|Q61599|GDIR2_MOUSE	-	File133414 Spectrum23156 scans: 24067
37180	IEWLESHQDADIEDFK	0	2.16835	sp|P20029|BIP_MOUSE	-	File133414 Spectrum31747 scans: 32944
30245	INVNEIFYDLVR	0	2.16166	sp|P62835|RAP1A_MOUSE;sp|Q99JI6|RAP1B_MOUSE	-	File133414 Spectrum41333 scans: 42850
40011	AGAIAPCEVTVPAQNTGLGPEK	0	2.16108	sp|P14869|RLA0_MOUSE	Carbamidomethyl (C)@7C	File133414 Spectrum26812 scans: 27845
43551	IITITGTQDQIQNAQYLLQNSVK	0	2.15915	sp|P61979|HNRPK_MOUSE	-	File133414 Spectrum38855 scans: 40289
28824	DLVDDLKSELTGK	0	2.15576	sp|P48036|ANXA5_MOUSE	-	File133414 Spectrum39314 scans: 40764
33042	ADALQAGASQFETSAAK	0	2.14617	sp|P63024|VAMP3_MOUSE;sp|P63044|VAMP2_MOUSE	-	File133414 Spectrum25374 scans: 26359
45145	HIADLAGNPEVILPVPAFNVINGGSHAGNK	0	2.14465	sp|P17182|ENOA_MOUSE	-	File133414 Spectrum37450 scans: 38837
31689	VDNDENEHQLSLR	0	2.12366	sp|Q61937|NPM_MOUSE	-	File133414 Spectrum15875 scans: 16543
36661	VWLDPNETNEIANANSR	0	2.11929	sp|P84099|RL19_MOUSE	-	File133414 Spectrum29658 scans: 30786
37319	VLNNMEIGTSLYDEEGAK	0	2.10993	sp|P09411|PGK1_MOUSE	-	File133414 Spectrum31280 scans: 32462
29018	ALQSVGQIVGEVLK	0	2.08685	sp|P62334|PRS10_MOUSE	-	File133414 Spectrum39786 scans: 41251
33625	IPNPDFFEDLEPFK	0	2.08195	sp|P35564|CALX_MOUSE	-	File133414 Spectrum40642 scans: 42136
32167	CEFQDAYVLLSEK	0	2.06869	sp|P63038|CH60_MOUSE	Carbamidomethyl (C)@1C	File133414 Spectrum35604 scans: 36930
30462	LGAVDESLSEETQK	0	2.06814	sp|Q8R180|ERO1A_MOUSE	-	File133414 Spectrum21112 scans: 21955
39284	SDAEEDGVTGSQDEEDSKPK	0	2.06803	sp|P35564|CALX_MOUSE	-	File133414 Spectrum9680 scans: 10142
29905	LGEYGFQNAILVR	0	2.06288	sp|P07724|ALBU_MOUSE	-	File133414 Spectrum36589 scans: 37948
28094	LAPDYDALDVANK	0	2.05127	sp|P62751|RL23A_MOUSE	-	File133414 Spectrum27438 scans: 28492
28599	TGTAEMSSILEER	0	2.02893	sp|Q03265|ATPA_MOUSE	-	File133414 Spectrum28582 scans: 29674
34640	IKDPDAAKPEDWDER	0	2.01278	sp|P14211|CALR_MOUSE	-	File133414 Spectrum16479 scans: 17167
23809	SNVNDGVAQSTR	0	2.01029	sp|P17751|TPIS_MOUSE	-	File133414 Spectrum9253 scans: 9701
33557	ELAPYDENWFYTR	0	2.00476	sp|Q9CZX8|RS19_MOUSE	-	File133414 Spectrum36349 scans: 37700
45142	YASICQQNGIVPIVEPEILPDGDHDLK	0	1.99066	sp|P05063|ALDOC_MOUSE;sp|P05064|ALDOA_MOUSE	Carbamidomethyl (C)@5C	File133414 Spectrum36167 scans: 37512
30670	QEYDESGPSIVHR	0	1.95921	sp|P60710|ACTB_MOUSE;sp|P63260|ACTG_MOUSE	-	File133414 Spectrum16274 scans: 16956
36428	QAAPCVLFFDELDSIAK	0	1.94016	sp|Q01853|TERA_MOUSE	Carbamidomethyl (C)@5C	File133414 Spectrum41490 scans: 43012
45326	TTGIVMDSGDGVTHTVPIYEGYALPHAILR	0	1.91793	sp|P60710|ACTB_MOUSE;sp|P63260|ACTG_MOUSE;sp|Q8BFZ3|ACTBL_MOUSE	-	File133414 Spectrum35243 scans: 36557
29783	ILTFDQLALESPK	0	1.909	sp|P35980|RL18_MOUSE	-	File133414 Spectrum36707 scans: 38070
28137	GNPTVEVDLYTAK	0	1.90685	sp|P17182|ENOA_MOUSE;sp|P17183|ENOG_MOUSE	-	File133414 Spectrum26623 scans: 27650
36650	ALYSNILGEENTYLWR	0	1.89938	sp|Q8VEM8|MPCP_MOUSE	-	File133414 Spectrum39442 scans: 40896
23805	AGELTEDEVER	0	1.88305	sp|P62270|RS18_MOUSE	-	File133414 Spectrum16485 scans: 17174
38335	VNLIDTPGHVDFTLEVER	0	1.8803	sp|Q8R2Q4|RRF2M_MOUSE	-	File133414 Spectrum33720 scans: 34983
29024	EAVTEILGIEPDR	0	1.87983	sp|Q62348|TSN_MOUSE	-	File133414 Spectrum35044 scans: 36351
30334	EVYQQQQYGSGGR	0	1.86943	sp|Q99020|ROAA_MOUSE	-	File133414 Spectrum12231 scans: 12778
34560	GADFLVTEVENGGSLGSK	0	1.86753	sp|P52480|KPYM_MOUSE	Deamidated (NQ)@11N	File133414 Spectrum33021 scans: 34261
34266	ETECTYFSTPLLLGK	0	1.86224	sp|P08249|MDHM_MOUSE	Carbamidomethyl (C)@4C	File133414 Spectrum37565 scans: 38956
34260	VCTLAIIDPGDSDIIR	0	1.86205	sp|P62889|RL30_MOUSE	Carbamidomethyl (C)@2C	File133414 Spectrum36442 scans: 37796
42423	YADLTEDQLPSCESLKDTIAR	0	1.86169	sp|Q9DBJ1|PGAM1_MOUSE	Carbamidomethyl (C)@12C	File133414 Spectrum30280 scans: 31428
30142	YSNSALGHVNSTIK	0	1.86003	sp|Q99P72|RTN4_MOUSE	-	File133414 Spectrum16981 scans: 17686
40942	GPAVGIDLGTTYSCVGVFQHGK	0	1.85729	sp|P63017|HSP7C_MOUSE	Carbamidomethyl (C)@14C	File133414 Spectrum32866 scans: 34101
34141	ECCHGDLLECADDR	0	1.84938	sp|P07724|ALBU_MOUSE	Carbamidomethyl (C)@2C;Carbamidomethyl (C)@3C;Carbamidomethyl (C)@10C	File133414 Spectrum18835 scans: 19602
29906	LGEYGFQNAILVR	0	1.8333	sp|P07724|ALBU_MOUSE	-	File133414 Spectrum35142 scans: 36453
39301	IGEHTPSALAIMENANVLAR	0	1.8284	sp|P05064|ALDOA_MOUSE	Oxidation (M)@12M	File133414 Spectrum27717 scans: 28780
29521	IYVDDGLISLQVK	0	1.82266	sp|P52480|KPYM_MOUSE	-	File133414 Spectrum35925 scans: 37262
36513	VTIAQGGVLPNIQAVLLPK	0	1.8151	sp|C0HKE1|H2A1B_MOUSE;sp|C0HKE2|H2A1C_MOUSE;sp|C0HKE3|H2A1D_MOUSE;sp|C0HKE4|H2A1E_MOUSE;sp|C0HKE5|H2A1G_MOUSE;sp|C0HKE6|H2A1I_MOUSE;sp|C0HKE7|H2A1N_MOUSE;sp|C0HKE8|H2A1O_MOUSE;sp|C0HKE9|H2A1P_MOUSE;sp|Q64523|H2A2C_MOUSE;sp|Q6GSS7|H2A2A_MOUSE;sp|Q8BFU2|H2A3_MOUSE;sp|Q8CGP5|H2A1F_MOUSE;sp|Q8CGP6|H2A1H_MOUSE;sp|Q8CGP7|H2A1K_MOUSE;sp|Q8R1M2|H2AJ_MOUSE	-	File133414 Spectrum40305 scans: 41788
44084	AFLADPSAFAAAAPAAAATTAAPAAAAAPAK	0	1.78848	sp|P14869|RLA0_MOUSE	-	File133414 Spectrum35662 scans: 36990
30169	TALINSTGEEVAMR	0	1.77603	sp|P48678|LMNA_MOUSE	-	File133414 Spectrum24804 scans: 25770
43672	VIHDNFGIVEGLMTTVHAITATQK	0	1.77191	sp|P16858|G3P_MOUSE	Oxidation (M)@13M	File133414 Spectrum39295 scans: 40744
35935	LNFSHGTHEYHAETIK	0	1.76534	sp|P52480|KPYM_MOUSE	-	File133414 Spectrum14542 scans: 15166
37308	TVTNAVVTVPAYFNDSQR	0	1.76223	sp|P63017|HSP7C_MOUSE	-	File133414 Spectrum32268 scans: 33483
42145	LTLYDIAHTPGVAADLSHIETR	0	1.73763	sp|P08249|MDHM_MOUSE	-	File133414 Spectrum36172 scans: 37517
28101	YYVTIIDAPGHR	0	1.73637	sp|P10126|EF1A1_MOUSE	-	File133414 Spectrum25674 scans: 26669
29304	AGAGSATLSMAYAGAR	0	1.72704	sp|P08249|MDHM_MOUSE	-	File133414 Spectrum24239 scans: 25186
29904	LGEYGFQNAILVR	0	1.72319	sp|P07724|ALBU_MOUSE	-	File133414 Spectrum34812 scans: 36112
26978	SGAQASSTPLSPTR	0	1.69691	sp|P48678|LMNA_MOUSE	-	File133414 Spectrum14153 scans: 14764
29392	TVLIMELINNVAK	0	1.69277	sp|P56480|ATPB_MOUSE	-	File133414 Spectrum41358 scans: 42876
34193	NSNLVGAAHEELQQSR	0	1.68442	sp|P48678|LMNA_MOUSE	-	File133414 Spectrum20805 scans: 21638
35157	IVSNASCTTNCLAPLAK	0	1.67535	sp|P16858|G3P_MOUSE	Carbamidomethyl (C)@7C;Carbamidomethyl (C)@11C	File133414 Spectrum24045 scans: 24986
42144	LTLYDIAHTPGVAADLSHIETR	0	1.6715	sp|P08249|MDHM_MOUSE	-	File133414 Spectrum36151 scans: 37495
34388	ALESPERPFLAILGGAK	0	1.65083	sp|P09411|PGK1_MOUSE	-	File133414 Spectrum36865 scans: 38233
41917	KPLVIIAEDVDGEALSTLVLNR	0	1.64807	sp|P63038|CH60_MOUSE	-	File133414 Spectrum39991 scans: 41463
35968	VTHAVVTVPAYFNDAQR	0	1.64713	sp|P20029|BIP_MOUSE	-	File133414 Spectrum27298 scans: 28347
19041	VVDLLAPYAK	0	1.63848	sp|P56480|ATPB_MOUSE	-	File133414 Spectrum32373 scans: 33591
45158	ELASQPDVDGFLVGGASLKPEFVDIINAK	0	1.61268	sp|P17751|TPIS_MOUSE	-	File133414 Spectrum40138 scans: 41615
29765	VVDDWANDGWGLK	0	1.5964	sp|P35564|CALX_MOUSE	-	File133414 Spectrum34285 scans: 35567
25977	YSQVLANGLDNK	0	1.58899	sp|P62270|RS18_MOUSE	-	File133414 Spectrum21834 scans: 22701
30062	TTPSYVAFTDTER	0	1.58561	sp|P16627|HS71L_MOUSE;sp|P17156|HSP72_MOUSE;sp|P17879|HS71B_MOUSE;sp|P63017|HSP7C_MOUSE;sp|Q61696|HS71A_MOUSE	-	File133414 Spectrum26247 scans: 27261
29830	LICCDILDVLDK	0	1.5831	sp|P62259|1433E_MOUSE	Carbamidomethyl (C)@3C;Carbamidomethyl (C)@4C	File133414 Spectrum40039 scans: 41513
35602	IGGVQQDTILAEGLHFR	0	1.57397	sp|O35129|PHB2_MOUSE	-	File133414 Spectrum33572 scans: 34830
36482	SALFAQINQGESITHALK	0	1.55755	sp|P40124|CAP1_MOUSE	-	File133414 Spectrum31548 scans: 32739
32610	LTVEDPVTVEYITR	0	1.5419	sp|Q9CWH6|PSMA8_MOUSE;sp|Q9Z2U0|PSA7_MOUSE	-	File133414 Spectrum33026 scans: 34266
29221	TTPSVVAFTADGER	0	1.53093	sp|P38647|GRP75_MOUSE	-	File133414 Spectrum26744 scans: 27775
25042	QAGEVTYADAHK	0	1.51476	sp|Q3TWW8|SRSF6_MOUSE;sp|Q8VE97|SRSF4_MOUSE	-	File133414 Spectrum9722 scans: 10185
34061	VNDDIIVNWVNTTLK	0	1.51191	sp|Q61233|PLSL_MOUSE	-	File133414 Spectrum40603 scans: 42096
31201	LAQSNGWGVMVSHR	0	1.50884	sp|P17182|ENOA_MOUSE;sp|P21550|ENOB_MOUSE	-	File133414 Spectrum23809 scans: 24742
30014	KYDAFLASESLIK	0	1.50854	sp|P53026|RL10A_MOUSE	-	File133414 Spectrum30986 scans: 32158
23616	MKETAEAYLGK	0	1.50818	sp|P20029|BIP_MOUSE	-	File133414 Spectrum16728 scans: 17425
30729	HELQANCYEEVK	0	1.50552	sp|P18760|COF1_MOUSE	Carbamidomethyl (C)@7C	File133414 Spectrum14675 scans: 15303
29322	DLTTAGAVTQCYR	0	1.5055	sp|P62717|RL18A_MOUSE	Carbamidomethyl (C)@11C	File133414 Spectrum23036 scans: 23943
31086	DEEEEEEKLEEK	0	1.50149	sp|P35564|CALX_MOUSE	-	File133414 Spectrum14300 scans: 14916
35218	VSHALAEGLGVIACIGEK	0	1.49913	sp|P17751|TPIS_MOUSE	Carbamidomethyl (C)@14C	File133414 Spectrum34697 scans: 35993
24623	QDNNWGKEER	0	1.49452	sp|P16110|LEG3_MOUSE	-	File133414 Spectrum9062 scans: 9503
29580	TGAFLLQGFIQDR	0	1.4944	sp|Q07813|BAX_MOUSE	-	File133414 Spectrum39783 scans: 41248
31908	HTLAANFNPVSEER	0	1.48582	sp|P24668|MPRD_MOUSE	-	File133414 Spectrum21817 scans: 22683
15781	AALQELLSK	0	1.48439	sp|P62852|RS25_MOUSE	-	File133414 Spectrum29596 scans: 30722
36095	LAMQEFMILPVGASSFR	0	1.48211	sp|P17182|ENOA_MOUSE	-	File133414 Spectrum40785 scans: 42284
32687	GDDGIFDDNFIEER	0	1.4784	sp|O70492|SNX3_MOUSE	-	File133414 Spectrum36177 scans: 37522
30446	TLNDELEIIEGMK	0	1.47309	sp|P63038|CH60_MOUSE	-	File133414 Spectrum38266 scans: 39681
27026	EVATNSELVQSGK	0	1.4663	sp|Q61781|K1C14_MOUSE;sp|Q9QWL7|K1C17_MOUSE	-	File133414 Spectrum15255 scans: 15903
39285	SDAEEDGVTGSQDEEDSKPK	0	1.46606	sp|P35564|CALX_MOUSE	-	File133414 Spectrum9725 scans: 10188
32483	LNITPNSGATGNNAGPK	0	1.46398	sp|Q62433|NDRG1_MOUSE	-	File133414 Spectrum17458 scans: 18179
42004	VAGPQPAQTGAPQGSLGEYLFER	0	1.45467	sp|P29391|FRIL1_MOUSE	-	File133414 Spectrum34924 scans: 36227
44111	LTLVCSTAPGPLELDLTGDLESFKK	0	1.4494	sp|Q99PT1|GDIR1_MOUSE	Carbamidomethyl (C)@5C	File133414 Spectrum39896 scans: 41365
28773	TGQAAGFSYTDANK	0	1.43278	sp|P62897|CYC_MOUSE	-	File133414 Spectrum18090 scans: 18832
27841	TNAENEFVTIKK	0	1.42868	sp|P04104|K2C1_MOUSE	-	File133414 Spectrum18722 scans: 19485
39031	GQVGGDVNVEMDAAPGVDLSR	0	1.41659	sp|Q61781|K1C14_MOUSE;sp|Q6IFX2|K1C42_MOUSE	Deamidated (NQ)@8N;Oxidation (M)@11M	File133414 Spectrum25886 scans: 26888
37265	FSGWYDADLSPAGHEEAK	0	1.4116	sp|Q9DBJ1|PGAM1_MOUSE	-	File133414 Spectrum28393 scans: 29479
44271	TNHIGHTGYLNTVTVSPDGSLCASGGK	0	1.40559	sp|P68040|RACK1_MOUSE	Carbamidomethyl (C)@22C	File133414 Spectrum23557 scans: 24481
29807	FLEQQNQVLQTK	0	1.39927	sp|P04104|K2C1_MOUSE;sp|Q6IFZ6|K2C1B_MOUSE;sp|Q6IFZ9|K2C74_MOUSE;sp|Q6NXH9|K2C73_MOUSE;sp|Q9R0H5|K2C71_MOUSE	-	File133414 Spectrum22429 scans: 23316
20395	ALANSLACQGK	0	1.39306	sp|P05064|ALDOA_MOUSE	Carbamidomethyl (C)@8C	File133414 Spectrum15949 scans: 16620
21848	GVSQAVEHINK	0	1.39179	sp|P17182|ENOA_MOUSE	-	File133414 Spectrum12780 scans: 13345
32243	DLLTAYYDVDYEK	0	1.38744	sp|P27773|PDIA3_MOUSE	-	File133414 Spectrum36767 scans: 38132
22911	IVQAEGEAEAAK	0	1.38083	sp|O35129|PHB2_MOUSE	-	File133414 Spectrum11342 scans: 11859
29643	CDENILWLDYK	0	1.38069	sp|P52480|KPYM_MOUSE	Carbamidomethyl (C)@1C	File133414 Spectrum36738 scans: 38102
25889	DKLNNLVLFDK	0	1.37522	sp|P62852|RS25_MOUSE	-	File133414 Spectrum30735 scans: 31899
43036	VETGVLKPGMVVTFAPVNVTTEVK	0	1.36904	sp|P10126|EF1A1_MOUSE	-	File133414 Spectrum35413 scans: 36733
36272	EISLWFQPEELVEYK	0	1.36663	sp|P15532|NDKA_MOUSE	-	File133414 Spectrum40857 scans: 42358
20619	FFTGQITAAGK	0	1.36173	sp|Q61941|NNTM_MOUSE	-	File133414 Spectrum24690 scans: 25652
29759	EQQIVIQSSGGLSK	0	1.35792	sp|P38647|GRP75_MOUSE	-	File133414 Spectrum21209 scans: 22055
37184	IEWLESHQDADIEDFK	0	1.35724	sp|P20029|BIP_MOUSE	-	File133414 Spectrum31786 scans: 32985
45103	DGSASGTTLLEALDCILPPTRPTDKPLR	0	1.35016	sp|P10126|EF1A1_MOUSE	Carbamidomethyl (C)@15C	File133414 Spectrum40249 scans: 41730
27336	NPQNSSQSADGLR	0	1.34707	sp|Q9D883|U2AF1_MOUSE	-	File133414 Spectrum9903 scans: 10372
27535	QEIVSLFNAFGR	0	1.34508	sp|Q8R180|ERO1A_MOUSE	-	File133414 Spectrum39923 scans: 41393
22951	VSLAVLNPYIK	0	1.3402	sp|Q9DB20|ATPO_MOUSE	-	File133414 Spectrum35428 scans: 36748
45934	IPDEEATKPEGWLDDEPEYIPDPDAEKPEDWDEDMDGEWEAPQIANPK	0	1.32544	sp|P35564|CALX_MOUSE	-	File133414 Spectrum37925 scans: 39328
25842	QGNMTAALQAALK	0	1.32488	sp|Q9CPW4|ARPC5_MOUSE	-	File133414 Spectrum31584 scans: 32776
24361	EANNFLWPFK	0	1.3198	sp|P14148|RL7_MOUSE	-	File133414 Spectrum39995 scans: 41467
31346	SVTEQGAELSNEER	0	1.31759	sp|P63101|1433Z_MOUSE	-	File133414 Spectrum15584 scans: 16243
38102	FLSQPFQVAEVFTGHMGK	0	1.31131	sp|P56480|ATPB_MOUSE	Oxidation (M)@16M	File133414 Spectrum36893 scans: 38262
28801	AYYHLLEQVAPK	0	1.30978	sp|Q61233|PLSL_MOUSE	-	File133414 Spectrum27122 scans: 28165
32452	LAGTQPLEVLEAVQR	0	1.30828	sp|Q02053|UBA1_MOUSE	-	File133414 Spectrum36472 scans: 37827
23099	TAAENEFVTLK	0	1.30712	sp|P50446|K2C6A_MOUSE	-	File133414 Spectrum25655 scans: 26649
30314	SESLSDNATAFSNR	0	1.30431	sp|O70480|VAMP4_MOUSE	-	File133414 Spectrum21001 scans: 21840
29132	EVDEQMLNVQNK	0	1.29868	sp|P68372|TBB4B_MOUSE;sp|P99024|TBB5_MOUSE;sp|Q7TMM9|TBB2A_MOUSE;sp|Q9CWF2|TBB2B_MOUSE	-	File133414 Spectrum22206 scans: 23085
26505	IILDLISESPIK	0	1.28892	sp|P61979|HNRPK_MOUSE	-	File133414 Spectrum39144 scans: 40588
27669	SYCNDQSTGDIK	0	1.28289	sp|P00493|HPRT_MOUSE	Carbamidomethyl (C)@3C	File133414 Spectrum11429 scans: 11949
24501	IAATILTSPDLR	0	1.27898	sp|P05202|AATM_MOUSE	-	File133414 Spectrum30439 scans: 31593
26861	LVPGGGATEIELAK	0	1.26458	sp|P42932|TCPQ_MOUSE	-	File133414 Spectrum25837 scans: 26837
37444	SVSAFAPICNPVLCSWGK	0	1.25988	sp|Q9R0P3|ESTD_MOUSE	Carbamidomethyl (C)@9C;Carbamidomethyl (C)@14C	File133414 Spectrum38961 scans: 40399
30880	SLTNDWEDHLAVK	0	1.25797	sp|P11499|HS90B_MOUSE	-	File133414 Spectrum28088 scans: 29163
23970	FLASVSTVLTSK	0	1.25422	sp|P01942|HBA_MOUSE	-	File133414 Spectrum31935 scans: 33139
30002	SPASDTYIVFGEAK	0	1.25362	sp|P70670|NACAM_MOUSE;sp|Q60817|NACA_MOUSE	-	File133414 Spectrum30450 scans: 31604
22283	LVQAFQFTDK	0	1.24099	sp|P35700|PRDX1_MOUSE	-	File133414 Spectrum29263 scans: 30378
24445	NIPGITLLNVSK	0	1.23913	sp|Q9D8E6|RL4_MOUSE	-	File133414 Spectrum35470 scans: 36791
28576	NLSFNITEDELK	0	1.23573	sp|P09405|NUCL_MOUSE	-	File133414 Spectrum33531 scans: 34788
23529	HLIPAANTGESK	0	1.2357	sp|P62259|1433E_MOUSE	-	File133414 Spectrum12174 scans: 12719
17692	QLLLTADDR	0	1.22879	sp|P05064|ALDOA_MOUSE	-	File133414 Spectrum24375 scans: 25327
23403	VGGTSDVEVNEK	0	1.2279	sp|P63038|CH60_MOUSE	-	File133414 Spectrum12131 scans: 12675
34710	SYELPDGQVITIGNER	0	1.22651	sp|P60710|ACTB_MOUSE;sp|P62737|ACTA_MOUSE;sp|P63260|ACTG_MOUSE;sp|P63268|ACTH_MOUSE;sp|P68033|ACTC_MOUSE;sp|P68134|ACTS_MOUSE;sp|Q8BFZ3|ACTBL_MOUSE	-	File133414 Spectrum31590 scans: 32782
28470	LTLDTIFVPNTGK	0	1.2265	sp|Q60931|VDAC3_MOUSE	-	File133414 Spectrum36662 scans: 38023
23093	TPAQYDASELK	0	1.22033	sp|P07356|ANXA2_MOUSE	-	File133414 Spectrum17425 scans: 18145
29464	SDIDEIVLVGGSTR	0	1.21562	sp|P20029|BIP_MOUSE	-	File133414 Spectrum32652 scans: 33880
31945	ARDDLITDLLNEAK	0	1.21093	sp|P50518|VATE1_MOUSE	-	File133414 Spectrum38781 scans: 40213
23217	VVDLMAYMASK	0	1.20857	sp|P16858|G3P_MOUSE	-	File133414 Spectrum35984 scans: 37323
18356	ESTLHLVLR	0	1.20675	sp|P0CG49|UBB_MOUSE;sp|P0CG50|UBC_MOUSE;sp|P62983|RS27A_MOUSE;sp|P62984|RL40_MOUSE	-	File133414 Spectrum24443 scans: 25397
22060	HFVALSTNTAK	0	1.20323	sp|P06745|G6PI_MOUSE	-	File133414 Spectrum15377 scans: 16029
24391	CFIVGADNVGSK	0	1.20211	sp|P14869|RLA0_MOUSE	Carbamidomethyl (C)@1C	File133414 Spectrum24110 scans: 25053
29444	IYTSIGEDYDER	0	1.19591	sp|P67778|PHB_MOUSE	-	File133414 Spectrum23102 scans: 24011
33597	NLNQALLDLHALGSAR	0	1.19419	sp|P29391|FRIL1_MOUSE;sp|P49945|FRIL2_MOUSE	-	File133414 Spectrum35003 scans: 36309
22490	QSVEADINGLR	0	1.19353	sp|P02535|K1C10_MOUSE;sp|P08730|K1C13_MOUSE	Deamidated (NQ)@8N	File133414 Spectrum26322 scans: 27339
34749	VAVLGASGGIGQPLSLLLK	0	1.19322	sp|P08249|MDHM_MOUSE	-	File133414 Spectrum40638 scans: 42132
34413	FQDLGAAYEVLSDSEK	0	1.19286	sp|Q99KV1|DJB11_MOUSE	-	File133414 Spectrum35439 scans: 36759
31437	SLEEIYLFSLPIK	0	1.19236	sp|P25444|RS2_MOUSE	-	File133414 Spectrum40943 scans: 42447
32195	NAINIEELFQGISR	0	1.19072	sp|Q921E2|RAB31_MOUSE	-	File133414 Spectrum40654 scans: 42148
19330	MGHAGAIIAGGK	0	1.18882	sp|Q9WUM5|SUCA_MOUSE	Oxidation (M)@1M	File133414 Spectrum9590 scans: 10049
24013	GFSSGSAVVSGGSR	0	1.17963	sp|Q3TTY5|K22E_MOUSE	-	File133414 Spectrum16123 scans: 16800
22137	LAPEYEAAATR	0	1.17847	sp|P27773|PDIA3_MOUSE	-	File133414 Spectrum17081 scans: 17790
34220	GCITIIGGGDTATCCAK	0	1.17796	sp|P09411|PGK1_MOUSE	Carbamidomethyl (C)@2C;Carbamidomethyl (C)@14C;Carbamidomethyl (C)@15C	File133414 Spectrum24356 scans: 25307
39189	NLKPIKPMQFLGDEETVR	0	1.1758	sp|Q9DBJ1|PGAM1_MOUSE	-	File133414 Spectrum28677 scans: 29772
27125	TVDNFVALATGEK	0	1.1725	sp|P24369|PPIB_MOUSE	-	File133414 Spectrum33193 scans: 34439
31467	EAYPGDVFYLHSR	0	1.17114	sp|Q03265|ATPA_MOUSE	-	File133414 Spectrum28576 scans: 29668
21536	STLNEIYFGK	0	1.16707	sp|P47757|CAPZB_MOUSE	-	File133414 Spectrum29426 scans: 30546
22925	TLMNLGGLAVAR	0	1.16682	sp|Q9WVA4|TAGL2_MOUSE	-	File133414 Spectrum33865 scans: 35133
32872	LGFAGVVQEISFGTTK	0	1.16614	sp|P80316|TCPE_MOUSE	-	File133414 Spectrum39836 scans: 41303
29403	DTNGSQFFITTVK	0	1.1646	sp|P24369|PPIB_MOUSE	Deamidated (NQ)@3N	File133414 Spectrum34156 scans: 35434
17349	LTLSALIDGK	0	1.16402	sp|Q60931|VDAC3_MOUSE	-	File133414 Spectrum36751 scans: 38115
19279	LKPLEVELR	0	1.15482	sp|Q9D1D4|TMEDA_MOUSE	-	File133414 Spectrum24309 scans: 25258
36532	FLDGNELTLADCNLLPK	0	1.14294	sp|Q9Z1Q5|CLIC1_MOUSE	Carbamidomethyl (C)@12C	File133414 Spectrum38724 scans: 40154
20800	YATALYSAASK	0	1.14276	sp|Q9DB20|ATPO_MOUSE	-	File133414 Spectrum19555 scans: 20346
34389	ALESPERPFLAILGGAK	0	1.14197	sp|P09411|PGK1_MOUSE	-	File133414 Spectrum36828 scans: 38195
12890	VVFGLFGK	0	1.13449	sp|P24369|PPIB_MOUSE	-	File133414 Spectrum35906 scans: 37242
25318	MDSTEPPYSQK	0	1.13328	sp|P10126|EF1A1_MOUSE	Oxidation (M)@1M	File133414 Spectrum11315 scans: 11831
30518	VLQEDTLPDLHTK	0	1.13024	sp|P18572|BASI_MOUSE	-	File133414 Spectrum23284 scans: 24199
29197	VDLVDENFTELR	0	1.12775	sp|P61087|UBE2K_MOUSE	-	File133414 Spectrum34159 scans: 35437
36525	EAEAAIYHLQLFEELR	0	1.12707	sp|P52480|KPYM_MOUSE	-	File133414 Spectrum38073 scans: 39481
24240	AITGASLADIMAK	0	1.11581	sp|Q8BP67|RL24_MOUSE	-	File133414 Spectrum33300 scans: 34549
23046	ASLENSLEETK	0	1.11523	sp|Q9Z2K1|K1C16_MOUSE	-	File133414 Spectrum20717 scans: 21547
29663	QSAFPFESGKPFK	0	1.11357	sp|P16110|LEG3_MOUSE	-	File133414 Spectrum27576 scans: 28634
29815	HEQNIDCGGGYVK	0	1.10746	sp|P14211|CALR_MOUSE	Carbamidomethyl (C)@7C	File133414 Spectrum12379 scans: 12931
30177	LQTLKEELDFQK	0	1.10671	sp|P48678|LMNA_MOUSE	-	File133414 Spectrum26119 scans: 27129
29903	LGEYGFQNAILVR	0	1.09391	sp|P07724|ALBU_MOUSE	-	File133414 Spectrum34504 scans: 35793
16123	LVVLGSGGVGK	0	1.09145	sp|P62835|RAP1A_MOUSE;sp|Q99JI6|RAP1B_MOUSE	-	File133414 Spectrum23340 scans: 24257
29098	LDPGSEETQTLVR	0	1.08986	sp|Q9D8N0|EF1G_MOUSE	-	File133414 Spectrum21977 scans: 22849
22940	IAEFAFEYAR	0	1.08777	sp|Q9D6R2|IDH3A_MOUSE	-	File133414 Spectrum32467 scans: 33688
38744	IADPDAVKPDDWDEDAPSK	0	1.07798	sp|P35564|CALX_MOUSE	-	File133414 Spectrum23241 scans: 24155
22333	DSYVGDEAQSK	0	1.07773	sp|P60710|ACTB_MOUSE;sp|P62737|ACTA_MOUSE;sp|P63260|ACTG_MOUSE;sp|P63268|ACTH_MOUSE;sp|P68033|ACTC_MOUSE;sp|P68134|ACTS_MOUSE	-	File133414 Spectrum12075 scans: 12617
28785	IDSLSAQLSQLQK	0	1.07644	sp|P48678|LMNA_MOUSE	-	File133414 Spectrum30674 scans: 31836
42879	EATESFASDPILYRPVAVALDTK	0	1.07221	sp|P52480|KPYM_MOUSE	-	File133414 Spectrum36950 scans: 38321
23077	GHLENNPALEK	0	1.06068	sp|P14869|RLA0_MOUSE	-	File133414 Spectrum10679 scans: 11174
22181	QINWTVLYR	0	1.05952	sp|Q8BP67|RL24_MOUSE	-	File133414 Spectrum34743 scans: 36040
30176	LQTLKEELDFQK	0	1.05694	sp|P48678|LMNA_MOUSE	-	File133414 Spectrum26069 scans: 27077
34829	AYLPVNESFGFTADLR	0	1.05592	sp|P58252|EF2_MOUSE	-	File133414 Spectrum38346 scans: 39763
23731	TNQELQEINR	0	1.05125	sp|P07356|ANXA2_MOUSE	-	File133414 Spectrum16245 scans: 16926
43679	IYDDDFFQNLDGVANALDNIDAR	0	1.05114	sp|Q02053|UBA1_MOUSE	-	File133414 Spectrum41585 scans: 43110
21869	TLEGELHDLR	0	1.0474	sp|P48678|LMNA_MOUSE	-	File133414 Spectrum23938 scans: 24875
35440	STGEAFVQFASQEIAEK	0	1.04478	sp|O35737|HNRH1_MOUSE;sp|P70333|HNRH2_MOUSE	-	File133414 Spectrum36348 scans: 37699
33284	HSGNITFDEIVNIAR	0	1.04388	sp|P35979|RL12_MOUSE	-	File133414 Spectrum34620 scans: 35913
32033	KHPDSSVNFAEFSK	0	1.04198	sp|P30681|HMGB2_MOUSE	-	File133414 Spectrum20456 scans: 21277
31612	LVNLQHLDLLNNR	0	1.04142	sp|Q922Q8|LRC59_MOUSE	-	File133414 Spectrum32303 scans: 33519
30393	MINLSVPDTIDER	0	1.04025	sp|Q61233|PLSL_MOUSE;sp|Q99K51|PLST_MOUSE	-	File133414 Spectrum32599 scans: 33825
33754	NLDIERPTYTNLNR	0	1.03544	sp|P05213|TBA1B_MOUSE;sp|P05214|TBA3_MOUSE;sp|P68368|TBA4A_MOUSE;sp|P68369|TBA1A_MOUSE;sp|P68373|TBA1C_MOUSE;sp|Q9JJZ2|TBA8_MOUSE	-	File133414 Spectrum23582 scans: 24507
22108	VDATEQTDLAK	0	1.03082	sp|P08003|PDIA4_MOUSE	-	File133414 Spectrum13888 scans: 14490
32831	LVLEVAQHLGESTVR	0	1.03061	sp|P56480|ATPB_MOUSE	-	File133414 Spectrum29377 scans: 30495
31669	ITPSYVAFTPEGER	0	1.03012	sp|P20029|BIP_MOUSE	-	File133414 Spectrum28874 scans: 29976
16408	QAGPASVPLR	0	1.02769	sp|P27773|PDIA3_MOUSE	-	File133414 Spectrum17385 scans: 18104
32656	DSLLQDGEFTMDLR	0	1.02724	sp|P62962|PROF1_MOUSE	-	File133414 Spectrum38685 scans: 40114
28744	NVLIVEDIIDTGK	0	1.02641	sp|P00493|HPRT_MOUSE	-	File133414 Spectrum38604 scans: 40030
28135	AHGGYSVFAGVGER	0	1.01043	sp|P56480|ATPB_MOUSE	-	File133414 Spectrum23222 scans: 24135
32892	DSLLQDGEFTMDLR	0	1.01035	sp|P62962|PROF1_MOUSE	Oxidation (M)@11M	File133414 Spectrum34897 scans: 36199
30761	IKGEHPGLSIGDVAK	0	1.00836	sp|P63158|HMGB1_MOUSE	-	File133414 Spectrum18134 scans: 18878
27938	INQTYQQQYGR	0	1.0049	sp|P97429|ANXA4_MOUSE	-	File133414 Spectrum13258 scans: 13839
17193	FAISELFAK	0	1.00162	sp|P09405|NUCL_MOUSE	-	File133414 Spectrum38420 scans: 39840
35211	ELQELVQYPVEHPDK	0	1.00009	sp|Q01853|TERA_MOUSE	-	File133414 Spectrum26583 scans: 27608
25005	HALIIYDDLSK	0	0.99206	sp|Q03265|ATPA_MOUSE	-	File133414 Spectrum27052 scans: 28093
29569	SYCAEIAHNVSSK	0	0.991631	sp|P62911|RL32_MOUSE	Carbamidomethyl (C)@3C	File133414 Spectrum16642 scans: 17336
25725	FEELNMDLFR	0	0.989814	sp|P20029|BIP_MOUSE	-	File133414 Spectrum38267 scans: 39682
19132	GLSQSALPYR	0	0.989111	sp|P62301|RS13_MOUSE	-	File133414 Spectrum21854 scans: 22722
19602	ALAAAGYDVEK	0	0.984305	sp|P15864|H12_MOUSE;sp|P43274|H14_MOUSE;sp|P43277|H13_MOUSE;sp|Q07133|H1T_MOUSE	-	File133414 Spectrum19002 scans: 19775
21811	ISGLIYEETR	0	0.97167	sp|P62806|H4_MOUSE	-	File133414 Spectrum25460 scans: 26448
26317	AQFEGIVTDLIK	0	0.964007	sp|P38647|GRP75_MOUSE	-	File133414 Spectrum38234 scans: 39648
29138	YFPTQALNFAFK	0	0.961045	sp|P48962|ADT1_MOUSE;sp|P51881|ADT2_MOUSE;sp|Q3V132|ADT4_MOUSE	-	File133414 Spectrum38986 scans: 40425
26060	GALPLDTVTFYK	0	0.958697	sp|P57759|ERP29_MOUSE	-	File133414 Spectrum34996 scans: 36302
26167	INVYYNEATGGK	0	0.958557	sp|P68372|TBB4B_MOUSE	-	File133414 Spectrum20846 scans: 21680
20936	EAESSPFVER	0	0.957491	sp|P08113|ENPL_MOUSE	-	File133414 Spectrum18986 scans: 19758
43360	LVQDVANNTNEEAGDGTTTATVLAR	0	0.956835	sp|P63038|CH60_MOUSE	-	File133414 Spectrum24589 scans: 25548
14223	QTVAVGVIK	0	0.95636	sp|P10126|EF1A1_MOUSE;sp|P62631|EF1A2_MOUSE	-	File133414 Spectrum19994 scans: 20800
13779	TIAPALVSK	0	0.95545	sp|P17182|ENOA_MOUSE	-	File133414 Spectrum20356 scans: 21174
28330	VLDPFTIKPLDR	0	0.950496	sp|P40142|TKT_MOUSE	-	File133414 Spectrum33206 scans: 34452
22123	VANVSLLALYK	0	0.936589	sp|P62267|RS23_MOUSE	-	File133414 Spectrum34566 scans: 35857
16578	VLTEIIASR	0	0.93613	sp|P48036|ANXA5_MOUSE	-	File133414 Spectrum25665 scans: 26660
24432	GTVTDFPGFDGR	0	0.934888	sp|P48036|ANXA5_MOUSE	-	File133414 Spectrum29833 scans: 30967
26583	FVFSLVDAMNGK	0	0.93114	sp|P08249|MDHM_MOUSE	Oxidation (M)@9M	File133414 Spectrum34870 scans: 36171
32178	YSPNTQVEILPQGR	0	0.929844	sp|P24452|CAPG_MOUSE	Deamidated (NQ)@4N	File133414 Spectrum25906 scans: 26909
33674	LGNTISSLFGGGTSSDAK	0	0.929388	sp|Q9JKR6|HYOU1_MOUSE	-	File133414 Spectrum34134 scans: 35411
21533	HQGVMVGMGQK	0	0.928359	sp|P60710|ACTB_MOUSE;sp|P62737|ACTA_MOUSE;sp|P63260|ACTG_MOUSE;sp|P63268|ACTH_MOUSE;sp|P68033|ACTC_MOUSE;sp|P68134|ACTS_MOUSE;sp|Q8BFZ3|ACTBL_MOUSE	-	File133414 Spectrum13369 scans: 13954
28209	YKPESDELTAEK	0	0.924451	sp|P09103|PDIA1_MOUSE	-	File133414 Spectrum13251 scans: 13832
22838	DSPSVWAAVPGK	0	0.924418	sp|P62962|PROF1_MOUSE	-	File133414 Spectrum28574 scans: 29666
34783	SVGDGETVEFDVVEGEK	0	0.922502	sp|P62960|YBOX1_MOUSE;sp|Q9JKB3|YBOX3_MOUSE;sp|Q9Z2C8|YBOX2_MOUSE	-	File133414 Spectrum29916 scans: 31052
18870	YGVSGYPTLK	0	0.922326	sp|P27773|PDIA3_MOUSE	-	File133414 Spectrum23834 scans: 24768
27446	GGGGNFGPGPGSNFR	0	0.919627	sp|O88569|ROA2_MOUSE	-	File133414 Spectrum20715 scans: 21545
24665	LSSTWEGIQAGK	0	0.919588	sp|Q93092|TALDO_MOUSE	-	File133414 Spectrum24528 scans: 25485
39581	DLDKPFLLPVESVYSIPGR	0	0.919485	sp|Q8BFR5|EFTU_MOUSE	-	File133414 Spectrum39852 scans: 41320
25786	EHALLAYTLGVK	0	0.918358	sp|P10126|EF1A1_MOUSE;sp|P62631|EF1A2_MOUSE	-	File133414 Spectrum29123 scans: 30233
26416	AIIIFVPVPQLK	0	0.918345	sp|P62082|RS7_MOUSE	-	File133414 Spectrum40414 scans: 41900
24398	EAIEGTYIDKK	0	0.918206	sp|P62281|RS11_MOUSE	-	File133414 Spectrum15646 scans: 16307
34182	EVGVYEALKDDSWLK	0	0.912181	sp|P14152|MDHC_MOUSE	-	File133414 Spectrum35409 scans: 36728
19123	EGSSIGAIDSR	0	0.909362	sp|Q9CZU6|CISY_MOUSE	-	File133414 Spectrum16518 scans: 17208
28990	YITPDQLADLYK	0	0.900208	sp|P17182|ENOA_MOUSE	-	File133414 Spectrum35329 scans: 36646
27646	TYSYLTPDLWK	0	0.898421	sp|P25444|RS2_MOUSE	-	File133414 Spectrum36080 scans: 37422
28463	ETTIQGLDGLSER	0	0.897069	sp|Q91Y97|ALDOB_MOUSE	-	File133414 Spectrum27890 scans: 28959
22361	AVFPSIVGRPR	0	0.894119	sp|P60710|ACTB_MOUSE;sp|P62737|ACTA_MOUSE;sp|P63260|ACTG_MOUSE;sp|P63268|ACTH_MOUSE;sp|P68033|ACTC_MOUSE;sp|P68134|ACTS_MOUSE	-	File133414 Spectrum24783 scans: 25748
44352	YVEPIEDVPCGNIVGLVGVDQFLVK	0	0.890491	sp|P58252|EF2_MOUSE	Carbamidomethyl (C)@10C	File133414 Spectrum41040 scans: 42547
30928	IGGHGAEYGAEALER	0	0.889632	sp|P01942|HBA_MOUSE	-	File133414 Spectrum17242 scans: 17956
43552	IITITGTQDQIQNAQYLLQNSVK	0	0.887773	sp|P61979|HNRPK_MOUSE	-	File133414 Spectrum38850 scans: 40284
22862	VLPSITTEILK	0	0.881449	sp|P67778|PHB_MOUSE	-	File133414 Spectrum34521 scans: 35811
21690	DIGNIISDAMK	0	0.878337	sp|P63038|CH60_MOUSE	-	File133414 Spectrum37588 scans: 38980
19980	EAALSTALSEK	0	0.876738	sp|P48678|LMNA_MOUSE	-	File133414 Spectrum21644 scans: 22505
18759	YLAEVATGEK	0	0.867795	sp|P61982|1433G_MOUSE	-	File133414 Spectrum17996 scans: 18735
27838	FVEGLPINDFSR	0	0.867183	sp|P14152|MDHC_MOUSE	-	File133414 Spectrum34377 scans: 35662
17128	EFTEAVEAK	0	0.866461	sp|P67778|PHB_MOUSE	-	File133414 Spectrum16919 scans: 17622
41402	VKDVYVITDQIPVFVTMSQK	0	0.865572	sp|Q99P91|GPNMB_MOUSE	-	File133414 Spectrum38653 scans: 40081
28251	QLFHPEQLITGK	0	0.8648	sp|P05213|TBA1B_MOUSE;sp|P05214|TBA3_MOUSE;sp|P68368|TBA4A_MOUSE;sp|P68369|TBA1A_MOUSE;sp|P68373|TBA1C_MOUSE;sp|Q9JJZ2|TBA8_MOUSE	-	File133414 Spectrum29256 scans: 30370
42607	NAIDDGCVVPGAGAVEVALAEALIK	0	0.864559	sp|P80317|TCPZ_MOUSE	Carbamidomethyl (C)@7C	File133414 Spectrum41812 scans: 43345
26980	NTGIICTIGPASR	0	0.863459	sp|P52480|KPYM_MOUSE	Carbamidomethyl (C)@6C	File133414 Spectrum25122 scans: 26099
45260	KDGSASGTTLLEALDCILPPTRPTDKPLR	0	0.856703	sp|P10126|EF1A1_MOUSE	Carbamidomethyl (C)@16C	File133414 Spectrum38662 scans: 40090
30922	LINSLYPEGQAPVK	0	0.853156	sp|Q9WVA4|TAGL2_MOUSE	-	File133414 Spectrum26796 scans: 27828
26979	DDLITDLLNEAK	0	0.848217	sp|P50518|VATE1_MOUSE	-	File133414 Spectrum41614 scans: 43140
18626	LNNLVLFDK	0	0.845142	sp|P62852|RS25_MOUSE	-	File133414 Spectrum32235 scans: 33449
34823	CIPALDSLKPANEDQK	0	0.844769	sp|P63038|CH60_MOUSE	Carbamidomethyl (C)@1C	File133414 Spectrum25491 scans: 26480
29716	TPSSDVLVFDYTK	0	0.843873	sp|Q60972|RBBP4_MOUSE;sp|Q60973|RBBP7_MOUSE	-	File133414 Spectrum32830 scans: 34063
23404	VDTWFNQPAR	0	0.841808	sp|P47963|RL13_MOUSE	-	File133414 Spectrum27585 scans: 28644
23675	NIEDVIAQGVGK	0	0.839946	sp|P99027|RLA2_MOUSE	-	File133414 Spectrum31767 scans: 32965
22830	DITSDTSGDFR	0	0.837685	sp|P10107|ANXA1_MOUSE	-	File133414 Spectrum21478 scans: 22333
27594	AHSSMVGVNLPQK	0	0.835258	sp|P09411|PGK1_MOUSE	Oxidation (M)@5M	File133414 Spectrum14850 scans: 15484
20620	FFTGQITAAGK	0	0.833284	sp|Q61941|NNTM_MOUSE	-	File133414 Spectrum24709 scans: 25672
24996	NWMNSLGVNPR	0	0.826603	sp|Q61233|PLSL_MOUSE	-	File133414 Spectrum31759 scans: 32957
26410	IEHPGLSIGDTAK	0	0.824384	sp|P30681|HMGB2_MOUSE	-	File133414 Spectrum18893 scans: 19662
25659	TVTAMDVVYALK	0	0.810114	sp|P62806|H4_MOUSE	-	File133414 Spectrum37066 scans: 38441
22826	ATGPPVSELITK	0	0.810029	sp|P43276|H15_MOUSE	-	File133414 Spectrum26611 scans: 27637
22260	AFQINTFNLK	0	0.806273	sp|P17047|LAMP2_MOUSE	-	File133414 Spectrum32922 scans: 34159
24834	TTAENEFVMLK	0	0.804871	sp|Q922U2|K2C5_MOUSE	-	File133414 Spectrum29678 scans: 30806
26143	FVFSLVDAMNGK	0	0.803257	sp|P08249|MDHM_MOUSE	-	File133414 Spectrum39299 scans: 40748
21345	AAYEAELGDAR	0	0.801603	sp|P48678|LMNA_MOUSE	-	File133414 Spectrum19006 scans: 19779
24768	QQYLQSIEDR	0	0.79853	sp|Q9CQA3|SDHB_MOUSE	-	File133414 Spectrum23146 scans: 24057
24154	VCEEIAIIPSK	0	0.79805	sp|P63276|RS17_MOUSE	Carbamidomethyl (C)@2C	File133414 Spectrum27618 scans: 28678
14160	VGLQVVAVK	0	0.79399	sp|P63038|CH60_MOUSE	-	File133414 Spectrum24418 scans: 25371
28232	SLDLFGCEVTNR	0	0.792396	sp|Q9EST5|AN32B_MOUSE	Carbamidomethyl (C)@7C	File133414 Spectrum33641 scans: 34902
32531	LVINGKPITIFQER	0	0.790654	sp|P16858|G3P_MOUSE	Deamidated (NQ)@4N	File133414 Spectrum32032 scans: 33239
25849	TSIAIDTIINQK	0	0.787509	sp|Q03265|ATPA_MOUSE	-	File133414 Spectrum31159 scans: 32337
18508	SGKYDLDFK	0	0.780108	sp|P17182|ENOA_MOUSE	-	File133414 Spectrum20448 scans: 21269
34825	LFIGGLSFETTEESLR	0	0.7799	sp|O88569|ROA2_MOUSE	-	File133414 Spectrum39424 scans: 40877
23646	LDQGGAPLAGTNK	0	0.775952	sp|Q91Y97|ALDOB_MOUSE	-	File133414 Spectrum14494 scans: 15116
22965	DAGTIAGLNVMR	0	0.775265	sp|P20029|BIP_MOUSE	-	File133414 Spectrum30770 scans: 31935
16536	NDLAVVDVR	0	0.772536	sp|P09405|NUCL_MOUSE	-	File133414 Spectrum24164 scans: 25109
20968	YIDQEELNK	0	0.771808	sp|P07901|HS90A_MOUSE;sp|P11499|HS90B_MOUSE	-	File133414 Spectrum16405 scans: 17091
20385	GYSFTTTAER	0	0.770676	sp|P60710|ACTB_MOUSE;sp|P63260|ACTG_MOUSE	-	File133414 Spectrum19706 scans: 20502
27005	EGDVLTLLESER	0	0.770199	sp|P62858|RS28_MOUSE	-	File133414 Spectrum37492 scans: 38881
19072	DAVLLVFANK	0	0.765547	sp|P61205|ARF3_MOUSE;sp|P84078|ARF1_MOUSE;sp|P84084|ARF5_MOUSE	-	File133414 Spectrum36530 scans: 37887
21356	LENEIQTYR	0	0.765513	sp|P02535|K1C10_MOUSE	-	File133414 Spectrum18344 scans: 19095
31454	LLPQLSYLDGYDR	0	0.764763	sp|Q9EST5|AN32B_MOUSE	-	File133414 Spectrum36737 scans: 38101
27953	TTPDVIFVFGFR	0	0.759581	sp|P62849|RS24_MOUSE	-	File133414 Spectrum40838 scans: 42338
33273	AAVEEGIVLGGGCALLR	0	0.759228	sp|P63038|CH60_MOUSE	Carbamidomethyl (C)@13C	File133414 Spectrum34947 scans: 36251
14947	IAGQVAAANK	0	0.757525	sp|Q9CZX8|RS19_MOUSE	-	File133414 Spectrum8765 scans: 9196
15722	VLQALEGLK	0	0.756385	sp|Q9CZX8|RS19_MOUSE	-	File133414 Spectrum28119 scans: 29195
28056	FSEVATQYSEDK	0	0.748886	sp|Q9CWW6|PIN4_MOUSE	-	File133414 Spectrum18543 scans: 19300
18882	LITPAVVSER	0	0.747847	sp|P62852|RS25_MOUSE	-	File133414 Spectrum24132 scans: 25076
31162	DLGATWVVLGHSER	0	0.746954	sp|P17751|TPIS_MOUSE	-	File133414 Spectrum32663 scans: 33891
26424	DYIWNTLNSGR	0	0.746118	sp|Q9CZU6|CISY_MOUSE	-	File133414 Spectrum34684 scans: 35979
15685	HVVFIAQR	0	0.737871	sp|P62082|RS7_MOUSE	-	File133414 Spectrum16378 scans: 17063
25821	LVTLPVSFAQLK	0	0.735673	sp|Q922Q8|LRC59_MOUSE	-	File133414 Spectrum37949 scans: 39353
31274	GAVYSFDPVGSYQR	0	0.734045	sp|O09061|PSB1_MOUSE	-	File133414 Spectrum29944 scans: 31081
20328	LQTQGLGTALK	0	0.733218	sp|Q8R180|ERO1A_MOUSE;sp|Q8R2E9|ERO1B_MOUSE	-	File133414 Spectrum21981 scans: 22853
28651	DDGSWEVIEGYR	0	0.731448	sp|P26443|DHE3_MOUSE	-	File133414 Spectrum33446 scans: 34700
34524	GLDVDSLVIEHIQVNK	0	0.72431	sp|Q9CPR4|RL17_MOUSE	-	File133414 Spectrum34706 scans: 36002
25374	KDAEEWFFTK	0	0.722525	sp|Q6IFX2|K1C42_MOUSE	-	File133414 Spectrum30569 scans: 31727
19333	LGGPQEEQIK	0	0.721643	sp|Q93092|TALDO_MOUSE	-	File133414 Spectrum14303 scans: 14919
24608	NFATSLYSMIK	0	0.720194	sp|P48036|ANXA5_MOUSE	-	File133414 Spectrum39647 scans: 41108
30889	TLENVEVNGEKPAK	0	0.719571	sp|Q9CR16|PPID_MOUSE	-	File133414 Spectrum14248 scans: 14862
28934	EKADAVYTGLNTR	0	0.712044	sp|P20491|FCERG_MOUSE	-	File133414 Spectrum17316 scans: 18032
28701	MPIPVIQAFGILK	0	0.711666	sp|P97807|FUMH_MOUSE	-	File133414 Spectrum41109 scans: 42618
30650	IWHHTFYNELR	0	0.707641	sp|P60710|ACTB_MOUSE;sp|P63260|ACTG_MOUSE;sp|P68033|ACTC_MOUSE;sp|P68134|ACTS_MOUSE	-	File133414 Spectrum22065 scans: 22940
34139	ECCHGDLLECADDR	0	0.707576	sp|P07724|ALBU_MOUSE	Carbamidomethyl (C)@2C;Carbamidomethyl (C)@3C;Carbamidomethyl (C)@10C	File133414 Spectrum18834 scans: 19601
27206	ITNFSTDIKDSK	0	0.707031	sp|Q61233|PLSL_MOUSE	-	File133414 Spectrum18178 scans: 18923
16942	DVNAAIATIK	0	0.701443	sp|P05213|TBA1B_MOUSE;sp|P05214|TBA3_MOUSE;sp|P68369|TBA1A_MOUSE;sp|P68373|TBA1C_MOUSE	-	File133414 Spectrum25375 scans: 26360
24894	DIPGLTDTTVPR	0	0.695407	sp|P62754|RS6_MOUSE	-	File133414 Spectrum29204 scans: 30317
32832	LVLEVAQHLGESTVR	0	0.694484	sp|P56480|ATPB_MOUSE	-	File133414 Spectrum29420 scans: 30540
31554	QLDDLKVELSQLR	0	0.69443	sp|Q6ZWV7|RL35_MOUSE	-	File133414 Spectrum32230 scans: 33443
20935	EGESLEDLMK	0	0.692778	sp|Q61233|PLSL_MOUSE	-	File133414 Spectrum31387 scans: 32572
21624	GLGTDDNTLIR	0	0.691591	sp|P97429|ANXA4_MOUSE	-	File133414 Spectrum23546 scans: 24470
25166	YQLDPTASISAK	0	0.689765	sp|Q60930|VDAC2_MOUSE	-	File133414 Spectrum24796 scans: 25762
30104	LAYINPDLALEEK	0	0.682967	sp|Q60864|STIP1_MOUSE	-	File133414 Spectrum32729 scans: 33959
22232	EAAENSLVAYK	0	0.677338	sp|P62259|1433E_MOUSE	-	File133414 Spectrum20171 scans: 20983
25770	LTPEEEEILNK	0	0.676441	sp|P62242|RS8_MOUSE	-	File133414 Spectrum24522 scans: 25479
19941	SADTLWGIQK	0	0.675438	sp|P06151|LDHA_MOUSE	-	File133414 Spectrum28521 scans: 29611
39195	TTHFVEGGDAGNREDQINR	0	0.672054	sp|P14148|RL7_MOUSE	-	File133414 Spectrum12901 scans: 13470
31214	LAQSNGWGVMVSHR	0	0.668815	sp|P17182|ENOA_MOUSE;sp|P21550|ENOB_MOUSE	Deamidated (NQ)@5N	File133414 Spectrum25479 scans: 26467
26366	AQNTWGCGSSLR	0	0.668161	sp|P48678|LMNA_MOUSE	Carbamidomethyl (C)@7C	File133414 Spectrum19097 scans: 19873
25470	VLTPELYAELR	0	0.664916	sp|Q04447|KCRB_MOUSE	-	File133414 Spectrum33092 scans: 34334
21202	SIYYITGESK	0	0.660685	sp|P11499|HS90B_MOUSE	-	File133414 Spectrum23668 scans: 24596
45316	YASICQQNGIVPIVEPEILPDGDHDLKR	0	0.657935	sp|P05063|ALDOC_MOUSE;sp|P05064|ALDOA_MOUSE	Carbamidomethyl (C)@5C	File133414 Spectrum33714 scans: 34977
20744	VLTVINQTQK	0	0.655946	sp|Q6ZWV7|RL35_MOUSE	-	File133414 Spectrum19246 scans: 20027
33869	VGDAIPSVEVFEGEPGK	0	0.651353	sp|P99029|PRDX5_MOUSE	-	File133414 Spectrum33256 scans: 34504
15862	AMEAVAAQGK	0	0.648567	sp|O70250|PGAM2_MOUSE;sp|Q9DBJ1|PGAM1_MOUSE	-	File133414 Spectrum10846 scans: 11347
21450	TGPNLHGLFGR	0	0.645482	sp|P62897|CYC_MOUSE	-	File133414 Spectrum27432 scans: 28486
26953	QAALQVADGFISR	0	0.644772	sp|P24452|CAPG_MOUSE	Gln->pyro-Glu (N-term Q)@N_term	File133414 Spectrum39954 scans: 41425
16996	GEGQLSAAER	0	0.644617	sp|P58252|EF2_MOUSE	-	File133414 Spectrum10849 scans: 11350
28252	QLFHPEQLITGK	0	0.643575	sp|P05213|TBA1B_MOUSE;sp|P05214|TBA3_MOUSE;sp|P68368|TBA4A_MOUSE;sp|P68369|TBA1A_MOUSE;sp|P68373|TBA1C_MOUSE;sp|Q9JJZ2|TBA8_MOUSE	-	File133414 Spectrum29272 scans: 30387
29386	QQIQSIQQSIER	0	0.64353	sp|Q9D0T1|NH2L1_MOUSE	-	File133414 Spectrum22443 scans: 23330
17301	VLDELTLAR	0	0.638921	sp|P19001|K1C19_MOUSE;sp|Q61414|K1C15_MOUSE;sp|Q61781|K1C14_MOUSE;sp|Q6IFX2|K1C42_MOUSE;sp|Q9QWL7|K1C17_MOUSE	-	File133414 Spectrum28693 scans: 29789
30613	NLLHVTDTGVGMTR	0	0.637799	sp|P08113|ENPL_MOUSE	-	File133414 Spectrum24880 scans: 25848
24479	NCTYTQVQTR	0	0.637786	sp|P10711|TCEA1_MOUSE;sp|Q9QVN7|TCEA2_MOUSE	Carbamidomethyl (C)@2C	File133414 Spectrum12095 scans: 12637
21237	EITALAPSTMK	0	0.637366	sp|P60710|ACTB_MOUSE;sp|P62737|ACTA_MOUSE;sp|P63260|ACTG_MOUSE;sp|P63268|ACTH_MOUSE;sp|P68033|ACTC_MOUSE;sp|P68134|ACTS_MOUSE	-	File133414 Spectrum23832 scans: 24766
19066	LLADPTGAFGK	0	0.634622	sp|P99029|PRDX5_MOUSE	-	File133414 Spectrum27619 scans: 28679
34343	KGVNLPGAAVDLPAVSEK	0	0.634429	sp|P52480|KPYM_MOUSE	-	File133414 Spectrum28479 scans: 29567
35936	LNFSHGTHEYHAETIK	0	0.632673	sp|P52480|KPYM_MOUSE	-	File133414 Spectrum14539 scans: 15163
21509	FLDGIYVSEK	0	0.632114	sp|P51410|RL9_MOUSE	-	File133414 Spectrum30588 scans: 31747
31163	DLGATWVVLGHSER	0	0.631081	sp|P17751|TPIS_MOUSE	-	File133414 Spectrum32667 scans: 33895
18809	LLQDFFNGK	0	0.627201	sp|P17156|HSP72_MOUSE;sp|P63017|HSP7C_MOUSE	Deamidated (NQ)@7N	File133414 Spectrum34953 scans: 36257
27356	AQHEDQVEQYK	0	0.625681	sp|P48678|LMNA_MOUSE	-	File133414 Spectrum8969 scans: 9407
23653	VNTLIRPDGEK	0	0.622883	sp|P62751|RL23A_MOUSE	-	File133414 Spectrum14613 scans: 15239
30834	EEASDYLELDTIK	0	0.622613	sp|P08113|ENPL_MOUSE	-	File133414 Spectrum32405 scans: 33624
24168	IDEPLEGSEDR	0	0.621624	sp|P61979|HNRPK_MOUSE	-	File133414 Spectrum18352 scans: 19103
10634	VVDPFSK	0	0.620509	sp|P97351|RS3A_MOUSE	-	File133414 Spectrum23001 scans: 23907
16449	LSYNTASNK	0	0.619494	sp|Q9D1R9|RL34_MOUSE	-	File133414 Spectrum10639 scans: 11133
20345	FPGQLNADLR	0	0.618147	sp|A2AQ07|TBB1_MOUSE;sp|P68372|TBB4B_MOUSE;sp|P99024|TBB5_MOUSE;sp|Q7TMM9|TBB2A_MOUSE;sp|Q922F4|TBB6_MOUSE;sp|Q9CWF2|TBB2B_MOUSE;sp|Q9D6F9|TBB4A_MOUSE;sp|Q9ERD7|TBB3_MOUSE	-	File133414 Spectrum26740 scans: 27770
27520	QDAQELYEAGEK	0	0.61722	sp|P97429|ANXA4_MOUSE	-	File133414 Spectrum18362 scans: 19113
34819	EVIELPLTNPELFQR	0	0.616431	sp|P62334|PRS10_MOUSE	-	File133414 Spectrum39851 scans: 41319
22062	GAFGKPQGTVAR	0	0.614317	sp|P86048|RL10L_MOUSE;sp|Q6ZWV3|RL10_MOUSE	-	File133414 Spectrum10809 scans: 11308
36243	FSPNSSNPIIVSCGWDK	0	0.614129	sp|P68040|RACK1_MOUSE	Carbamidomethyl (C)@13C	File133414 Spectrum31680 scans: 32875
22972	SQWSPALTISK	0	0.611814	sp|P61079|UB2D3_MOUSE;sp|P62838|UB2D2_MOUSE;sp|Q6ZWY6|U2D2B_MOUSE	-	File133414 Spectrum28178 scans: 29256
25469	ALLSAPWYLNR	0	0.608916	sp|P29416|HEXA_MOUSE	-	File133414 Spectrum36486 scans: 37841
20038	VDDFLANEAK	0	0.607209	sp|Q9DCD0|6PGD_MOUSE	-	File133414 Spectrum24389 scans: 25341
30433	HIDCAQVYQNEK	0	0.60686	sp|P45376|ALDR_MOUSE	Carbamidomethyl (C)@4C	File133414 Spectrum12398 scans: 12950
14750	LDYILGLK	0	0.603705	sp|Q6ZWN5|RS9_MOUSE	-	File133414 Spectrum33548 scans: 34805
23717	LKDLEALLNSK	0	0.600786	sp|P48678|LMNA_MOUSE	-	File133414 Spectrum30136 scans: 31280
25638	AVLFCLSEDKK	0	0.598919	sp|P18760|COF1_MOUSE	Carbamidomethyl (C)@5C	File133414 Spectrum25994 scans: 27000
36801	VAPEEHPVLLTEAPLNPK	0	0.598371	sp|P60710|ACTB_MOUSE;sp|P63260|ACTG_MOUSE	-	File133414 Spectrum27464 scans: 28519
32738	LAGPQLVQMFIGDGAK	0	0.592904	sp|O88685|PRS6A_MOUSE	-	File133414 Spectrum40420 scans: 41906
31187	LPACVVDCGTGYTK	0	0.591971	sp|Q99JY9|ARP3_MOUSE	Carbamidomethyl (C)@4C;Carbamidomethyl (C)@8C	File133414 Spectrum22202 scans: 23081
17598	VDPEIQNVK	0	0.590177	sp|Q3TTY5|K22E_MOUSE	-	File133414 Spectrum16200 scans: 16879
24648	HVVPNEVVVQR	0	0.589191	sp|P13020|GELS_MOUSE	-	File133414 Spectrum15694 scans: 16356
17822	DVDLEFLAK	0	0.587053	sp|Q01853|TERA_MOUSE	-	File133414 Spectrum35614 scans: 36940
18808	LLQDFFNGK	0	0.586729	sp|P17156|HSP72_MOUSE;sp|P63017|HSP7C_MOUSE	Deamidated (NQ)@7N	File133414 Spectrum34464 scans: 35752
19609	TIAQDYGVLK	0	0.586389	sp|P35700|PRDX1_MOUSE	-	File133414 Spectrum24973 scans: 25945
26544	QLVEQVEQIQK	0	0.585173	sp|Q99KF1|TMED9_MOUSE	-	File133414 Spectrum23113 scans: 24023
23029	DFLAGGVAAAISK	0	0.582811	sp|P51881|ADT2_MOUSE	-	File133414 Spectrum34411 scans: 35697
21978	TAVETAVLLLR	0	0.580441	sp|P80318|TCPG_MOUSE	-	File133414 Spectrum35995 scans: 37334
23388	ESEAVEWQQK	0	0.576749	sp|P26041|MOES_MOUSE	-	File133414 Spectrum17740 scans: 18470
20415	CATITPDEAR	0	0.576195	sp|P54071|IDHP_MOUSE	Carbamidomethyl (C)@1C	File133414 Spectrum13593 scans: 14185
26298	ETAENYLGHTAK	0	0.574099	sp|P38647|GRP75_MOUSE	-	File133414 Spectrum14904 scans: 15540
20204	FDVSGYPTIK	0	0.572993	sp|P08003|PDIA4_MOUSE	-	File133414 Spectrum27663 scans: 28724
38370	STNGDTFLGGEDFDQALLR	0	0.568939	sp|P38647|GRP75_MOUSE	Deamidated (NQ)@3N	File133414 Spectrum39512 scans: 40968
35477	VAEQTPLTALYVANLIK	0	0.565551	sp|P47738|ALDH2_MOUSE	-	File133414 Spectrum40512 scans: 42002
24580	LNEQASEEILK	0	0.56551	sp|Q9EQU5|SET_MOUSE	-	File133414 Spectrum22264 scans: 23145
19524	IGFPWSEIR	0	0.564312	sp|P26040|EZRI_MOUSE;sp|P26041|MOES_MOUSE;sp|P26043|RADI_MOUSE	-	File133414 Spectrum37351 scans: 38735
30717	MINLSVPDTIDER	0	0.564063	sp|Q61233|PLSL_MOUSE;sp|Q99K51|PLST_MOUSE	Oxidation (M)@1M	File133414 Spectrum30369 scans: 31520
25024	GLCAIAQAESLR	0	0.560062	sp|P62908|RS3_MOUSE	Carbamidomethyl (C)@3C	File133414 Spectrum28054 scans: 29128
27152	TLTIVDTGIGMTK	0	0.552338	sp|P07901|HS90A_MOUSE	Oxidation (M)@11M	File133414 Spectrum28838 scans: 29938
24624	QDNNWGKEER	0	0.551848	sp|P16110|LEG3_MOUSE	-	File133414 Spectrum9037 scans: 9477
26318	LFVTNDAATILR	0	0.550832	sp|P42932|TCPQ_MOUSE	-	File133414 Spectrum33425 scans: 34678
21425	VVPGYGHAVLR	0	0.547585	sp|Q9CZU6|CISY_MOUSE	-	File133414 Spectrum17781 scans: 18513
39945	VDTDGNGYISCNELNDLFK	0	0.541842	sp|Q61233|PLSL_MOUSE	Deamidated (NQ)@6N;Carbamidomethyl (C)@11C	File133414 Spectrum39210 scans: 40656
16780	AENFFILR	0	0.537416	sp|P59999|ARPC4_MOUSE	-	File133414 Spectrum34959 scans: 36263
29404	HVFGESDELIGQK	0	0.533857	sp|P17751|TPIS_MOUSE	-	File133414 Spectrum22599 scans: 23491
42480	SYDVPPPPMEPDHPFYSNISK	0	0.532965	sp|Q9DBJ1|PGAM1_MOUSE	Oxidation (M)@9M	File133414 Spectrum26489 scans: 27511
36803	VAPEEHPVLLTEAPLNPK	0	0.532859	sp|P60710|ACTB_MOUSE;sp|P63260|ACTG_MOUSE	-	File133414 Spectrum27441 scans: 28495
21868	TLEGELHDLR	0	0.531171	sp|P48678|LMNA_MOUSE	-	File133414 Spectrum23905 scans: 24841
45337	TTGIVMDSGDGVTHTVPIYEGYALPHAILR	0	0.531162	sp|P60710|ACTB_MOUSE;sp|P63260|ACTG_MOUSE;sp|Q8BFZ3|ACTBL_MOUSE	Oxidation (M)@6M	File133414 Spectrum33833 scans: 35100
23685	AGNLGGGVVTIER	0	0.52898	sp|P67984|RL22_MOUSE	-	File133414 Spectrum23447 scans: 24368
33538	VVEEAPSIFLDPETR	0	0.527728	sp|Q91ZA3|PCCA_MOUSE	-	File133414 Spectrum34679 scans: 35974
21426	VVPGYGHAVLR	0	0.519424	sp|Q9CZU6|CISY_MOUSE	-	File133414 Spectrum17751 scans: 18482
36491	SLDLFNCEVTNLNAYR	0	0.514659	sp|O35381|AN32A_MOUSE	Carbamidomethyl (C)@7C	File133414 Spectrum38070 scans: 39478
10829	LAPALSVK	0	0.514266	sp|Q93092|TALDO_MOUSE	-	File133414 Spectrum19889 scans: 20691
21089	GAGTDDHTLIR	0	0.512276	sp|P48036|ANXA5_MOUSE	-	File133414 Spectrum13069 scans: 13644
25349	KPEDWDERPK	0	0.510896	sp|P35564|CALX_MOUSE	-	File133414 Spectrum10080 scans: 10555
20485	VYVGNLGTGAGK	0	0.510845	sp|Q8BL97|SRSF7_MOUSE	-	File133414 Spectrum19449 scans: 20236
17135	EGVHGGLINK	0	0.510295	sp|P62962|PROF1_MOUSE	-	File133414 Spectrum11771 scans: 12303
16451	DASVVGFFR	0	0.509192	sp|P27773|PDIA3_MOUSE	-	File133414 Spectrum35007 scans: 36313
41700	ETVVEVPQVTWEDIGGLEDVK	0	0.502066	sp|Q01853|TERA_MOUSE	-	File133414 Spectrum40086 scans: 41561
34140	ECCHGDLLECADDR	0	0.500633	sp|P07724|ALBU_MOUSE	Carbamidomethyl (C)@2C;Carbamidomethyl (C)@3C;Carbamidomethyl (C)@10C	File133414 Spectrum20410 scans: 21229
32451	EQIVPKPEEEVAQK	0	0.494777	sp|Q9CPR4|RL17_MOUSE	-	File133414 Spectrum16977 scans: 17682
21431	EDTEEYNLR	0	0.492817	sp|Q8BG05|ROA3_MOUSE	-	File133414 Spectrum17001 scans: 17707
23457	AECMLQQAER	0	0.490155	sp|Q61233|PLSL_MOUSE	Carbamidomethyl (C)@3C	File133414 Spectrum17569 scans: 18294
22938	SNFEEALAAHK	0	0.48828	sp|P09103|PDIA1_MOUSE	-	File133414 Spectrum20547 scans: 21371
23684	DAGQISGLNVLR	0	0.485594	sp|P38647|GRP75_MOUSE	-	File133414 Spectrum30981 scans: 32153
32596	VNQIGSVTESIQACK	0	0.485425	sp|P21550|ENOB_MOUSE	Carbamidomethyl (C)@14C	File133414 Spectrum25513 scans: 26503
17231	DAGPLLISLK	0	0.485282	sp|O89053|COR1A_MOUSE	-	File133414 Spectrum35148 scans: 36459
19058	SLETENAGLR	0	0.483558	sp|P48678|LMNA_MOUSE	-	File133414 Spectrum16334 scans: 17018
8999	FVLSSGK	0	0.481613	sp|P14211|CALR_MOUSE	-	File133414 Spectrum17925 scans: 18662
34138	ECCHGDLLECADDR	0	0.480279	sp|P07724|ALBU_MOUSE	Carbamidomethyl (C)@2C;Carbamidomethyl (C)@3C;Carbamidomethyl (C)@10C	File133414 Spectrum19272 scans: 20054
33581	ACQSIYPLHDVFVR	0	0.479443	sp|P97351|RS3A_MOUSE	Carbamidomethyl (C)@2C	File133414 Spectrum31245 scans: 32426
20960	TDGCHAYLSK	0	0.478581	sp|P40124|CAP1_MOUSE	Carbamidomethyl (C)@4C	File133414 Spectrum9901 scans: 10370
19443	EIDGGLETLR	0	0.476682	sp|Q9DCW4|ETFB_MOUSE	-	File133414 Spectrum25315 scans: 26298
31943	ARDDLITDLLNEAK	0	0.475161	sp|P50518|VATE1_MOUSE	-	File133414 Spectrum38796 scans: 40228
30413	IFVGGLNPEATEEK	0	0.470586	sp|Q99020|ROAA_MOUSE	-	File133414 Spectrum27968 scans: 29039
31451	TFAPEEISAMVLTK	0	0.470495	sp|P20029|BIP_MOUSE	Oxidation (M)@10M	File133414 Spectrum33836 scans: 35103
24837	YVENFGLIDGR	0	0.46996	sp|Q9CYN2|SPCS2_MOUSE	-	File133414 Spectrum31165 scans: 32343
23204	APILIATDVASR	0	0.469679	sp|Q501J6|DDX17_MOUSE;sp|Q61656|DDX5_MOUSE	-	File133414 Spectrum28373 scans: 29458
11752	SSSIASFK	0	0.46585	sp|Q61233|PLSL_MOUSE	-	File133414 Spectrum17333 scans: 18050
19824	VLITTDLLAR	0	0.462632	sp|P10630|IF4A2_MOUSE;sp|P60843|IF4A1_MOUSE	-	File133414 Spectrum33715 scans: 34978
23662	NHEEEMNALR	0	0.461638	sp|Q6IFX2|K1C42_MOUSE;sp|Q9QWL7|K1C17_MOUSE	-	File133414 Spectrum12934 scans: 13504
11440	VEEIAAGK	0	0.460477	sp|P62717|RL18A_MOUSE	-	File133414 Spectrum10614 scans: 11107
41046	GVVPLAGTNGETTTQGLDGLSER	0	0.456399	sp|P05064|ALDOA_MOUSE	Deamidated (NQ)@9N	File133414 Spectrum31845 scans: 33046
17673	VVLIGDSGVGK	0	0.453736	sp|P46638|RB11B_MOUSE;sp|P62492|RB11A_MOUSE	-	File133414 Spectrum23846 scans: 24780
18056	LPFPIIDDK	0	0.453649	sp|O08709|PRDX6_MOUSE	-	File133414 Spectrum34829 scans: 36129
41801	SLLVIPNTLAVNAAQDSTDLVAK	0	0.453066	sp|P11983|TCPA_MOUSE	-	File133414 Spectrum39874 scans: 41342
22876	NLQYYDISAK	0	0.450287	sp|P62827|RAN_MOUSE	-	File133414 Spectrum24583 scans: 25542
25348	KPEDWDERPK	0	0.450099	sp|P35564|CALX_MOUSE	-	File133414 Spectrum10038 scans: 10512
10243	AGNVIFR	0	0.447211	sp|Q9D0K2|SCOT1_MOUSE	-	File133414 Spectrum20484 scans: 21306
26626	TFIAIKPDGVQR	0	0.441335	sp|P15532|NDKA_MOUSE;sp|Q01768|NDKB_MOUSE	-	File133414 Spectrum22446 scans: 23333
18805	EDVGQPQPGR	0	0.440112	sp|Q9WVA4|TAGL2_MOUSE	-	File133414 Spectrum8963 scans: 9401
24329	KSDGIYIINLK	0	0.438691	sp|P14206|RSSA_MOUSE	-	File133414 Spectrum28730 scans: 29827
42003	VAGPQPAQTGAPQGSLGEYLFER	0	0.438127	sp|P29391|FRIL1_MOUSE	-	File133414 Spectrum34926 scans: 36229
26627	TFIAIKPDGVQR	0	0.437942	sp|P15532|NDKA_MOUSE;sp|Q01768|NDKB_MOUSE	-	File133414 Spectrum22485 scans: 23374
19545	ELFEADPER	0	0.4377	sp|P06745|G6PI_MOUSE	-	File133414 Spectrum23556 scans: 24480
18196	QVSDDLTER	0	0.436578	sp|P67778|PHB_MOUSE	-	File133414 Spectrum15018 scans: 15658
19290	SEINVEGPPR	0	0.436185	sp|P18572|BASI_MOUSE	-	File133414 Spectrum17654 scans: 18382
26536	GFPTIYFSPANK	0	0.433621	sp|P27773|PDIA3_MOUSE	-	File133414 Spectrum34193 scans: 35472
35166	CQDLSVNQDLADTDAR	0	0.432256	sp|P10107|ANXA1_MOUSE	Carbamidomethyl (C)@1C	File133414 Spectrum23436 scans: 24356
30585	MSSYAFFVQTCR	0	0.431931	sp|P30681|HMGB2_MOUSE;sp|P63158|HMGB1_MOUSE	Oxidation (M)@1M;Carbamidomethyl (C)@11C	File133414 Spectrum30726 scans: 31889
17532	ITNFSTDIK	0	0.430368	sp|Q61233|PLSL_MOUSE	-	File133414 Spectrum22072 scans: 22947
41679	EVAAFAQFGSDLDAATQQLLSR	0	0.429257	sp|Q03265|ATPA_MOUSE	Deamidated (NQ)@17Q	File133414 Spectrum41556 scans: 43080
29907	LGEYGFQNAILVR	0	0.426731	sp|P07724|ALBU_MOUSE	-	File133414 Spectrum36101 scans: 37444
38810	EAEAAIYHLQLFEELRR	0	0.423736	sp|P52480|KPYM_MOUSE	-	File133414 Spectrum34703 scans: 35999
20958	GESPVDYDGGR	0	0.420584	sp|Q922R8|PDIA6_MOUSE	-	File133414 Spectrum15438 scans: 16092
17778	GSLSGWILSK	0	0.419047	sp|P35564|CALX_MOUSE	-	File133414 Spectrum33656 scans: 34917
33661	SGEYSCIFLPEPVGR	0	0.417378	sp|P18572|BASI_MOUSE	Carbamidomethyl (C)@6C	File133414 Spectrum35063 scans: 36371
15846	MNVLADALK	0	0.416726	sp|P62245|RS15A_MOUSE	-	File133414 Spectrum30472 scans: 31627
27522	QDAQELYEAGEK	0	0.416134	sp|P97429|ANXA4_MOUSE	-	File133414 Spectrum18335 scans: 19085
20769	LQQLPADFGR	0	0.415559	sp|Q922Q8|LRC59_MOUSE	-	File133414 Spectrum25546 scans: 26537
12907	VLLPGLQK	0	0.414346	sp|P97807|FUMH_MOUSE	-	File133414 Spectrum27903 scans: 28972
24437	TENLLGSYFPK	0	0.413948	sp|P97371|PSME1_MOUSE	-	File133414 Spectrum34565 scans: 35856
23424	IFGVTTLDIVR	0	0.412774	sp|P08249|MDHM_MOUSE	-	File133414 Spectrum37446 scans: 38833
26118	GTPLDTEVPLER	0	0.40747	sp|Q05920|PYC_MOUSE	-	File133414 Spectrum27368 scans: 28419
19148	TENLDDEEK	0	0.406352	sp|Q61233|PLSL_MOUSE	-	File133414 Spectrum9892 scans: 10361
19661	LAGGDWFTSR	0	0.405793	sp|Q76MZ3|2AAA_MOUSE	-	File133414 Spectrum30361 scans: 31512
16309	QIDNPDYK	0	0.404857	sp|P14211|CALR_MOUSE	-	File133414 Spectrum11802 scans: 12335
14581	GFGFILFK	0	0.402723	sp|Q99020|ROAA_MOUSE	-	File133414 Spectrum40176 scans: 41654
28134	AHGGYSVFAGVGER	0	0.399984	sp|P56480|ATPB_MOUSE	-	File133414 Spectrum23215 scans: 24128
42608	NAIDDGCVVPGAGAVEVALAEALIK	0	0.399846	sp|P80317|TCPZ_MOUSE	Carbamidomethyl (C)@7C	File133414 Spectrum41813 scans: 43346
37760	KEDLVFIFWAPENAPLK	0	0.399773	sp|P18760|COF1_MOUSE	-	File133414 Spectrum40201 scans: 41680
25378	VYGTGSLALYEK	0	0.398396	sp|Q91VR2|ATPG_MOUSE	-	File133414 Spectrum26848 scans: 27882
26856	VESSDVSDLLYK	0	0.397733	sp|P28063|PSB8_MOUSE	-	File133414 Spectrum29307 scans: 30423
26690	ALIAAQYSGAQVR	0	0.394019	sp|Q9D8N0|EF1G_MOUSE	-	File133414 Spectrum23045 scans: 23952
40623	DLYANTVLSGGTTMYPGIADR	0	0.387776	sp|P60710|ACTB_MOUSE;sp|P63260|ACTG_MOUSE	Oxidation (M)@14M	File133414 Spectrum33795 scans: 35061
32061	DDGLFSGDPNWFPK	0	0.382435	sp|Q9WVA4|TAGL2_MOUSE	-	File133414 Spectrum40015 scans: 41488
21265	AGIALNDNFVK	0	0.381149	sp|Q64467|G3PT_MOUSE	Deamidated (NQ)@6N	File133414 Spectrum29473 scans: 30595
15122	IAFAITAIK	0.00166289	0.376958	sp|P62270|RS18_MOUSE	-	File133414 Spectrum32673 scans: 33901
32529	LVINGKPITIFQER	0.00166289	0.376098	sp|P16858|G3P_MOUSE	Deamidated (NQ)@4N	File133414 Spectrum33120 scans: 34363
33209	ELQEMDKDDESLTK	0.00166289	0.375344	sp|Q61599|GDIR2_MOUSE	-	File133414 Spectrum17576 scans: 18301
15454	VTDALNATR	0.00166289	0.372331	sp|P63038|CH60_MOUSE	-	File133414 Spectrum13544 scans: 14135
22615	QFLESSELPR	0.00166289	0.370905	sp|Q9CWK8|SNX2_MOUSE	-	File133414 Spectrum26659 scans: 27687
21788	DRPFFTGLVK	0.00166289	0.36887	sp|P15532|NDKA_MOUSE	-	File133414 Spectrum30338 scans: 31488
24668	LDPSIFESLQK	0.00166289	0.368852	sp|P60122|RUVB1_MOUSE	-	File133414 Spectrum35136 scans: 36446
16955	KGEGAQNQGK	0.00166289	0.368429	sp|Q99PL5|RRBP1_MOUSE	-	File133414 Spectrum6222 scans: 6569
32631	QGGLGPMNIPLISDPK	0.00166289	0.368054	sp|P35700|PRDX1_MOUSE	-	File133414 Spectrum37299 scans: 38681
28946	LVPGWTKPITIGR	0.00263391	0.366742	sp|P54071|IDHP_MOUSE	-	File133414 Spectrum28566 scans: 29657
29240	EQFLDGDAWTNR	0.00263391	0.36475	sp|P14211|CALR_MOUSE	-	File133414 Spectrum30407 scans: 31560
15829	FHVEEEGK	0.00263391	0.362274	sp|P09041|PGK2_MOUSE;sp|P09411|PGK1_MOUSE	-	File133414 Spectrum10333 scans: 10817
20486	QFVTATDVVR	0.00263391	0.361429	sp|Q61233|PLSL_MOUSE	-	File133414 Spectrum23923 scans: 24860
17257	APIQWEER	0.00263391	0.360299	sp|Q9D6R2|IDH3A_MOUSE	-	File133414 Spectrum21735 scans: 22599
35386	GENHCGIESEIVAGIPR	0.00263391	0.357795	sp|P10605|CATB_MOUSE	Carbamidomethyl (C)@5C	File133414 Spectrum29524 scans: 30647
28063	RAGELTEDEVER	0.00263391	0.357506	sp|P62270|RS18_MOUSE	-	File133414 Spectrum13259 scans: 13840
20582	LGVIEDHSNR	0.00263391	0.355505	sp|P08113|ENPL_MOUSE	-	File133414 Spectrum12779 scans: 13344
17573	TADGIVSHLK	0.00263391	0.354799	sp|P27773|PDIA3_MOUSE	-	File133414 Spectrum17159 scans: 17870
21439	LGIHEDSQNR	0.00263391	0.354551	sp|P07901|HS90A_MOUSE	-	File133414 Spectrum9555 scans: 10013
17840	ELEEDFIR	0.00263391	0.353516	sp|Q9CQI6|COTL1_MOUSE	-	File133414 Spectrum27816 scans: 28882
20548	YEWDVAEAR	0.00263391	0.351286	sp|P58252|EF2_MOUSE	-	File133414 Spectrum26330 scans: 27347
16355	SGYLLPDTK	0.00263391	0.349473	sp|P08113|ENPL_MOUSE	-	File133414 Spectrum23731 scans: 24661
28386	EGLELPEDEEEK	0.00263391	0.343452	sp|P07901|HS90A_MOUSE;sp|P11499|HS90B_MOUSE	-	File133414 Spectrum24631 scans: 25591
20954	VLIAAHGNSLR	0.00263391	0.34262	sp|O70250|PGAM2_MOUSE;sp|Q9DBJ1|PGAM1_MOUSE	-	File133414 Spectrum15767 scans: 16432
17997	DQLIVNLLK	0.00263391	0.342368	sp|P06151|LDHA_MOUSE	-	File133414 Spectrum37477 scans: 38865
14701	AIFQAIAAK	0.00263391	0.342206	sp|Q9DCD0|6PGD_MOUSE	-	File133414 Spectrum26500 scans: 27522
32617	HNEETGDNVGPLIIK	0.00263391	0.341349	sp|Q91WS0|CISD1_MOUSE	-	File133414 Spectrum24170 scans: 25115
15879	LPLQDVYK	0.00263391	0.340277	sp|P10126|EF1A1_MOUSE;sp|P62631|EF1A2_MOUSE	-	File133414 Spectrum25155 scans: 26133
18488	LLIIGDSGVGK	0.00263391	0.340024	sp|Q6PHN9|RAB35_MOUSE	-	File133414 Spectrum30891 scans: 32060
36882	VQASLAANTFTITGHAETK	0.00263391	0.339843	sp|Q64152|BTF3_MOUSE	-	File133414 Spectrum25791 scans: 26790
20994	NKYEDEINK	0.00263391	0.339336	sp|P11679|K2C8_MOUSE;sp|Q6IFZ6|K2C1B_MOUSE;sp|Q8VED5|K2C79_MOUSE;sp|Q922U2|K2C5_MOUSE	-	File133414 Spectrum10841 scans: 11342
21137	NGVRPSHFSR	0.00263391	0.339203	sp|Q9CZX8|RS19_MOUSE	Deamidated (NQ)@1N	File133414 Spectrum9133 scans: 9577
18123	HYGGLTGLNK	0.00263391	0.334444	sp|O70250|PGAM2_MOUSE;sp|Q9DBJ1|PGAM1_MOUSE	-	File133414 Spectrum15105 scans: 15748
15655	GNVGFVFTK	0.00263391	0.331945	sp|P14869|RLA0_MOUSE	-	File133414 Spectrum28215 scans: 29295
38127	GIVDQSQQAYQEAFEISK	0.00263391	0.331155	sp|P63101|1433Z_MOUSE	-	File133414 Spectrum34319 scans: 35602
23469	MVNHFIAEFK	0.00263391	0.329733	sp|P63017|HSP7C_MOUSE	-	File133414 Spectrum26493 scans: 27515
19504	LEAIEDDSGR	0.00263391	0.325207	sp|Q9JMA1|UBP14_MOUSE	-	File133414 Spectrum15579 scans: 16237
24140	YDPTIEDSYR	0.00263391	0.321851	sp|P62835|RAP1A_MOUSE;sp|Q99JI6|RAP1B_MOUSE	-	File133414 Spectrum21181 scans: 22026
17405	LFEGNALLR	0.00263391	0.317399	sp|Q6ZWN5|RS9_MOUSE	-	File133414 Spectrum29865 scans: 31000
20432	TMQTLLSLVK	0.00263391	0.31462	sp|P00493|HPRT_MOUSE	-	File133414 Spectrum37354 scans: 38738
18792	KVPAVPETLK	0.00263391	0.314354	sp|P14148|RL7_MOUSE	-	File133414 Spectrum17679 scans: 18407
21558	FVMQEEFSR	0.00263391	0.314221	sp|P27773|PDIA3_MOUSE	-	File133414 Spectrum26823 scans: 27856
16869	NEALIALLR	0.00263391	0.313722	sp|Q61233|PLSL_MOUSE	-	File133414 Spectrum36112 scans: 37455
25330	IQVLVEADHFK	0.00263391	0.310181	sp|P16110|LEG3_MOUSE	-	File133414 Spectrum25828 scans: 26828
45811	EEQIVMKLDSDVLTFPMCIFCNFLFVNLGNAENK	0.00263391	0.310015	sp|Q99N64|GMCL2_MOUSE	Oxidation (M)@17M;Carbamidomethyl (C)@18C;Carbamidomethyl (C)@21C;Deamidated (NQ)@33N	File133414 Spectrum41293 scans: 42809
31213	LAQSNGWGVMVSHR	0.00263391	0.306449	sp|P17182|ENOA_MOUSE;sp|P21550|ENOB_MOUSE	Deamidated (NQ)@5N	File133414 Spectrum25467 scans: 26455
44357	IDDPTDSKPEDWDKPEHIPDPDAK	0.00263391	0.305975	sp|P14211|CALR_MOUSE	-	File133414 Spectrum22469 scans: 23357
26759	LIDLHSPSEIVK	0.00263391	0.303572	sp|P60867|RS20_MOUSE	-	File133414 Spectrum26031 scans: 27038
29536	SPYQEFTDHLVK	0.00263391	0.303112	sp|P25444|RS2_MOUSE	-	File133414 Spectrum28234 scans: 29314
41036	GVVPLAGTNGETTTQGLDGLSER	0.00263391	0.301984	sp|P05064|ALDOA_MOUSE	-	File133414 Spectrum30524 scans: 31681
17915	DANGNSFATR	0.00263391	0.301493	sp|P62702|RS4X_MOUSE	Deamidated (NQ)@3N	File133414 Spectrum13510 scans: 14099
28734	LTFDTTFSPNTGK	0.00263391	0.300663	sp|Q60930|VDAC2_MOUSE	-	File133414 Spectrum29755 scans: 30886
17124	EDAANNYAR	0.00263391	0.300165	sp|P05213|TBA1B_MOUSE;sp|P05214|TBA3_MOUSE;sp|P68368|TBA4A_MOUSE;sp|P68369|TBA1A_MOUSE;sp|P68373|TBA1C_MOUSE;sp|Q9JJZ2|TBA8_MOUSE	-	File133414 Spectrum8791 scans: 9223
30873	DKPLKDVIIVDSGK	0.00263391	0.299933	sp|P24369|PPIB_MOUSE	-	File133414 Spectrum21983 scans: 22855
22680	DDEYDYLFK	0.00263391	0.296997	sp|P46638|RB11B_MOUSE;sp|P62492|RB11A_MOUSE	-	File133414 Spectrum34715 scans: 36011
19445	NLQSEVEGVK	0.00263391	0.295072	sp|O70404|VAMP8_MOUSE	-	File133414 Spectrum21377 scans: 22229
30463	AAAEVNQEYGLDPK	0.00263391	0.294235	sp|P97807|FUMH_MOUSE	Deamidated (NQ)@6N	File133414 Spectrum20551 scans: 21375
14852	TTDGYLLR	0.00263391	0.294116	sp|P97351|RS3A_MOUSE	-	File133414 Spectrum22300 scans: 23182
20123	LQDPFSVYR	0.00263391	0.293748	sp|Q9CQA3|SDHB_MOUSE	-	File133414 Spectrum31263 scans: 32444
19827	YSDFEWLR	0.00263391	0.292211	sp|O70492|SNX3_MOUSE	-	File133414 Spectrum34888 scans: 36190
22027	LRDLEDSLAR	0.00263391	0.291686	sp|P48678|LMNA_MOUSE	-	File133414 Spectrum20777 scans: 21609
31816	SINDNIAIFTDVQK	0.00263391	0.291254	sp|Q8BMK4|CKAP4_MOUSE	-	File133414 Spectrum34512 scans: 35802
14552	AGPIWDLR	0.00263391	0.290547	sp|Q7TMK9|HNRPQ_MOUSE	-	File133414 Spectrum31775 scans: 32973
26928	QSVEADINGLRR	0.00263391	0.288659	sp|P02535|K1C10_MOUSE;sp|P08730|K1C13_MOUSE	-	File133414 Spectrum21173 scans: 22018
34252	IHFPLATYAPVISAEK	0.00263391	0.286622	sp|P05213|TBA1B_MOUSE;sp|P05214|TBA3_MOUSE;sp|P68368|TBA4A_MOUSE;sp|P68369|TBA1A_MOUSE;sp|P68373|TBA1C_MOUSE	-	File133414 Spectrum34176 scans: 35454
18289	AQYEDIAQK	0.00263391	0.283839	sp|Q3UV17|K22O_MOUSE	-	File133414 Spectrum14175 scans: 14787
24584	GPLPAAPPTAPER	0.00263391	0.283071	sp|Q99P72|RTN4_MOUSE	-	File133414 Spectrum20627 scans: 21454
31382	NSQSFFSGLFGGSSK	0.00263391	0.280394	sp|Q9DB05|SNAA_MOUSE	-	File133414 Spectrum39100 scans: 40542
15175	NLYIISVK	0.00263391	0.279244	sp|P62830|RL23_MOUSE	-	File133414 Spectrum30148 scans: 31292
16727	SCNCLLLK	0.00263391	0.277547	sp|P17182|ENOA_MOUSE	Carbamidomethyl (C)@2C;Carbamidomethyl (C)@4C	File133414 Spectrum22571 scans: 23463
20646	DYQELMNTK	0.00263391	0.277322	sp|Q3TTY5|K22E_MOUSE	-	File133414 Spectrum23417 scans: 24337
24396	VQPYLDEFQK	0.00263391	0.27447	sp|Q00623|APOA1_MOUSE	-	File133414 Spectrum27228 scans: 28275
14393	GLFIIDDK	0.00263391	0.274035	sp|O08807|PRDX4_MOUSE;sp|P35700|PRDX1_MOUSE	-	File133414 Spectrum33141 scans: 34385
24356	LGEMWSEQSAK	0.00263391	0.268656	sp|P30681|HMGB2_MOUSE	-	File133414 Spectrum23554 scans: 24478
35513	NPDDITQEEYGEFYK	0.00263391	0.268335	sp|P11499|HS90B_MOUSE	-	File133414 Spectrum29024 scans: 30131
18274	LASYLDKVR	0.00263391	0.268107	sp|P08730|K1C13_MOUSE;sp|P19001|K1C19_MOUSE;sp|Q61414|K1C15_MOUSE;sp|Q9QWL7|K1C17_MOUSE	-	File133414 Spectrum19174 scans: 19952
24731	EGMNIVEAMER	0.00263391	0.267482	sp|P17742|PPIA_MOUSE	-	File133414 Spectrum32388 scans: 33607
13687	FVADGIFK	0.00263391	0.266335	sp|P62908|RS3_MOUSE	-	File133414 Spectrum30018 scans: 31158
19111	ELTDEEAER	0.00263391	0.265064	sp|O35685|NUDC_MOUSE	-	File133414 Spectrum11575 scans: 12100
24029	ELGIWEPLAVK	0.00263391	0.264832	sp|P80318|TCPG_MOUSE	-	File133414 Spectrum37797 scans: 39196
12409	TEWLDGK	0.00263391	0.264439	sp|P17742|PPIA_MOUSE	-	File133414 Spectrum21685 scans: 22547
36311	LAMQEFMILPVGASSFR	0.00263391	0.263701	sp|P17182|ENOA_MOUSE	Oxidation (M)@3M	File133414 Spectrum39602 scans: 41061
32428	NPPGFAFVEFEDPR	0.00263391	0.263216	sp|P84104|SRSF3_MOUSE;sp|Q8BL97|SRSF7_MOUSE	Deamidated (NQ)@1N	File133414 Spectrum37696 scans: 39092
14002	ADLIAYLK	0.00263391	0.261654	sp|P62897|CYC_MOUSE	-	File133414 Spectrum33146 scans: 34390
15192	GFSLEELR	0.00263391	0.259695	sp|P47963|RL13_MOUSE	-	File133414 Spectrum31232 scans: 32412
39819	TLLGDVPVVADPTVPNVTVTR	0.00263391	0.258299	sp|Q61599|GDIR2_MOUSE	-	File133414 Spectrum37105 scans: 38481
35643	VGDAIPSVEVFEGEPGKK	0.00263391	0.255666	sp|P99029|PRDX5_MOUSE	-	File133414 Spectrum29438 scans: 30558
31977	KSDIDEIVLVGGSTR	0.00263391	0.254288	sp|P20029|BIP_MOUSE	-	File133414 Spectrum27860 scans: 28928
32856	FSNEEIAMATVTALR	0.00263391	0.253241	sp|P05064|ALDOA_MOUSE	-	File133414 Spectrum36549 scans: 37906
42355	SYDVPPPPMEPDHPFYSNISK	0.00263391	0.250613	sp|Q9DBJ1|PGAM1_MOUSE	-	File133414 Spectrum29517 scans: 30640
24788	KLDELYGTWR	0.00263391	0.246595	sp|Q9D8E6|RL4_MOUSE	-	File133414 Spectrum26428 scans: 27448
19396	DGSVAIASKPR	0.00263391	0.246383	sp|Q9D0K2|SCOT1_MOUSE	-	File133414 Spectrum10257 scans: 10738
17742	LLCGLLSDR	0.00263391	0.239377	sp|P34884|MIF_MOUSE	Carbamidomethyl (C)@3C	File133414 Spectrum31559 scans: 32750
15778	LDHYAIIK	0.00263391	0.236812	sp|P62751|RL23A_MOUSE	-	File133414 Spectrum18509 scans: 19265
15936	QEVISTSSK	0.00263391	0.23177	sp|P68040|RACK1_MOUSE	-	File133414 Spectrum10488 scans: 10977
28340	QQIQNDLNQWK	0.00263391	0.226469	sp|E9Q557|DESP_MOUSE	-	File133414 Spectrum25029 scans: 26002
15086	LTVEDLEK	0.00263391	0.226058	sp|Q61166|MARE1_MOUSE	-	File133414 Spectrum24849 scans: 25816
8889	ALAAFLK	0.00263391	0.225174	sp|Q9CZX8|RS19_MOUSE	-	File133414 Spectrum28465 scans: 29553
18183	AAIISAEGDSK	0.00263391	0.223304	sp|P67778|PHB_MOUSE	-	File133414 Spectrum15020 scans: 15660
20101	ETLEEVFEK	0.00263391	0.223043	sp|P09405|NUCL_MOUSE	-	File133414 Spectrum31369 scans: 32554
16899	LYDAYELK	0.00263391	0.221041	sp|P48036|ANXA5_MOUSE	-	File133414 Spectrum24254 scans: 25202
40888	YTPSGQSGAAASESLFISNHAY	0.00263391	0.218203	sp|P05064|ALDOA_MOUSE	-	File133414 Spectrum31381 scans: 32566
36896	DATNVGDEGGFAPNILENK	0.00263391	0.217211	sp|P17182|ENOA_MOUSE	-	File133414 Spectrum32716 scans: 33946
17702	LTLDKLDVK	0.00263391	0.216732	sp|P09411|PGK1_MOUSE	-	File133414 Spectrum23327 scans: 24244
34898	SWQDELAQQAEEGSAR	0.00263391	0.215477	sp|Q80WJ7|LYRIC_MOUSE	-	File133414 Spectrum29529 scans: 30652
16900	LYDAYELK	0.00263391	0.214707	sp|P48036|ANXA5_MOUSE	-	File133414 Spectrum24237 scans: 25184
18516	VPEWVDTVK	0.00263391	0.212949	sp|Q9CZX8|RS19_MOUSE	-	File133414 Spectrum26972 scans: 28010
32347	SFYPEEVSSMVLTK	0.00263391	0.212512	sp|P63017|HSP7C_MOUSE	-	File133414 Spectrum35626 scans: 36953
21700	VPPVQVSPLIK	0.00263391	0.211411	sp|Q06185|ATP5I_MOUSE	-	File133414 Spectrum28449 scans: 29536
28566	NQSFCPTVNLDK	0.00263391	0.210905	sp|P14115|RL27A_MOUSE	Carbamidomethyl (C)@5C	File133414 Spectrum24677 scans: 25639
35841	ALFQDVQKPSQDEWGK	0.00263391	0.210887	sp|P29391|FRIL1_MOUSE;sp|P49945|FRIL2_MOUSE	-	File133414 Spectrum26370 scans: 27388
21963	AEAGDNLGALVR	0.00263391	0.210588	sp|Q8BFR5|EFTU_MOUSE	-	File133414 Spectrum25951 scans: 26955
29051	LVVPATQCGSLIGK	0.00263391	0.210418	sp|P60335|PCBP1_MOUSE	Carbamidomethyl (C)@8C	File133414 Spectrum27261 scans: 28309
37307	TVTNAVVTVPAYFNDSQR	0.00263391	0.210412	sp|P63017|HSP7C_MOUSE	-	File133414 Spectrum32314 scans: 33530
20659	LGIHEDSTNR	0.00263391	0.210023	sp|P11499|HS90B_MOUSE	-	File133414 Spectrum10106 scans: 10582
20824	DAEDQEAQLK	0.00263391	0.209577	sp|O35685|NUDC_MOUSE	-	File133414 Spectrum12939 scans: 13509
32410	LHFFMPGFAPLTSR	0.00263391	0.208398	sp|P68372|TBB4B_MOUSE;sp|P99024|TBB5_MOUSE;sp|Q7TMM9|TBB2A_MOUSE;sp|Q9CWF2|TBB2B_MOUSE;sp|Q9D6F9|TBB4A_MOUSE	-	File133414 Spectrum38460 scans: 39881
28995	VALTGLTVAEYFR	0.00263391	0.208278	sp|P56480|ATPB_MOUSE	-	File133414 Spectrum38969 scans: 40407
15798	YNDTFWK	0.00263391	0.208239	sp|P08113|ENPL_MOUSE	-	File133414 Spectrum27019 scans: 28059
32317	IIPGFMCQGGDFTR	0.00263391	0.204816	sp|P17742|PPIA_MOUSE	Oxidation (M)@6M;Carbamidomethyl (C)@7C	File133414 Spectrum29044 scans: 30151
11939	TNLPIFK	0.00263391	0.204562	sp|O70492|SNX3_MOUSE;sp|O70493|SNX12_MOUSE	-	File133414 Spectrum28358 scans: 29442
43151	VETGVLKPGMVVTFAPVNVTTEVK	0.00263391	0.202781	sp|P10126|EF1A1_MOUSE	Oxidation (M)@10M	File133414 Spectrum32997 scans: 34236
15670	LTEGCSFR	0.00263391	0.202018	sp|Q6ZWU9|RS27_MOUSE;sp|Q6ZWY3|RS27L_MOUSE	Carbamidomethyl (C)@5C	File133414 Spectrum14934 scans: 15571
27672	YAGYQMPDGTIR	0.00263391	0.199558	sp|P29477|NOS2_MOUSE	Oxidation (M)@6M	File133414 Spectrum12867 scans: 13435
8370	MAVALGR	0.00263391	0.199337	sp|Q61789|LAMA3_MOUSE	-	File133414 Spectrum23008 scans: 23914
20073	IDYIAGLDSR	0.00263391	0.198747	sp|P08030|APT_MOUSE	-	File133414 Spectrum28812 scans: 29912
21931	QSVEADINGLR	0.00263391	0.197579	sp|P02535|K1C10_MOUSE;sp|P08730|K1C13_MOUSE	Gln->pyro-Glu (N-term Q)@N_term	File133414 Spectrum32042 scans: 33249
15261	LLLPGELAK	0.00263391	0.196817	sp|P10853|H2B1F_MOUSE;sp|P10854|H2B1M_MOUSE;sp|P70696|H2B1A_MOUSE;sp|Q64475|H2B1B_MOUSE;sp|Q64478|H2B1H_MOUSE;sp|Q64524|H2B2E_MOUSE;sp|Q64525|H2B2B_MOUSE;sp|Q6ZWY9|H2B1C_MOUSE;sp|Q8CGP0|H2B3B_MOUSE;sp|Q8CGP1|H2B1K_MOUSE;sp|Q8CGP2|H2B1P_MOUSE;sp|Q9D2U9|H2B3A_MOUSE	-	File133414 Spectrum30285 scans: 31434
8989	TAENFR	0.00263391	0.196472	sp|P17742|PPIA_MOUSE;sp|Q99KR7|PPIF_MOUSE;sp|Q9CR16|PPID_MOUSE;sp|Q9D868|PPIH_MOUSE	-	File133414 Spectrum9671 scans: 10133
29821	DGQAMLWDLNEGK	0.00263391	0.195618	sp|P68040|RACK1_MOUSE	-	File133414 Spectrum34774 scans: 36072
12059	FSNISAAK	0.00263391	0.193259	sp|P80315|TCPD_MOUSE	-	File133414 Spectrum12986 scans: 13558
29269	VEPLAFHGTPEQK	0.00263391	0.187319	sp|P29416|HEXA_MOUSE	-	File133414 Spectrum19385 scans: 20170
31553	LDQLIYIPLPDEK	0.00263391	0.186011	sp|Q01853|TERA_MOUSE	-	File133414 Spectrum38930 scans: 40367
14726	AYILNLVK	0.00263391	0.182657	sp|P80315|TCPD_MOUSE	-	File133414 Spectrum32496 scans: 33718
19187	ALAAGGYDVEK	0.00263391	0.182417	sp|P43276|H15_MOUSE	-	File133414 Spectrum18104 scans: 18847
34328	IYELAAGGTAVGTGLNTR	0.00263391	0.181004	sp|P97807|FUMH_MOUSE	-	File133414 Spectrum28316 scans: 29399
8565	DGADFAK	0.00263391	0.180196	sp|P05063|ALDOC_MOUSE;sp|P05064|ALDOA_MOUSE	-	File133414 Spectrum12113 scans: 12656
28646	YQLDKDGVVLFK	0.00263391	0.179862	sp|P09103|PDIA1_MOUSE	-	File133414 Spectrum29468 scans: 30589
16472	DLTDYLMK	0.00263391	0.179765	sp|P60710|ACTB_MOUSE;sp|P62737|ACTA_MOUSE;sp|P63260|ACTG_MOUSE;sp|P63268|ACTH_MOUSE;sp|P68033|ACTC_MOUSE;sp|P68134|ACTS_MOUSE;sp|Q8BFZ3|ACTBL_MOUSE	-	File133414 Spectrum34790 scans: 36089
14386	SLMDEVVK	0.00263391	0.179102	sp|P09411|PGK1_MOUSE	-	File133414 Spectrum27333 scans: 28383
13780	TLGILGLGR	0.00263391	0.178036	sp|Q61753|SERA_MOUSE	-	File133414 Spectrum33859 scans: 35127
15611	VFQFLNAK	0.00263391	0.177342	sp|Q8BP67|RL24_MOUSE	-	File133414 Spectrum30738 scans: 31902
17544	YESLTDPSK	0.00263391	0.174861	sp|P07901|HS90A_MOUSE;sp|P11499|HS90B_MOUSE	-	File133414 Spectrum15563 scans: 16221
19257	IFAPNHVVAK	0.00263391	0.174231	sp|P62717|RL18A_MOUSE	-	File133414 Spectrum15923 scans: 16593
28935	EDSQRPGAHLTVK	0.00263391	0.173588	sp|P49312|ROA1_MOUSE	-	File133414 Spectrum9538 scans: 9995
29662	QSAFPFESGKPFK	0.00263391	0.170626	sp|P16110|LEG3_MOUSE	-	File133414 Spectrum27527 scans: 28584
38216	HPHDIIDDINSGAVECPAS	0.00263391	0.170537	sp|P35979|RL12_MOUSE	Carbamidomethyl (C)@16C	File133414 Spectrum28259 scans: 29340
17033	KVDWLTEK	0.00263391	0.169977	sp|P10630|IF4A2_MOUSE;sp|P60843|IF4A1_MOUSE;sp|Q91VC3|IF4A3_MOUSE	-	File133414 Spectrum20881 scans: 21716
17560	EVEEDEYK	0.00263391	0.169259	sp|P08113|ENPL_MOUSE	-	File133414 Spectrum10813 scans: 11313
15229	VLLVPGPEK	0.00263391	0.168972	sp|Q62465|VAT1_MOUSE	-	File133414 Spectrum24820 scans: 25786
13986	NFDEILR	0.00263391	0.163246	sp|O08709|PRDX6_MOUSE	-	File133414 Spectrum28389 scans: 29474
17555	YLTVAAVFR	0.00263391	0.161804	sp|P68372|TBB4B_MOUSE;sp|P99024|TBB5_MOUSE;sp|Q9D6F9|TBB4A_MOUSE	-	File133414 Spectrum34443 scans: 35730
28855	GFLAQEEQLQLR	0.00263391	0.160483	sp|Q5NCC9|TRI58_MOUSE	Deamidated (NQ)@8Q;Deamidated (NQ)@10Q	File133414 Spectrum15346 scans: 15997
15062	IWILTGDK	0.00263391	0.16016	sp|P70704|AT8A1_MOUSE	-	File133414 Spectrum33947 scans: 35218
20074	LEQEIATYR	0.00360911	0.157857	sp|P08730|K1C13_MOUSE;sp|P19001|K1C19_MOUSE;sp|Q61414|K1C15_MOUSE;sp|Q61781|K1C14_MOUSE;sp|Q6IFX2|K1C42_MOUSE;sp|Q8CCX5|KT222_MOUSE;sp|Q9D312|K1C20_MOUSE;sp|Q9QWL7|K1C17_MOUSE;sp|Q9Z2K1|K1C16_MOUSE	-	File133414 Spectrum18876 scans: 19644
13910	KADIDLTK	0.00360911	0.157092	sp|P62270|RS18_MOUSE	-	File133414 Spectrum12344 scans: 12895
37870	ITLPVDFVTADKFDENAK	0.00360911	0.155902	sp|P09411|PGK1_MOUSE	-	File133414 Spectrum35958 scans: 37296
20955	VLIAAHGNSLR	0.00360911	0.155865	sp|O70250|PGAM2_MOUSE;sp|Q9DBJ1|PGAM1_MOUSE	-	File133414 Spectrum15836 scans: 16503
17120	FLSNFLGPK	0.00360911	0.155329	sp|O35468|WNT9B_MOUSE	-	File133414 Spectrum33809 scans: 35075
15281	FITIFGTR	0.00360911	0.155211	sp|P48036|ANXA5_MOUSE	-	File133414 Spectrum35038 scans: 36345
14433	ATDFVVDR	0.00360911	0.154303	sp|P54071|IDHP_MOUSE	-	File133414 Spectrum19923 scans: 20726
20712	KIATQEVLLK	0.00360911	0.153984	sp|Q6ZQ06|CE162_MOUSE	-	File133414 Spectrum27163 scans: 28208
37196	IEWLESHQDADIEDFK	0.00360911	0.153563	sp|P20029|BIP_MOUSE	Deamidated (NQ)@8Q	File133414 Spectrum31726 scans: 32923
17819	YAGVFHVEK	0.00360911	0.151596	sp|P15379|CD44_MOUSE	-	File133414 Spectrum18485 scans: 19240
20398	AAFQLGSPWR	0.00360911	0.150986	sp|P47738|ALDH2_MOUSE	-	File133414 Spectrum32584 scans: 33809
18779	TLSDYNIQK	0.00360911	0.149935	sp|P0CG49|UBB_MOUSE;sp|P0CG50|UBC_MOUSE;sp|P62983|RS27A_MOUSE;sp|P62984|RL40_MOUSE	-	File133414 Spectrum18431 scans: 19185
16595	LITEDVQGK	0.00360911	0.148874	sp|P97351|RS3A_MOUSE	-	File133414 Spectrum16122 scans: 16799
25406	ALEEANADLEVK	0.00360911	0.147634	sp|Q6IFX2|K1C42_MOUSE	-	File133414 Spectrum21647 scans: 22508
14807	LYDIDVAK	0.00360911	0.144896	sp|P62751|RL23A_MOUSE	-	File133414 Spectrum24402 scans: 25355
16141	LLADQAEAR	0.00360911	0.143687	sp|P84099|RL19_MOUSE	-	File133414 Spectrum13916 scans: 14519
34453	TFVQENVYDEFVER	0.00360911	0.143659	sp|P47738|ALDH2_MOUSE	-	File133414 Spectrum34852 scans: 36153
21403	AVAQALEVIPR	0.00360911	0.143168	sp|P80318|TCPG_MOUSE	-	File133414 Spectrum29349 scans: 30466
40797	FQSSHHSTDITSLDQYVER	0.00360911	0.143034	sp|P08113|ENPL_MOUSE	-	File133414 Spectrum25099 scans: 26075
27510	TRLEQEIATYR	0.00360911	0.142905	sp|P08730|K1C13_MOUSE;sp|Q61414|K1C15_MOUSE;sp|Q61781|K1C14_MOUSE;sp|Q6IFX2|K1C42_MOUSE;sp|Q9D312|K1C20_MOUSE;sp|Q9QWL7|K1C17_MOUSE;sp|Q9Z2K1|K1C16_MOUSE	-	File133414 Spectrum21995 scans: 22867
28433	GDVTITNDGATILK	0.00360911	0.142675	sp|P80315|TCPD_MOUSE	-	File133414 Spectrum26860 scans: 27894
19577	SEIDLFNIR	0.00360911	0.142643	sp|P48036|ANXA5_MOUSE	-	File133414 Spectrum36290 scans: 37639
18702	DGTGVVEFVR	0.00360911	0.14197	sp|Q6PDM2|SRSF1_MOUSE	-	File133414 Spectrum28145 scans: 29222
14069	GQAFVIFK	0.00360911	0.136883	sp|Q62189|SNRPA_MOUSE;sp|Q9CQI7|RU2B_MOUSE	-	File133414 Spectrum31530 scans: 32720
41731	GGPGSAVSPYPSFNVSSDVAALHK	0.00360911	0.134987	sp|P10107|ANXA1_MOUSE	-	File133414 Spectrum31876 scans: 33078
25635	VVLSGGIGEEGHR	0.00360911	0.134246	sp|A4Q9E5|TTLL3_MOUSE	-	File133414 Spectrum21720 scans: 22583
30250	AGGIETIANEYSDR	0.00360911	0.133232	sp|Q61316|HSP74_MOUSE	-	File133414 Spectrum26845 scans: 27879
29697	DEILPTTPISEQK	0.00360911	0.132982	sp|P62908|RS3_MOUSE	-	File133414 Spectrum27761 scans: 28826
17701	LTLDKLDVK	0.00360911	0.132806	sp|P09411|PGK1_MOUSE	-	File133414 Spectrum23305 scans: 24221
23461	NSLDCEIVSAK	0.00360911	0.131502	sp|P40124|CAP1_MOUSE	Carbamidomethyl (C)@5C	File133414 Spectrum21765 scans: 22630
23466	TGVACSVSQAQK	0.00360911	0.13125	sp|P51410|RL9_MOUSE	Carbamidomethyl (C)@5C	File133414 Spectrum10800 scans: 11299
13873	VEIATLTR	0.00360911	0.130775	sp|Q9R1P0|PSA4_MOUSE	-	File133414 Spectrum22380 scans: 23265
17600	VDPEIQNVK	0.00360911	0.127358	sp|Q3TTY5|K22E_MOUSE	-	File133414 Spectrum16222 scans: 16902
28745	GTIEILSDVQLIK	0.00360911	0.125566	sp|P14869|RLA0_MOUSE	-	File133414 Spectrum38809 scans: 40242
16199	VDVSPTSQR	0.00360911	0.123795	sp|Q99KI0|ACON_MOUSE	-	File133414 Spectrum10908 scans: 11411
17834	FDSDAENPR	0.00360911	0.120092	sp|P01897|HA1L_MOUSE;sp|P01899|HA11_MOUSE;sp|P01900|HA12_MOUSE;sp|P01901|HA1B_MOUSE;sp|P03991|HA1W_MOUSE;sp|P04223|HA1K_MOUSE;sp|P06339|HA15_MOUSE;sp|P14426|HA13_MOUSE;sp|P14427|HA14_MOUSE;sp|P14428|HA1Q_MOUSE;sp|P14429|HA17_MOUSE;sp|P14430|HA18_MOUSE;sp|P14431|HA19_MOUSE	-	File133414 Spectrum10571 scans: 11063
11681	YNQLMR	0.00360911	0.119987	sp|P17183|ENOG_MOUSE;sp|P21550|ENOB_MOUSE	-	File133414 Spectrum15074 scans: 15716
31011	AVTEQGAELSNEER	0.00360911	0.117474	sp|P68254|1433T_MOUSE	-	File133414 Spectrum14994 scans: 15633
10382	ALVPTPGK	0.00360911	0.1174	sp|P09405|NUCL_MOUSE	-	File133414 Spectrum17500 scans: 18222
30948	RDQDGYYWITGR	0.00360911	0.114869	sp|Q9QXG4|ACSA_MOUSE	Deamidated (NQ)@3Q	File133414 Spectrum28974 scans: 30079
27928	TGQQAEPLVVDLK	0.00360911	0.112399	sp|P98078|DAB2_MOUSE	-	File133414 Spectrum28420 scans: 29506
14649	QWLQEVK	0.00360911	0.111742	sp|P05202|AATM_MOUSE	-	File133414 Spectrum23936 scans: 24873
18562	DALNIETAVK	0.00360911	0.111528	sp|P07356|ANXA2_MOUSE	-	File133414 Spectrum26368 scans: 27386
17505	LLAEPVPGIK	0.00360911	0.110553	sp|P61089|UBE2N_MOUSE	-	File133414 Spectrum26587 scans: 27612
11716	DWYDVK	0.00360911	0.110347	sp|P97351|RS3A_MOUSE	-	File133414 Spectrum26552 scans: 27576
38330	DMIILPEMVGSMVGVYNGK	0.00360911	0.107436	sp|P62843|RS15_MOUSE	Deamidated (NQ)@17N	File133414 Spectrum41650 scans: 43177
17810	DYFEQYGK	0.00360911	0.106054	sp|P49312|ROA1_MOUSE	-	File133414 Spectrum23882 scans: 24817
18381	KELSDIAHR	0.00360911	0.102411	sp|P05064|ALDOA_MOUSE	-	File133414 Spectrum10043 scans: 10517
14478	FCLDNGAK	0.00360911	0.101548	sp|P09411|PGK1_MOUSE	Carbamidomethyl (C)@2C	File133414 Spectrum17990 scans: 18729
14137	VHLTDAEK	0.00360911	0.0989133	sp|P02088|HBB1_MOUSE;sp|P02089|HBB2_MOUSE	-	File133414 Spectrum8962 scans: 9400
11948	APGFGDNR	0.00360911	0.0952405	sp|P63038|CH60_MOUSE	-	File133414 Spectrum12462 scans: 13017
26929	QSVEADINGLRR	0.00360911	0.0938864	sp|P02535|K1C10_MOUSE;sp|P08730|K1C13_MOUSE	-	File133414 Spectrum21223 scans: 22070
18564	LRSEIDNVK	0.00360911	0.092885	sp|Q922U2|K2C5_MOUSE	-	File133414 Spectrum11503 scans: 12026
41622	QPYAVSELAGHQTSAESWGTGR	0.00360911	0.091249	sp|Q9D8E6|RL4_MOUSE	-	File133414 Spectrum26043 scans: 27050
11449	VTLELGGK	0.00360911	0.0883156	sp|O35945|AL1A7_MOUSE;sp|P24549|AL1A1_MOUSE;sp|P47738|ALDH2_MOUSE;sp|Q62148|AL1A2_MOUSE;sp|Q9CZS1|AL1B1_MOUSE;sp|Q9JHW9|AL1A3_MOUSE	-	File133414 Spectrum22009 scans: 22882
15906	QLFDQVVK	0.00360911	0.0877087	sp|P26040|EZRI_MOUSE;sp|P26041|MOES_MOUSE;sp|P26043|RADI_MOUSE	-	File133414 Spectrum26772 scans: 27804
40929	ECCHGDLLECADDRAELAK	0.00360911	0.0869011	sp|P07724|ALBU_MOUSE	Carbamidomethyl (C)@2C;Carbamidomethyl (C)@3C;Carbamidomethyl (C)@10C	File133414 Spectrum22154 scans: 23032
29256	AVDIPHMDIEALK	0.00360911	0.0857277	sp|P53026|RL10A_MOUSE	-	File133414 Spectrum32037 scans: 33244
10641	AYIPISK	0.00360911	0.0856709	sp|Q99P91|GPNMB_MOUSE	-	File133414 Spectrum19692 scans: 20488
20890	VNVPVIGGHAGK	0.00360911	0.084965	sp|P08249|MDHM_MOUSE	-	File133414 Spectrum19530 scans: 20320
43211	YPALHKPENQDIDWGALEGETR	0.00360911	0.0849011	sp|Q61233|PLSL_MOUSE	-	File133414 Spectrum28498 scans: 29587
20450	DVNQQEFVR	0.00360911	0.0844746	sp|Q9CZX8|RS19_MOUSE	-	File133414 Spectrum19035 scans: 19809
30753	TLNDELEIIEGMK	0.00360911	0.0830741	sp|P63038|CH60_MOUSE	Oxidation (M)@12M	File133414 Spectrum34444 scans: 35731
21388	QFLNFLNNR	0.00360911	0.0829983	sp|A0A0M3U1B0|SYC2L_MOUSE	Deamidated (NQ)@4N	File133414 Spectrum20660 scans: 21488
10734	LTGMAFR	0.00360911	0.0816118	sp|P16858|G3P_MOUSE;sp|Q64467|G3PT_MOUSE	-	File133414 Spectrum22511 scans: 23401
45325	TTGIVMDSGDGVTHTVPIYEGYALPHAILR	0.00360911	0.0815693	sp|P60710|ACTB_MOUSE;sp|P63260|ACTG_MOUSE;sp|Q8BFZ3|ACTBL_MOUSE	-	File133414 Spectrum35235 scans: 36549
41623	QPYAVSELAGHQTSAESWGTGR	0.00472544	0.0809006	sp|Q9D8E6|RL4_MOUSE	-	File133414 Spectrum26057 scans: 27065
44442	VTGLHQQPLCTSVNTIYDNAVQGLR	0.00472544	0.0803119	sp|Q922Q8|LRC59_MOUSE	Carbamidomethyl (C)@10C	File133414 Spectrum35424 scans: 36744
14624	GQPLLVFR	0.00472544	0.0797811	sp|Q61753|SERA_MOUSE	-	File133414 Spectrum31401 scans: 32587
20001	IDSVWPFEK	0.00472544	0.0797751	sp|Q62465|VAT1_MOUSE	-	File133414 Spectrum35586 scans: 36911
11720	TGVYEEK	0.00472544	0.0793763	sp|P35564|CALX_MOUSE	-	File133414 Spectrum9269 scans: 9717
14329	VLEDSDLK	0.00472544	0.078821	sp|P20029|BIP_MOUSE	-	File133414 Spectrum16183 scans: 16862
13560	FYEAFSK	0.00472544	0.0780355	sp|P11499|HS90B_MOUSE	-	File133414 Spectrum22345 scans: 23229
25101	QNRPIPQWIR	0.00472544	0.0754068	sp|P62892|RL39_MOUSE	Gln->pyro-Glu (N-term Q)@N_term	File133414 Spectrum29466 scans: 30587
22236	IDIIPNPQER	0.00472544	0.07405	sp|P11499|HS90B_MOUSE	-	File133414 Spectrum27090 scans: 28132
19733	VFDAIMNFR	0.00472544	0.07114	sp|P58252|EF2_MOUSE	-	File133414 Spectrum35646 scans: 36973
30673	AGDTVGEGDLLVELE	0.00472544	0.070748	sp|Q91ZA3|PCCA_MOUSE	-	File133414 Spectrum40445 scans: 41932
13646	QLMEVFK	0.00472544	0.0701722	sp|P32261|ANT3_MOUSE	-	File133414 Spectrum28356 scans: 29440
25826	CSDFTEEICR	0.00472544	0.070032	sp|Q9D6R2|IDH3A_MOUSE	Carbamidomethyl (C)@1C;Carbamidomethyl (C)@9C	File133414 Spectrum23019 scans: 23925
15275	FFVGGNWK	0.00472544	0.068542	sp|P17751|TPIS_MOUSE	-	File133414 Spectrum29909 scans: 31045
38229	EQGATVLCGGEVYVPEDPK	0.0058096	0.0637641	sp|Q9JLJ2|AL9A1_MOUSE	Carbamidomethyl (C)@8C	File133414 Spectrum28554 scans: 29645
32766	LQSIGTENTEENRR	0.0058096	0.0604727	sp|P05064|ALDOA_MOUSE	-	File133414 Spectrum11395 scans: 11914
12788	IADFGLAR	0.0058096	0.0604382	sp|P06240|LCK_MOUSE;sp|P08103|HCK_MOUSE;sp|P14234|FGR_MOUSE;sp|P16092|FGFR1_MOUSE;sp|P16277|BLK_MOUSE;sp|P21803|FGFR2_MOUSE;sp|P25911|LYN_MOUSE;sp|P39688|FYN_MOUSE;sp|Q03142|FGFR4_MOUSE;sp|Q04736|YES_MOUSE;sp|Q04859|MAK_MOUSE;sp|Q61851|FGFR3_MOUSE;sp|Q9JHU3|CDK20_MOUSE;sp|Q9JKV2|ICK_MOUSE	-	File133414 Spectrum26884 scans: 27919
32661	FACTPAKTALSSEEK	0.0058096	0.0601511	sp|Q921C3|BRWD1_MOUSE	Carbamidomethyl (C)@3C	File133414 Spectrum28083 scans: 29158
8940	FAADAIK	0.0058096	0.0588105	sp|Q93092|TALDO_MOUSE	-	File133414 Spectrum16716 scans: 17412
44810	NASSSSDNWSHSQSSETIVSDGSTLSSK	0.0058096	0.0579397	sp|A2A7S8|K1522_MOUSE	Deamidated (NQ)@1N	File133414 Spectrum15172 scans: 15817
12107	EVSTYIK	0.0058096	0.0563404	sp|P10126|EF1A1_MOUSE	-	File133414 Spectrum16390 scans: 17075
9307	NIGLGFK	0.0058096	0.0561369	sp|P62281|RS11_MOUSE	-	File133414 Spectrum25742 scans: 26739
12497	YVAEIEK	0.0058096	0.0560189	sp|Q9Z2U0|PSA7_MOUSE	-	File133414 Spectrum14838 scans: 15472
23042	MSVEADINGLR	0.0058096	0.0558492	sp|Q61781|K1C14_MOUSE;sp|Q6IFX2|K1C42_MOUSE;sp|Q9QWL7|K1C17_MOUSE	Oxidation (M)@1M	File133414 Spectrum24788 scans: 25753
45104	DGSASGTTLLEALDCILPPTRPTDKPLR	0.0058096	0.0539734	sp|P10126|EF1A1_MOUSE	Carbamidomethyl (C)@15C	File133414 Spectrum40245 scans: 41726
32179	LAVEALSSLDGDLSGR	0.0058096	0.0535034	sp|Q04447|KCRB_MOUSE	-	File133414 Spectrum36014 scans: 37354
43483	LTLVCSTAPGPLELDLTGDLESFK	0.0058096	0.0517274	sp|Q99PT1|GDIR1_MOUSE	Carbamidomethyl (C)@5C	File133414 Spectrum40951 scans: 42455
25928	IMNTFSVVPSPK	0.00682466	0.0489148	sp|P68372|TBB4B_MOUSE;sp|P99024|TBB5_MOUSE;sp|Q9D6F9|TBB4A_MOUSE;sp|Q9ERD7|TBB3_MOUSE	-	File133414 Spectrum29646 scans: 30773
17657	AFGYYGPLR	0.00682466	0.0488582	sp|P84104|SRSF3_MOUSE	-	File133414 Spectrum28744 scans: 29841
10097	DNNLLGK	0.00682466	0.0478434	sp|P17156|HSP72_MOUSE;sp|P63017|HSP7C_MOUSE	-	File133414 Spectrum17243 scans: 17957
13278	NTLQLHR	0.00682466	0.0474315	sp|Q9CZM2|RL15_MOUSE	-	File133414 Spectrum11430 scans: 11950
39688	EQQQGKGSFPAMITPAYQR	0.00682466	0.0463098	sp|Q80XB4|NRAP_MOUSE	Deamidated (NQ)@4Q;Oxidation (M)@12M	File133414 Spectrum37065 scans: 38440
15614	ILEFFGLK	0.00682466	0.0454089	sp|P09103|PDIA1_MOUSE	-	File133414 Spectrum39018 scans: 40458
15080	EVQTNDLK	0.00682466	0.0423567	sp|P97351|RS3A_MOUSE	-	File133414 Spectrum10573 scans: 11065
21557	DAEEWFFTK	0.00682466	0.041344	sp|Q6IFX2|K1C42_MOUSE	-	File133414 Spectrum36765 scans: 38130
14690	YLNFFTK	0.00682466	0.0391446	sp|P17918|PCNA_MOUSE	-	File133414 Spectrum33006 scans: 34245
11570	LASSLTTK	0.00682466	0.0375179	sp|Q9DB77|QCR2_MOUSE	-	File133414 Spectrum12425 scans: 12978
45943	GVNSFMVYMAYKDLYQVSNTELYEIFTCLGELGAIAQVHAENGDIIAQEQAR	0.00682466	0.0352626	sp|Q62188|DPYL3_MOUSE	Deamidated (NQ)@3N;Oxidation (M)@9M;Carbamidomethyl (C)@28C	File133414 Spectrum18706 scans: 19469
17275	VATVTRILR	0.00682466	0.0350491	sp|O35955|PSB10_MOUSE	-	File133414 Spectrum36631 scans: 37991
16237	VFLENVIR	0.00682466	0.0348752	sp|P62806|H4_MOUSE	-	File133414 Spectrum31701 scans: 32897
32211	TKPYIQVDIGGGQTK	0.00682466	0.0323967	sp|P20029|BIP_MOUSE	-	File133414 Spectrum22395 scans: 23281
40199	MVLCIATQDSHSLNHLSLR	0.00682466	0.0320139	sp|Q8BVM4|AZIN2_MOUSE	Carbamidomethyl (C)@4C	File133414 Spectrum34737 scans: 36034
11693	QLSALHR	0.00682466	0.0290194	sp|Q9CZM2|RL15_MOUSE	-	File133414 Spectrum10433 scans: 10920
28936	EDSQRPGAHLTVK	0.00682466	0.0271498	sp|P49312|ROA1_MOUSE	-	File133414 Spectrum9483 scans: 9938
10737	AIADHIR	0.00786465	0.0263128	sp|P14152|MDHC_MOUSE	-	File133414 Spectrum10746 scans: 11243
20969	YLAEVAAGDDK	0.00786465	0.0262809	sp|P63101|1433Z_MOUSE	-	File133414 Spectrum18269 scans: 19017
9863	VQVEYK	0.00786465	0.0253944	sp|P17156|HSP72_MOUSE;sp|P63017|HSP7C_MOUSE	-	File133414 Spectrum12226 scans: 12773
23425	IFGVTTLDIVR	0.00786465	0.0246438	sp|P08249|MDHM_MOUSE	-	File133414 Spectrum39287 scans: 40736
24570	GNDVAFHFNPR	0.00786465	0.0241718	sp|P16110|LEG3_MOUSE	-	File133414 Spectrum22719 scans: 23615
9620	NTVVPTK	0.00786465	0.0241447	sp|P20029|BIP_MOUSE	-	File133414 Spectrum9827 scans: 10294
40682	HIIVACEGNPYVPVHFDATV	0.00786465	0.0217116	sp|P00683|RNAS1_MOUSE	Carbamidomethyl (C)@6C	File133414 Spectrum33165 scans: 34410
15059	DVIIVDSGK	0.00786465	0.0211664	sp|P24369|PPIB_MOUSE	-	File133414 Spectrum21571 scans: 22429
42137	HGEVCPAGWKPGSDTIKPDVNK	0.00786465	0.0186126	sp|P35700|PRDX1_MOUSE	Carbamidomethyl (C)@5C	File133414 Spectrum18316 scans: 19066
23650	TLEVEIEPGVR	0.00786465	0.0157744	sp|Q99KV1|DJB11_MOUSE	-	File133414 Spectrum27303 scans: 28352
19720	DPLVIELGQK	0.00879441	0.0146538	sp|Q9D1M7|FKB11_MOUSE	-	File133414 Spectrum31534 scans: 32724
18002	VNYDTTESK	0.00879441	0.0144798	sp|Q62376|RU17_MOUSE	-	File133414 Spectrum9325 scans: 9775
31938	NLGSINTELQDVQR	0.00879441	0.0131346	sp|O08547|SC22B_MOUSE	-	File133414 Spectrum28232 scans: 29312
10854	FYALSAK	0.00879441	0.0119608	sp|P14211|CALR_MOUSE	-	File133414 Spectrum21257 scans: 22105
10527	LLTSLLK	0.00879441	0.010444	sp|Q9Z1Z0|USO1_MOUSE	-	File133414 Spectrum29948 scans: 31085
34317	GLVYETSVLDPDEGIR	0.00879441	0.00889325	sp|Q9CZU6|CISY_MOUSE	-	File133414 Spectrum33319 scans: 34569
35115	IINEPTAAAIAYGLDKR	0.00879441	0.00860936	sp|P20029|BIP_MOUSE	-	File133414 Spectrum30214 scans: 31360
31066	IEDGNDFGVAIQEK	0.00879441	0.00652664	sp|P97372|PSME2_MOUSE	-	File133414 Spectrum26640 scans: 27667
26936	TLQPLSRSLLTE	0.00879441	0.00623781	sp|Q8R3K3|PTCD2_MOUSE	-	File133414 Spectrum32974 scans: 34212
16317	QEIAQEFK	0.00879441	0.00464353	sp|P48036|ANXA5_MOUSE	-	File133414 Spectrum18975 scans: 19747
37951	LISLTDENALAGNEELTVK	0.00879441	0.00423253	sp|P08113|ENPL_MOUSE	-	File133414 Spectrum34050 scans: 35324
9575	QALLAGGK	0.00879441	0.00211699	sp|Q61585|G0S2_MOUSE	-	File133414 Spectrum12057 scans: 12598
40340	WQHDLFDSGCGGGEGVETGAK	0.00879441	0.0012909	sp|Q9JJW6|ALRF2_MOUSE	Carbamidomethyl (C)@10C	File133414 Spectrum37108 scans: 38484
8882	TLDSVAK	0.00879441	0.000970154	sp|P48678|LMNA_MOUSE	-	File133414 Spectrum10608 scans: 11101
10385	NLVVIPK	0.00879441	0.000672041	sp|P45376|ALDR_MOUSE	-	File133414 Spectrum24186 scans: 25131
17465	WISIMTER	0.00879441	0	sp|P07356|ANXA2_MOUSE	-	File133414 Spectrum31313 scans: 32496
9233	LLSSGLR	0.00879441	0	sp|Q9D0K2|SCOT1_MOUSE	-	File133414 Spectrum17280 scans: 17995
34658	EEEAIQLDGLNASQIR	0.00879441	0	sp|P08113|ENPL_MOUSE	-	File133414 Spectrum31254 scans: 32435

## Sheet: 图谱鉴定列表；HCL-lacz
query_number	peptide_seq	PSM_FDR	ions_score	Protein_ID	Modification	Title
33239	TIGGGDDSFNTFFSETGAGK	0	1.92206	sp|P05213|TBA1B_MOUSE;sp|P05214|TBA3_MOUSE;sp|P68369|TBA1A_MOUSE;sp|P68373|TBA1C_MOUSE	-	File133416 Spectrum33847 scans: 35047
23853	TNAENEFVTIKK	0	1.17599	sp|P04104|K2C1_MOUSE	-	File133416 Spectrum17602 scans: 18261
26859	SVTEQGAELSNEER	0	1.04271	sp|P63101|1433Z_MOUSE	-	File133416 Spectrum14793 scans: 15358
17071	CPDPNCKVK	0	0.857182	sp|Q924T7|RNF31_MOUSE	Carbamidomethyl (C)@1C;Deamidated (NQ)@5N;Carbamidomethyl (C)@6C	File133416 Spectrum7581 scans: 7906
27417	DAVLNAWAEDVDLR	0	0.855462	sp|P52480|KPYM_MOUSE	-	File133416 Spectrum36007 scans: 37279
20526	GFSSGSAVVSGGSR	0	0.818143	sp|Q3TTY5|K22E_MOUSE	-	File133416 Spectrum15202 scans: 15781
28859	AVFVDLEPTVIDEVR	0	0.701594	sp|P05213|TBA1B_MOUSE;sp|P68369|TBA1A_MOUSE;sp|P68373|TBA1C_MOUSE	-	File133416 Spectrum35962 scans: 37233
32414	DATNVGDEGGFAPNILENK	0	0.661337	sp|P17182|ENOA_MOUSE	Deamidated (NQ)@4N	File133416 Spectrum30682 scans: 31777
26270	QEYDESGPSIVHR	0	0.625622	sp|P60710|ACTB_MOUSE;sp|P63260|ACTG_MOUSE	-	File133416 Spectrum15442 scans: 16029
16542	LLEPVLLLGK	0	0.606359	sp|P14131|RS16_MOUSE	-	File133416 Spectrum36278 scans: 37559
29486	ECCHGDLLECADDR	0	0.600702	sp|P07724|ALBU_MOUSE	Carbamidomethyl (C)@2C;Carbamidomethyl (C)@3C;Carbamidomethyl (C)@10C	File133416 Spectrum17723 scans: 18386
16619	MGHAGAIIAGGK	0	0.575761	sp|Q9WUM5|SUCA_MOUSE	Oxidation (M)@1M	File133416 Spectrum9409 scans: 9795
26971	EAYPGDVFYLHSR	0	0.573663	sp|Q03265|ATPA_MOUSE	-	File133416 Spectrum26812 scans: 27778
33851	GIVDQSQQAYQEAFEISK	0	0.504576	sp|P63101|1433Z_MOUSE	-	File133416 Spectrum32138 scans: 33281
26068	TLNDELEIIEGMK	0	0.4068	sp|P63038|CH60_MOUSE	-	File133416 Spectrum35954 scans: 37224
26224	GVVDSEDIPLNLSR	0	0.38046	sp|Q9CQN1|TRAP1_MOUSE	-	File133416 Spectrum29749 scans: 30813
13742	SGVSLAALKK	0	0.293783	sp|P15864|H12_MOUSE;sp|P43274|H14_MOUSE;sp|P43275|H11_MOUSE;sp|P43277|H13_MOUSE	-	File133416 Spectrum17410 scans: 18062
29904	LISWYDNEYGYSNR	0	0.260741	sp|P16858|G3P_MOUSE	-	File133416 Spectrum29805 scans: 30870
19169	QSVEADINGLR	0	0.2268	sp|P02535|K1C10_MOUSE;sp|P08730|K1C13_MOUSE	-	File133416 Spectrum23422 scans: 24275
20500	FEELNADLFR	0	0.221749	sp|P17156|HSP72_MOUSE;sp|P63017|HSP7C_MOUSE	-	File133416 Spectrum32373 scans: 33524
25658	LGEYGFQNAILVR	0	0.210837	sp|P07724|ALBU_MOUSE	Deamidated (NQ)@8N	File133416 Spectrum33390 scans: 34575
28342	TVAIHSDVDASSVHVK	0	0.208559	sp|Q91ZA3|PCCA_MOUSE	-	File133416 Spectrum15478 scans: 16066
22137	TSIAIDTIINQK	0	0.204766	sp|Q03265|ATPA_MOUSE	-	File133416 Spectrum29185 scans: 30230
30071	SYELPDGQVITIGNER	0	0.200066	sp|P60710|ACTB_MOUSE;sp|P62737|ACTA_MOUSE;sp|P63260|ACTG_MOUSE;sp|P63268|ACTH_MOUSE;sp|P68033|ACTC_MOUSE;sp|P68134|ACTS_MOUSE;sp|Q8BFZ3|ACTBL_MOUSE	-	File133416 Spectrum31701 scans: 32830
17094	GSGTAEVELKK	0	0.190863	sp|P52480|KPYM_MOUSE	-	File133416 Spectrum9849 scans: 10249
27622	VVLAYEPVWAIGTGK	0	0.181126	sp|P17751|TPIS_MOUSE	-	File133416 Spectrum35518 scans: 36774
16496	ALAAGGYDVEK	0	0.166832	sp|P43276|H15_MOUSE	-	File133416 Spectrum17099 scans: 17741
34095	VNLIDTPGHVDFTLEVER	0	0.16148	sp|Q8R2Q4|RRF2M_MOUSE	-	File133416 Spectrum31532 scans: 32655
28031	DSLLQDGEFTMDLR	0	0.125198	sp|P62962|PROF1_MOUSE	-	File133416 Spectrum36267 scans: 37548
28010	LSQYQEPIHLPGVR	0	0.118988	sp|Q91ZA3|PCCA_MOUSE	-	File133416 Spectrum26043 scans: 26983
27388	ELIPNIPFQMLLR	0	0.117858	sp|Q05920|PYC_MOUSE	-	File133416 Spectrum38882 scans: 40250
32027	VTIAQGGVLPNIQAVLLPK	0	0.116015	sp|C0HKE1|H2A1B_MOUSE;sp|C0HKE2|H2A1C_MOUSE;sp|C0HKE3|H2A1D_MOUSE;sp|C0HKE4|H2A1E_MOUSE;sp|C0HKE5|H2A1G_MOUSE;sp|C0HKE6|H2A1I_MOUSE;sp|C0HKE7|H2A1N_MOUSE;sp|C0HKE8|H2A1O_MOUSE;sp|C0HKE9|H2A1P_MOUSE;sp|Q64523|H2A2C_MOUSE;sp|Q6GSS7|H2A2A_MOUSE;sp|Q8BFU2|H2A3_MOUSE;sp|Q8CGP5|H2A1F_MOUSE;sp|Q8CGP6|H2A1H_MOUSE;sp|Q8CGP7|H2A1K_MOUSE;sp|Q8R1M2|H2AJ_MOUSE	-	File133416 Spectrum37921 scans: 39257
17951	NKYEDEINK	0	0.0987498	sp|P11679|K2C8_MOUSE;sp|Q6IFZ6|K2C1B_MOUSE;sp|Q8VED5|K2C79_MOUSE;sp|Q922U2|K2C5_MOUSE	-	File133416 Spectrum10340 scans: 10757
19188	QSVEADINGLR	0	0.088899	sp|P02535|K1C10_MOUSE;sp|P08730|K1C13_MOUSE	Deamidated (NQ)@8N	File133416 Spectrum20147 scans: 20890
21068	IAPYVAHNFNK	0	0.081017	sp|Q05920|PYC_MOUSE	-	File133416 Spectrum16362 scans: 16979
22446	NLDLDSIIAEVK	0	0.0629822	sp|Q8VED5|K2C79_MOUSE	-	File133416 Spectrum37582 scans: 38907
20215	LDQGGAPLAGTNK	0	0.0388211	sp|Q91Y97|ALDOB_MOUSE	-	File133416 Spectrum13847 scans: 14380
22345	DNIQGITKPAIR	0	0.038629	sp|P62806|H4_MOUSE	-	File133416 Spectrum17970 scans: 18641
20916	TKYETELNLR	0	0.034783	sp|Q6IFX2|K1C42_MOUSE	-	File133416 Spectrum17917 scans: 18586
29484	ECCHGDLLECADDR	0	0.0283487	sp|P07724|ALBU_MOUSE	Carbamidomethyl (C)@2C;Carbamidomethyl (C)@3C;Carbamidomethyl (C)@10C	File133416 Spectrum17722 scans: 18385
27148	ITPSYVAFTPEGER	0	0.0229938	sp|P20029|BIP_MOUSE	-	File133416 Spectrum27028 scans: 28001
27909	SYLNMDAIMEAIKK	0	0.0218334	sp|Q91ZA3|PCCA_MOUSE	-	File133416 Spectrum35773 scans: 37037
30495	IVSNASCTTNCLAPLAK	0	0	sp|P16858|G3P_MOUSE	Carbamidomethyl (C)@7C;Carbamidomethyl (C)@11C	File133416 Spectrum22549 scans: 23373
26972	EAYPGDVFYLHSR	0	0	sp|Q03265|ATPA_MOUSE	-	File133416 Spectrum26816 scans: 27782
20913	VQPYLDEFQK	0	0	sp|Q00623|APOA1_MOUSE	-	File133416 Spectrum25551 scans: 26475

## Sheet: 钛段鉴定列表;HCL-traget
Peptide	Modification	Query	Group_ID	Group_Primary_Protein
GTPLDTEVPLER	-	26118	127_1	sp|Q05920|PYC_MOUSE
YLTVAAVFR	-	17555	15_1	sp|P68372|TBB4B_MOUSE
VSLAVLNPYIK	-	22951	117_1	sp|Q9DB20|ATPO_MOUSE
LTLVCSTAPGPLELDLTGDLESFKK	Carbamidomethyl (C)@5C	44111	244_1	sp|Q99PT1|GDIR1_MOUSE
LENEIQTYR	-	21356	27_2	sp|P02535|K1C10_MOUSE
HQGVMVGMGQK	-	21533	2_1	sp|P60710|ACTB_MOUSE
GTVTDFPGFDGR	-	24432	54_1	sp|P48036|ANXA5_MOUSE
IADFGLAR	-	12788	6_1	sp|P14234|FGR_MOUSE
AQFEGIVTDLIK	-	26317	286_1	sp|P38647|GRP75_MOUSE
LVNLQHLDLLNNR	-	31612	229_1	sp|Q922Q8|LRC59_MOUSE
LDPGSEETQTLVR	-	29098	281_1	sp|Q9D8N0|EF1G_MOUSE
CATITPDEAR	Carbamidomethyl (C)@1C	20415	111_1	sp|P54071|IDHP_MOUSE
DITSDTSGDFR	-	22830	243_1	sp|P10107|ANXA1_MOUSE
ELAPYDENWFYTR	-	33557	225_1	sp|Q9CZX8|RS19_MOUSE
ALEEANADLEVK	-	25406	27_4	sp|Q6IFX2|K1C42_MOUSE
ITLPVDFVTADKFDENAK	-	37869;37868;37870	149_1	sp|P09411|PGK1_MOUSE
FSGWYDADLSPAGHEEAK	-	37264;37265	82_1	sp|Q9DBJ1|PGAM1_MOUSE
QPYAVSELAGHQTSAESWGTGR	-	41622;41623	251_1	sp|Q9D8E6|RL4_MOUSE
VDTDGNGYISCNELNDLFK	Deamidated (NQ)@6N;Carbamidomethyl (C)@11C	39945	109_1	sp|Q61233|PLSL_MOUSE
LEAIEDDSGR	-	19504	222_1	sp|Q9JMA1|UBP14_MOUSE
LRDLEDSLAR	-	22027	90_1	sp|P48678|LMNA_MOUSE
TGQQAEPLVVDLK	-	27928	121_1	sp|P98078|DAB2_MOUSE
TGVACSVSQAQK	Carbamidomethyl (C)@5C	23466	242_1	sp|P51410|RL9_MOUSE
AENFFILR	-	16780	60_1	sp|P59999|ARPC4_MOUSE
LPFPIIDDK	-	18056	46_1	sp|O08709|PRDX6_MOUSE
QQIQSIQQSIER	-	29386	160_1	sp|Q9D0T1|NH2L1_MOUSE
LAQSNGWGVMVSHR	Deamidated (NQ)@5N	31214;31213	49_2	sp|P17182|ENOA_MOUSE
ILTFDQLALESPK	-	29783	118_1	sp|P35980|RL18_MOUSE
SQWSPALTISK	-	22972	70_1	sp|P62838|UB2D2_MOUSE
NQSFCPTVNLDK	Carbamidomethyl (C)@5C	28566	24_1	sp|P14115|RL27A_MOUSE
QTIENSQGAYQEAFDISK	-	37928	268_1	sp|P68254|1433T_MOUSE
GENHCGIESEIVAGIPR	Carbamidomethyl (C)@5C	35386	65_1	sp|P10605|CATB_MOUSE
DTNGSQFFITTVK	Deamidated (NQ)@3N	29403	107_1	sp|P24369|PPIB_MOUSE
GILAADESTGSIAK	-	26291	94_1	sp|P05064|ALDOA_MOUSE
TGVYEEK	-	11720	284_1	sp|P35564|CALX_MOUSE
INVYYNEATGGK	-	26167	15_1	sp|P68372|TBB4B_MOUSE
YLAEVATGEK	-	18759	34_1	sp|P61982|1433G_MOUSE
DSLLQDGEFTMDLR	-	32656	217_1	sp|P62962|PROF1_MOUSE
YGVSGYPTLK	-	18870	219_1	sp|P27773|PDIA3_MOUSE
NVLIVEDIIDTGK	-	28744	265_1	sp|P00493|HPRT_MOUSE
GFPTIYFSPANK	-	26536	219_1	sp|P27773|PDIA3_MOUSE
ALLSAPWYLNR	-	25469	72_1	sp|P29416|HEXA_MOUSE
IPNPDFFEDLEPFK	-	33625	284_1	sp|P35564|CALX_MOUSE
LGIHEDSTNR	-	20659	86_2	sp|P11499|HS90B_MOUSE
IDEPLEGSEDR	-	24168	5_1	sp|P61979|HNRPK_MOUSE
QLDDLKVELSQLR	-	31554	129_1	sp|Q6ZWV7|RL35_MOUSE
FLDGNELTLADCNLLPK	Carbamidomethyl (C)@12C	36532	261_1	sp|Q9Z1Q5|CLIC1_MOUSE
HIDCAQVYQNEK	Carbamidomethyl (C)@4C	30433	84_1	sp|P45376|ALDR_MOUSE
VLDPFTIKPLDR	-	28330	270_1	sp|P40142|TKT_MOUSE
VVEEAPSIFLDPETR	-	33538	89_1	sp|Q91ZA3|PCCA_MOUSE
VVDPFSK	-	10634	197_1	sp|P97351|RS3A_MOUSE
ADLIAYLK	-	14002	163_1	sp|P62897|CYC_MOUSE
LAPALSVK	-	10829	114_1	sp|Q93092|TALDO_MOUSE
AAIISAEGDSK	-	18183	43_1	sp|P67778|PHB_MOUSE
AITGASLADIMAK	-	24240	276_1	sp|Q8BP67|RL24_MOUSE
LLLPGELAK	-	15261	11_1	sp|P70696|H2B1A_MOUSE
VDDFLANEAK	-	20038	9_1	sp|Q9DCD0|6PGD_MOUSE
ARDDLITDLLNEAK	-	31945;31943	235_1	sp|P50518|VATE1_MOUSE
KADIDLTK	-	13910	285_1	sp|P62270|RS18_MOUSE
LTLDKLDVK	-	17702;17701	149_1	sp|P09411|PGK1_MOUSE
LTVEDPVTVEYITR	-	32610	39_1	sp|Q9Z2U0|PSA7_MOUSE
VIHDNFGIVEGLMTTVHAITATQK	-	43586	48_2	sp|P16858|G3P_MOUSE
LASYLDKVR	-	18274	27_3	sp|Q9QWL7|K1C17_MOUSE
EDSQRPGAHLTVK	-	28935;28936	239_1	sp|P49312|ROA1_MOUSE
VEPLAFHGTPEQK	-	29269	72_1	sp|P29416|HEXA_MOUSE
CEFQDAYVLLSEK	Carbamidomethyl (C)@1C	32167	33_1	sp|P63038|CH60_MOUSE
LLADPTGAFGK	-	19066	264_1	sp|P99029|PRDX5_MOUSE
AEGSDVANAVLDGADCIMLSGETAK	Carbamidomethyl (C)@16C;Oxidation (M)@18M	42993	139_1	sp|P52480|KPYM_MOUSE
AGGIETIANEYSDR	-	30250	234_1	sp|Q61316|HSP74_MOUSE
LITEDVQGK	-	16595	197_1	sp|P97351|RS3A_MOUSE
NCTYTQVQTR	Carbamidomethyl (C)@2C	24479	231_1	sp|Q9QVN7|TCEA2_MOUSE
LVTLPVSFAQLK	-	25821	229_1	sp|Q922Q8|LRC59_MOUSE
LAQSNGWGVMVSHR	-	31201	49_2	sp|P17182|ENOA_MOUSE
MAVALGR	-	8370	95_1	sp|Q61789|LAMA3_MOUSE
GLGTDDNTLIR	-	21624	230_1	sp|P97429|ANXA4_MOUSE
RAGELTEDEVER	-	28063	285_1	sp|P62270|RS18_MOUSE
DNYVPEVSALDQEIIEVDPDTK	-	42848	214_1	sp|P63276|RS17_MOUSE
TLNDELEIIEGMK	Oxidation (M)@12M	30753	33_1	sp|P63038|CH60_MOUSE
AIADHIR	-	10737	292_1	sp|P14152|MDHC_MOUSE
LAPDYDALDVANK	-	28094	221_1	sp|P62751|RL23A_MOUSE
LTVEDLEK	-	15086	179_1	sp|Q61166|MARE1_MOUSE
SSSIASFK	-	11752	109_1	sp|Q61233|PLSL_MOUSE
EQIVPKPEEEVAQK	-	32451	144_1	sp|Q9CPR4|RL17_MOUSE
LLADQAEAR	-	16141	147_1	sp|P84099|RL19_MOUSE
TLNDELEIIEGMK	-	30446	33_1	sp|P63038|CH60_MOUSE
VVDLLAPYAK	-	19041	68_1	sp|P56480|ATPB_MOUSE
APIQWEER	-	17257	267_1	sp|Q9D6R2|IDH3A_MOUSE
ACQSIYPLHDVFVR	Carbamidomethyl (C)@2C	33581	197_1	sp|P97351|RS3A_MOUSE
NLSFNITEDELK	-	28576	211_1	sp|P09405|NUCL_MOUSE
VVDDWANDGWGLK	-	29765	284_1	sp|P35564|CALX_MOUSE
TTDGYLLR	-	14852	197_1	sp|P97351|RS3A_MOUSE
TENLDDEEK	-	19148	109_1	sp|Q61233|PLSL_MOUSE
FACTPAKTALSSEEK	Carbamidomethyl (C)@3C	32661	8_1	sp|Q921C3|BRWD1_MOUSE
ECCHGDLLECADDRAELAK	Carbamidomethyl (C)@2C;Carbamidomethyl (C)@3C;Carbamidomethyl (C)@10C	40929	120_1	sp|P07724|ALBU_MOUSE
QLSALHR	-	11693	53_1	sp|Q9CZM2|RL15_MOUSE
QIDNPDYK	-	16309	208_1	sp|P14211|CALR_MOUSE
VAPEEHPVLLTEAPLNPK	-	36801;36803	2_1	sp|P60710|ACTB_MOUSE
VFLENVIR	-	16237	67_1	sp|P62806|H4_MOUSE
FVFSLVDAMNGK	-	26143	257_1	sp|P08249|MDHM_MOUSE
VTDALNATR	-	15454	33_1	sp|P63038|CH60_MOUSE
YESLTDPSK	-	17544	86_1	sp|P07901|HS90A_MOUSE
ALFQDVQKPSQDEWGK	-	35841	178_1	sp|P29391|FRIL1_MOUSE
VPEWVDTVK	-	18516	225_1	sp|Q9CZX8|RS19_MOUSE
NPDDITQEEYGEFYK	-	35513	86_2	sp|P11499|HS90B_MOUSE
ATDLLLDDSLVSLFGNR	-	35541	264_1	sp|P99029|PRDX5_MOUSE
LKDLEALLNSK	-	23717	90_1	sp|P48678|LMNA_MOUSE
LVVLGSGGVGK	-	16123	38_1	sp|P62835|RAP1A_MOUSE
VTGLHQQPLCTSVNTIYDNAVQGLR	Carbamidomethyl (C)@10C	44442	229_1	sp|Q922Q8|LRC59_MOUSE
LVINGKPITIFQER	Deamidated (NQ)@4N	32531;32529	48_2	sp|P16858|G3P_MOUSE
TLEVEIEPGVR	-	23650	282_1	sp|Q99KV1|DJB11_MOUSE
FAISELFAK	-	17193	211_1	sp|P09405|NUCL_MOUSE
TLDSVAK	-	8882	90_1	sp|P48678|LMNA_MOUSE
AGPIWDLR	-	14552	125_1	sp|Q7TMK9|HNRPQ_MOUSE
EKADAVYTGLNTR	-	28934	220_1	sp|P20491|FCERG_MOUSE
NFATSLYSMIK	-	24608	54_1	sp|P48036|ANXA5_MOUSE
WQHDLFDSGCGGGEGVETGAK	Carbamidomethyl (C)@10C	40340	277_1	sp|Q9JJW6|ALRF2_MOUSE
TPSSDVLVFDYTK	-	29716	152_1	sp|Q60973|RBBP7_MOUSE
EVAAFAQFGSDLDAATQQLLSR	Deamidated (NQ)@17Q	41679	101_1	sp|Q03265|ATPA_MOUSE
VNQIGSVTESIQACK	Carbamidomethyl (C)@14C	32596	49_1	sp|P21550|ENOB_MOUSE
AMEAVAAQGK	-	15862	82_1	sp|Q9DBJ1|PGAM1_MOUSE
EGDVLTLLESER	-	27005	255_1	sp|P62858|RS28_MOUSE
AGNLGGGVVTIER	-	23685	175_1	sp|P67984|RL22_MOUSE
ECCHGDLLECADDR	Carbamidomethyl (C)@2C;Carbamidomethyl (C)@3C;Carbamidomethyl (C)@10C	34141;34139;34140;34138	120_1	sp|P07724|ALBU_MOUSE
EEASDYLELDTIK	-	30834	106_1	sp|P08113|ENPL_MOUSE
ASLENSLEETK	-	23046	27_1	sp|Q9Z2K1|K1C16_MOUSE
LSSTWEGIQAGK	-	24665	114_1	sp|Q93092|TALDO_MOUSE
ILEFFGLK	-	15614	274_1	sp|P09103|PDIA1_MOUSE
GNVGFVFTK	-	15655	228_1	sp|P14869|RLA0_MOUSE
YLAEVAAGDDK	-	20969	216_1	sp|P63101|1433Z_MOUSE
FSNISAAK	-	12059	263_1	sp|P80315|TCPD_MOUSE
DANGNSFATR	Deamidated (NQ)@3N	17915	12_1	sp|P62702|RS4X_MOUSE
IEDGNDFGVAIQEK	-	31066	153_1	sp|P97372|PSME2_MOUSE
YAGYQMPDGTIR	Oxidation (M)@6M	27672	293_1	sp|P29477|NOS2_MOUSE
FLSNFLGPK	-	17120	41_1	sp|O35468|WNT9B_MOUSE
SGEYSCIFLPEPVGR	Carbamidomethyl (C)@6C	33661	52_1	sp|P18572|BASI_MOUSE
VLLPGLQK	-	12907	226_1	sp|P97807|FUMH_MOUSE
TITLEVEPSDTIENVK	-	34683	16_1	sp|P0CG50|UBC_MOUSE
IEWLESHQDADIEDFK	Deamidated (NQ)@8Q	37196	170_1	sp|P20029|BIP_MOUSE
LEQEIATYR	-	20074	27_4	sp|Q6IFX2|K1C42_MOUSE
KVDWLTEK	-	17033	92_1	sp|P10630|IF4A2_MOUSE
DAQPQLEEADDDLDSK	-	34692	240_1	sp|Q61599|GDIR2_MOUSE
TVLIMELINNVAK	-	29392	68_1	sp|P56480|ATPB_MOUSE
SLNPELGTDADKEQWK	-	35306	51_1	sp|P06151|LDHA_MOUSE
DDEYDYLFK	-	22680	22_1	sp|P46638|RB11B_MOUSE
EQFLDGDAWTNR	-	29240	208_1	sp|P14211|CALR_MOUSE
VDATEESDLAQQYGVR	-	34558	274_1	sp|P09103|PDIA1_MOUSE
VATVTRILR	-	17275	206_1	sp|O35955|PSB10_MOUSE
TTGIVMDSGDGVTHTVPIYEGYALPHAILR	-	45326;45325	2_1	sp|P60710|ACTB_MOUSE
AFLADPSAFAAAAPAAAATTAAPAAAAAPAK	-	44084	228_1	sp|P14869|RLA0_MOUSE
EVSTYIK	-	12107	87_1	sp|P10126|EF1A1_MOUSE
TLTIVDTGIGMTK	Oxidation (M)@11M	27152	86_1	sp|P07901|HS90A_MOUSE
NIILEEGKEILVGDVGQTVDDPYTTFVK	-	45227	128_1	sp|P18760|COF1_MOUSE
QVYEEEYGSNLEDDVVGDTSGYYQR	-	44915	54_1	sp|P48036|ANXA5_MOUSE
TLLGDVPVVADPTVPNVTVTR	-	39819	240_1	sp|Q61599|GDIR2_MOUSE
LITPAVVSER	-	18882	201_1	sp|P62852|RS25_MOUSE
TNLPIFK	-	11939	193_1	sp|O70492|SNX3_MOUSE
QSLEASLAETEGR	-	27760	27_2	sp|P02535|K1C10_MOUSE
FHVEEEGK	-	15829	149_1	sp|P09411|PGK1_MOUSE
YNQLMR	-	11681	49_1	sp|P21550|ENOB_MOUSE
AVTEQGAELSNEER	-	31011	268_1	sp|P68254|1433T_MOUSE
LISLTDENALAGNEELTVK	-	37951	106_1	sp|P08113|ENPL_MOUSE
LQDPFSVYR	-	20123	156_1	sp|Q9CQA3|SDHB_MOUSE
HELQANCYEEVK	Carbamidomethyl (C)@7C	30729	128_1	sp|P18760|COF1_MOUSE
GFLAQEEQLQLR	Deamidated (NQ)@8Q;Deamidated (NQ)@10Q	28855	71_1	sp|Q5NCC9|TRI58_MOUSE
SADTLWGIQK	-	19941	51_1	sp|P06151|LDHA_MOUSE
ALYSNILGEENTYLWR	-	36650	69_1	sp|Q8VEM8|MPCP_MOUSE
QWLQEVK	-	14649	142_1	sp|P05202|AATM_MOUSE
HGEVCPAGWKPGSDTIKPDVNK	Carbamidomethyl (C)@5C	42137	63_1	sp|P35700|PRDX1_MOUSE
VIHDNFGIVEGLMTTVHAITATQK	Oxidation (M)@13M	43672	48_2	sp|P16858|G3P_MOUSE
FVFSLVDAMNGK	Oxidation (M)@9M	26583	257_1	sp|P08249|MDHM_MOUSE
ALQSVGQIVGEVLK	-	29018	135_1	sp|P62334|PRS10_MOUSE
TGPNLHGLFGR	-	21450	163_1	sp|P62897|CYC_MOUSE
GQVGGDVNVEMDAAPGVDLSR	Deamidated (NQ)@8N;Oxidation (M)@11M	39031	27_4	sp|Q6IFX2|K1C42_MOUSE
SVSAFAPICNPVLCSWGK	Carbamidomethyl (C)@9C;Carbamidomethyl (C)@14C	37444	93_1	sp|Q9R0P3|ESTD_MOUSE
EVYQQQQYGSGGR	-	30334	143_1	sp|Q99020|ROAA_MOUSE
SYCNDQSTGDIK	Carbamidomethyl (C)@3C	27669	265_1	sp|P00493|HPRT_MOUSE
DAEDQEAQLK	-	20824	56_1	sp|O35685|NUDC_MOUSE
IINEPTAAAIAYGLDKR	-	35114;35115	170_1	sp|P20029|BIP_MOUSE
TEQGPQVDETQFK	-	30470	29_1	sp|P47738|ALDH2_MOUSE
QAGPASVPLR	-	16408	219_1	sp|P27773|PDIA3_MOUSE
QDNNWGKEER	-	24623;24624	77_1	sp|P16110|LEG3_MOUSE
RDQDGYYWITGR	Deamidated (NQ)@3Q	30948	58_1	sp|Q9QXG4|ACSA_MOUSE
IILDLISESPIK	-	26505	5_1	sp|P61979|HNRPK_MOUSE
FTASAGIQVVGDDLTVTNPK	-	37995	49_2	sp|P17182|ENOA_MOUSE
VLIAAHGNSLR	-	20954;20955	82_1	sp|Q9DBJ1|PGAM1_MOUSE
AYIPISK	-	10641	61_1	sp|Q99P91|GPNMB_MOUSE
VTLELGGK	-	11449	29_1	sp|P47738|ALDH2_MOUSE
LASSLTTK	-	11570	40_1	sp|Q9DB77|QCR2_MOUSE
TVTAMDVVYALK	-	25659	67_1	sp|P62806|H4_MOUSE
EGLELPEDEEEK	-	28386	86_1	sp|P07901|HS90A_MOUSE
GIVDQSQQAYQEAFEISK	-	38127	216_1	sp|P63101|1433Z_MOUSE
TLQPLSRSLLTE	-	26936	91_1	sp|Q8R3K3|PTCD2_MOUSE
FVADGIFK	-	13687	17_1	sp|P62908|RS3_MOUSE
VNDDIIVNWVNTTLK	-	34061	109_1	sp|Q61233|PLSL_MOUSE
MSSYAFFVQTCR	Oxidation (M)@1M;Carbamidomethyl (C)@11C	30585	151_1	sp|P63158|HMGB1_MOUSE
IIPGFMCQGGDFTR	Oxidation (M)@6M;Carbamidomethyl (C)@7C	32317	31_2	sp|P17742|PPIA_MOUSE
IFVGGLNPEATEEK	-	30413	143_1	sp|Q99020|ROAA_MOUSE
AYILNLVK	-	14726	263_1	sp|P80315|TCPD_MOUSE
DEEEEEEKLEEK	-	31086	284_1	sp|P35564|CALX_MOUSE
LGGPQEEQIK	-	19333	114_1	sp|Q93092|TALDO_MOUSE
HIADLAGNPEVILPVPAFNVINGGSHAGNK	-	45144;45145	49_2	sp|P17182|ENOA_MOUSE
TAAENEFVTLK	-	23099	161_1	sp|P50446|K2C6A_MOUSE
NDLAVVDVR	-	16536	211_1	sp|P09405|NUCL_MOUSE
GDDGIFDDNFIEER	-	32687	193_1	sp|O70492|SNX3_MOUSE
VETGVLKPGMVVTFAPVNVTTEVK	-	43036	87_1	sp|P10126|EF1A1_MOUSE
GFSLEELR	-	15192	165_1	sp|P47963|RL13_MOUSE
YIDQEELNK	-	20968	86_1	sp|P07901|HS90A_MOUSE
DNNLLGK	-	10097	177_1	sp|P63017|HSP7C_MOUSE
ATGPPVSELITK	-	22826	258_1	sp|P43276|H15_MOUSE
LVLEVAQHLGESTVR	-	32831;32832	68_1	sp|P56480|ATPB_MOUSE
YADLTEDQLPSCESLKDTIAR	Carbamidomethyl (C)@12C	42423	82_1	sp|Q9DBJ1|PGAM1_MOUSE
VKDVYVITDQIPVFVTMSQK	-	41402	61_1	sp|Q99P91|GPNMB_MOUSE
DGSVAIASKPR	-	19396	158_1	sp|Q9D0K2|SCOT1_MOUSE
MDSTEPPYSQK	Oxidation (M)@1M	25318	87_1	sp|P10126|EF1A1_MOUSE
AGNVIFR	-	10243	158_1	sp|Q9D0K2|SCOT1_MOUSE
FLSQPFQVAEVFTGHMGK	Oxidation (M)@16M	38102	68_1	sp|P56480|ATPB_MOUSE
AGIALNDNFVK	Deamidated (NQ)@6N	21265	48_1	sp|Q64467|G3PT_MOUSE
HSGNITFDEIVNIAR	-	33284	112_1	sp|P35979|RL12_MOUSE
VSHALAEGLGVIACIGEK	Carbamidomethyl (C)@14C	35218	290_1	sp|P17751|TPIS_MOUSE
SPASDTYIVFGEAK	-	30002	14_1	sp|P70670|NACAM_MOUSE
GPLPAAPPTAPER	-	24584	23_1	sp|Q99P72|RTN4_MOUSE
NSQSFFSGLFGGSSK	-	31382	28_1	sp|Q9DB05|SNAA_MOUSE
GNDVAFHFNPR	-	24570	77_1	sp|P16110|LEG3_MOUSE
GVVPLAGTNGETTTQGLDGLSER	-	41036	94_1	sp|P05064|ALDOA_MOUSE
SEIDLFNIR	-	19577	54_1	sp|P48036|ANXA5_MOUSE
DLYANTVLSGGTTMYPGIADR	Oxidation (M)@14M	40623	2_1	sp|P60710|ACTB_MOUSE
LRSEIDNVK	-	18564	154_3	sp|Q922U2|K2C5_MOUSE
IFAPNHVVAK	-	19257	146_1	sp|P62717|RL18A_MOUSE
VVPGYGHAVLR	-	21425;21426	123_1	sp|Q9CZU6|CISY_MOUSE
VVDLMAYMASK	-	23217	48_2	sp|P16858|G3P_MOUSE
KPEDWDERPK	-	25349;25348	284_1	sp|P35564|CALX_MOUSE
LGEMWSEQSAK	-	24356	151_2	sp|P30681|HMGB2_MOUSE
SYELPDGQVITIGNER	-	34710	2_1	sp|P60710|ACTB_MOUSE
IKDPDAAKPEDWDER	-	34640	208_1	sp|P14211|CALR_MOUSE
NLVVIPK	-	10385	84_1	sp|P45376|ALDR_MOUSE
EQQQGKGSFPAMITPAYQR	Deamidated (NQ)@4Q;Oxidation (M)@12M	39688	44_1	sp|Q80XB4|NRAP_MOUSE
HVFGESDELIGQK	-	29404	290_1	sp|P17751|TPIS_MOUSE
WISIMTER	-	17465	99_1	sp|P07356|ANXA2_MOUSE
LDQGGAPLAGTNK	-	23646	223_1	sp|Q91Y97|ALDOB_MOUSE
VAEDDEDDDVDTK	-	29564	245_1	sp|P26350|PTMA_MOUSE
QAGEVTYADAHK	-	25042	131_1	sp|Q8VE97|SRSF4_MOUSE
AVCMLSNTTAIAEAWAR	Carbamidomethyl (C)@3C	35722	115_1	sp|P05213|TBA1B_MOUSE
NSNLVGAAHEELQQSR	-	34193	90_1	sp|P48678|LMNA_MOUSE
SNFEEALAAHK	-	22938	274_1	sp|P09103|PDIA1_MOUSE
STAGDTHLGGEDFDNR	-	33368	177_1	sp|P63017|HSP7C_MOUSE
FFVGGNWK	-	15275	290_1	sp|P17751|TPIS_MOUSE
LNITPNSGATGNNAGPK	-	32483	168_1	sp|Q62433|NDRG1_MOUSE
NLDIERPTYTNLNR	-	33754	115_1	sp|P05213|TBA1B_MOUSE
DLTTAGAVTQCYR	Carbamidomethyl (C)@11C	29322	146_1	sp|P62717|RL18A_MOUSE
KIATQEVLLK	-	20712	254_1	sp|Q6ZQ06|CE162_MOUSE
DATNVGDEGGFAPNILENK	-	36896	49_2	sp|P17182|ENOA_MOUSE
FVEGLPINDFSR	-	27838	292_1	sp|P14152|MDHC_MOUSE
TTPSVVAFTADGER	-	29221	286_1	sp|P38647|GRP75_MOUSE
EAEAAIYHLQLFEELRR	-	38810	139_1	sp|P52480|KPYM_MOUSE
APGFGDNR	-	11948	33_1	sp|P63038|CH60_MOUSE
ITNFSTDIK	-	17532	109_1	sp|Q61233|PLSL_MOUSE
YVENFGLIDGR	-	24837	30_1	sp|Q9CYN2|SPCS2_MOUSE
HLIPAANTGESK	-	23529	21_1	sp|P62259|1433E_MOUSE
LVQDVANNTNEEAGDGTTTATVLAR	-	43359;43360	33_1	sp|P63038|CH60_MOUSE
VETGVLKPGMVVTFAPVNVTTEVK	Oxidation (M)@10M	43151	87_1	sp|P10126|EF1A1_MOUSE
IGEHTPSALAIMENANVLAR	Oxidation (M)@12M	39301	94_1	sp|P05064|ALDOA_MOUSE
IEHPGLSIGDTAK	-	26410	151_2	sp|P30681|HMGB2_MOUSE
GCITIIGGGDTATCCAK	Carbamidomethyl (C)@2C;Carbamidomethyl (C)@14C;Carbamidomethyl (C)@15C	34220	149_1	sp|P09411|PGK1_MOUSE
GVSQAVEHINK	-	21848	49_2	sp|P17182|ENOA_MOUSE
QLMEVFK	-	13646	122_1	sp|P32261|ANT3_MOUSE
GADFLVTEVENGGSLGSK	Deamidated (NQ)@11N	34560	139_1	sp|P52480|KPYM_MOUSE
VNLIDTPGHVDFTLEVER	-	38335	98_1	sp|Q8R2Q4|RRF2M_MOUSE
SGAQASSTPLSPTR	-	26978	90_1	sp|P48678|LMNA_MOUSE
NQGGYGGSSSSSSYGSGR	-	33428	239_1	sp|P49312|ROA1_MOUSE
SVTEQGAELSNEER	-	31346	216_1	sp|P63101|1433Z_MOUSE
GLVYETSVLDPDEGIR	-	34317	123_1	sp|Q9CZU6|CISY_MOUSE
LICCDILDVLDK	Carbamidomethyl (C)@3C;Carbamidomethyl (C)@4C	29830	21_1	sp|P62259|1433E_MOUSE
QLVEQVEQIQK	-	26544	187_1	sp|Q99KF1|TMED9_MOUSE
LTLYDIAHTPGVAADLSHIETR	-	42145;42144	257_1	sp|P08249|MDHM_MOUSE
LKPLEVELR	-	19279	224_1	sp|Q9D1D4|TMEDA_MOUSE
VANVSLLALYK	-	22123	83_1	sp|P62267|RS23_MOUSE
VLDELTLAR	-	17301	27_4	sp|Q6IFX2|K1C42_MOUSE
EAEAAIYHLQLFEELR	-	36525	139_1	sp|P52480|KPYM_MOUSE
TIAPALVSK	-	13779	49_2	sp|P17182|ENOA_MOUSE
FFTGQITAAGK	-	20619;20620	110_1	sp|Q61941|NNTM_MOUSE
QFVTATDVVR	-	20486	109_1	sp|Q61233|PLSL_MOUSE
TVDNFVALATGEK	-	27125	107_1	sp|P24369|PPIB_MOUSE
NPPGFAFVEFEDPR	Deamidated (NQ)@1N	32428	78_2	sp|P84104|SRSF3_MOUSE
ALAAAGYDVEK	-	19602	35_1	sp|P43274|H14_MOUSE
LFEGNALLR	-	17405	237_1	sp|Q6ZWN5|RS9_MOUSE
AAELIANSLATAGDGLIELR	-	37517	43_1	sp|P67778|PHB_MOUSE
AAFQLGSPWR	-	20398	29_1	sp|P47738|ALDH2_MOUSE
ETECTYFSTPLLLGK	Carbamidomethyl (C)@4C	34266	257_1	sp|P08249|MDHM_MOUSE
VDPEIQNVK	-	17598;17600	20_1	sp|Q3TTY5|K22E_MOUSE
QNRPIPQWIR	Gln->pyro-Glu (N-term Q)@N_term	25101	173_1	sp|P62892|RL39_MOUSE
NLLHVTDTGVGMTR	-	30613	106_1	sp|P08113|ENPL_MOUSE
ISVSDLINGIASLK	-	28763	74_1	sp|Q61735|CD47_MOUSE
TMQTLLSLVK	-	20432	265_1	sp|P00493|HPRT_MOUSE
LDYILGLK	-	14750	237_1	sp|Q6ZWN5|RS9_MOUSE
NWMNSLGVNPR	-	24996	109_1	sp|Q61233|PLSL_MOUSE
DSLLQDGEFTMDLR	Oxidation (M)@11M	32892	217_1	sp|P62962|PROF1_MOUSE
GTIEILSDVQLIK	-	28745	228_1	sp|P14869|RLA0_MOUSE
LDHYAIIK	-	15778	221_1	sp|P62751|RL23A_MOUSE
HEQNIDCGGGYVK	Carbamidomethyl (C)@7C	29815	208_1	sp|P14211|CALR_MOUSE
YFPTQALNFAFK	-	29138	191_1	sp|P51881|ADT2_MOUSE
AQYEDIAQK	-	18289	50_1	sp|Q3UV17|K22O_MOUSE
DSYVGDEAQSK	-	22333	2_1	sp|P60710|ACTB_MOUSE
GQAFVIFK	-	14069	25_1	sp|Q9CQI7|RU2B_MOUSE
EITALAPSTMK	-	21237	2_1	sp|P60710|ACTB_MOUSE
ATDFVVDR	-	14433	111_1	sp|P54071|IDHP_MOUSE
VFEVSLADLQNDEVAFR	-	36768	197_1	sp|P97351|RS3A_MOUSE
TLEGELHDLR	-	21869;21868	90_1	sp|P48678|LMNA_MOUSE
AIFQAIAAK	-	14701	9_1	sp|Q9DCD0|6PGD_MOUSE
LVPGWTKPITIGR	-	28946	111_1	sp|P54071|IDHP_MOUSE
VDNDENEHQLSLR	-	31689	241_1	sp|Q61937|NPM_MOUSE
TETVEEPLEEDEAAK	-	33332	106_1	sp|P08113|ENPL_MOUSE
GVDEVTIVNILTNR	-	31228	99_1	sp|P07356|ANXA2_MOUSE
KVPAVPETLK	-	18792	176_1	sp|P14148|RL7_MOUSE
EDVGQPQPGR	-	18805	283_1	sp|Q9WVA4|TAGL2_MOUSE
IYDDDFFQNLDGVANALDNIDAR	-	43679	195_1	sp|Q02053|UBA1_MOUSE
QSVEADINGLR	Deamidated (NQ)@8N	22490	27_2	sp|P02535|K1C10_MOUSE
DWYDVK	-	11716	197_1	sp|P97351|RS3A_MOUSE
NLYIISVK	-	15175	64_1	sp|P62830|RL23_MOUSE
MKETAEAYLGK	-	23616	170_1	sp|P20029|BIP_MOUSE
LAGGDWFTSR	-	19661	42_1	sp|Q76MZ3|2AAA_MOUSE
QSAFPFESGKPFK	-	29663;29662	77_1	sp|P16110|LEG3_MOUSE
QQYLQSIEDR	-	24768	156_1	sp|Q9CQA3|SDHB_MOUSE
INQTYQQQYGR	-	27938	230_1	sp|P97429|ANXA4_MOUSE
VVFGLFGK	-	12890	107_1	sp|P24369|PPIB_MOUSE
FSEVATQYSEDK	-	28056	192_1	sp|Q9CWW6|PIN4_MOUSE
EGSSIGAIDSR	-	19123	123_1	sp|Q9CZU6|CISY_MOUSE
KPLVIIAEDVDGEALSTLVLNR	-	41917	33_1	sp|P63038|CH60_MOUSE
LAMQEFMILPVGASSFR	Oxidation (M)@3M	36311	49_2	sp|P17182|ENOA_MOUSE
DCVGPEVENACANPAAGTVILLENLR	Carbamidomethyl (C)@2C;Carbamidomethyl (C)@11C	44432;44433	149_1	sp|P09411|PGK1_MOUSE
TALINSTGEEVAMR	-	30169	90_1	sp|P48678|LMNA_MOUSE
WGEAGAEYVVESTGVFTTMEK	-	41219	48_2	sp|P16858|G3P_MOUSE
LAAVDATVNQVLASR	-	30895	247_1	sp|Q922R8|PDIA6_MOUSE
GAVYSFDPVGSYQR	-	31274	236_1	sp|O09061|PSB1_MOUSE
YDPTIEDSYR	-	24140	38_1	sp|P62835|RAP1A_MOUSE
IAFAITAIK	-	15122	285_1	sp|P62270|RS18_MOUSE
VGGTSDVEVNEK	-	23403	33_1	sp|P63038|CH60_MOUSE
EVQTNDLK	-	15080	197_1	sp|P97351|RS3A_MOUSE
EEEAIQLDGLNASQIR	-	34658	106_1	sp|P08113|ENPL_MOUSE
VESSDVSDLLYK	-	26856	19_1	sp|P28063|PSB8_MOUSE
TYSYLTPDLWK	-	27646	188_1	sp|P25444|RS2_MOUSE
NLQSEVEGVK	-	19445	262_1	sp|O70404|VAMP8_MOUSE
QAALQVADGFISR	Gln->pyro-Glu (N-term Q)@N_term	26953	150_1	sp|P24452|CAPG_MOUSE
APILIATDVASR	-	23204	174_1	sp|Q501J6|DDX17_MOUSE
LNEQASEEILK	-	24580	26_1	sp|Q9EQU5|SET_MOUSE
EISLWFQPEELVEYK	-	36272	3_1	sp|P15532|NDKA_MOUSE
LPACVVDCGTGYTK	Carbamidomethyl (C)@4C;Carbamidomethyl (C)@8C	31187	97_1	sp|Q99JY9|ARP3_MOUSE
VNYDTTESK	-	18002	271_1	sp|Q62376|RU17_MOUSE
ITPSYVAFTPEGER	-	31669	170_1	sp|P20029|BIP_MOUSE
VLQEDTLPDLHTK	-	30518	52_1	sp|P18572|BASI_MOUSE
EGESLEDLMK	-	20935	109_1	sp|Q61233|PLSL_MOUSE
LTEGCSFR	Carbamidomethyl (C)@5C	15670	134_1	sp|Q6ZWY3|RS27L_MOUSE
QSVEADINGLRR	-	26928;26929	27_2	sp|P02535|K1C10_MOUSE
LDPSIFESLQK	-	24668	96_1	sp|P60122|RUVB1_MOUSE
IYTSIGEDYDER	-	29444	43_1	sp|P67778|PHB_MOUSE
SIYYITGESK	-	21202	86_2	sp|P11499|HS90B_MOUSE
DAVLLVFANK	-	19072	79_1	sp|P84078|ARF1_MOUSE
LTFDTTFSPNTGK	-	28734	47_1	sp|Q60930|VDAC2_MOUSE
DFLAGGVAAAISK	-	23029	191_1	sp|P51881|ADT2_MOUSE
YSNSALGHVNSTIK	-	30142	23_1	sp|Q99P72|RTN4_MOUSE
YVEPIEDVPCGNIVGLVGVDQFLVK	Carbamidomethyl (C)@10C	44352	104_1	sp|P58252|EF2_MOUSE
VAVLGASGGIGQPLSLLLK	-	34749	257_1	sp|P08249|MDHM_MOUSE
SLDLFGCEVTNR	Carbamidomethyl (C)@7C	28232	189_1	sp|Q9EST5|AN32B_MOUSE
YGINTTDIFQTVDLWEGK	-	38991	283_1	sp|Q9WVA4|TAGL2_MOUSE
HPHDIIDDINSGAVECPAS	Carbamidomethyl (C)@16C	38216	112_1	sp|P35979|RL12_MOUSE
TADGIVSHLK	-	17573	219_1	sp|P27773|PDIA3_MOUSE
QAAPCVLFFDELDSIAK	Carbamidomethyl (C)@5C	36428	291_1	sp|Q01853|TERA_MOUSE
DGADFAK	-	8565	94_1	sp|P05064|ALDOA_MOUSE
QEVISTSSK	-	15936	218_1	sp|P68040|RACK1_MOUSE
AFGYYGPLR	-	17657	78_2	sp|P84104|SRSF3_MOUSE
SPYQEFTDHLVK	-	29536	188_1	sp|P25444|RS2_MOUSE
TGTAEMSSILEER	-	28599	101_1	sp|Q03265|ATPA_MOUSE
AYYHLLEQVAPK	-	28801	109_1	sp|Q61233|PLSL_MOUSE
VYGTGSLALYEK	-	25378	250_1	sp|Q91VR2|ATPG_MOUSE
FYEAFSK	-	13560	86_2	sp|P11499|HS90B_MOUSE
IPDEEATKPEGWLDDEPEYIPDPDAEKPEDWDEDMDGEWEAPQIANPK	-	45934	284_1	sp|P35564|CALX_MOUSE
LAGTQPLEVLEAVQR	-	32452	195_1	sp|Q02053|UBA1_MOUSE
DVNQQEFVR	-	20450	225_1	sp|Q9CZX8|RS19_MOUSE
LYDIDVAK	-	14807	221_1	sp|P62751|RL23A_MOUSE
SQIFSTASDNQPTVTIK	-	35376	170_1	sp|P20029|BIP_MOUSE
MSVEADINGLR	Oxidation (M)@1M	23042	27_4	sp|Q6IFX2|K1C42_MOUSE
GLSQSALPYR	-	19132	249_1	sp|P62301|RS13_MOUSE
EAVTEILGIEPDR	-	29024	1_1	sp|Q62348|TSN_MOUSE
TGAFLLQGFIQDR	-	29580	272_1	sp|Q07813|BAX_MOUSE
HTLAANFNPVSEER	-	31908	294_1	sp|P24668|MPRD_MOUSE
FSPNSSNPIIVSCGWDK	Carbamidomethyl (C)@13C	36243	218_1	sp|P68040|RACK1_MOUSE
YEWDVAEAR	-	20548	104_1	sp|P58252|EF2_MOUSE
IITITGTQDQIQNAQYLLQNSVK	-	43551;43552	5_1	sp|P61979|HNRPK_MOUSE
LINSLYPEGQAPVK	-	30922	283_1	sp|Q9WVA4|TAGL2_MOUSE
ETAENYLGHTAK	-	26298	286_1	sp|P38647|GRP75_MOUSE
YATALYSAASK	-	20800	117_1	sp|Q9DB20|ATPO_MOUSE
YPALHKPENQDIDWGALEGETR	-	43211	109_1	sp|Q61233|PLSL_MOUSE
QTTVSNSQQAYQEAFEISK	-	39760	232_1	sp|Q9CQV8|1433B_MOUSE
KDAEEWFFTK	-	25374	27_4	sp|Q6IFX2|K1C42_MOUSE
VDATEQTDLAK	-	22108	209_1	sp|P08003|PDIA4_MOUSE
FYALSAK	-	10854	208_1	sp|P14211|CALR_MOUSE
EAESSPFVER	-	20936	106_1	sp|P08113|ENPL_MOUSE
INVNEIFYDLVR	-	30245	38_1	sp|P62835|RAP1A_MOUSE
LSYNTASNK	-	16449	85_1	sp|Q9D1R9|RL34_MOUSE
GEGQLSAAER	-	16996	104_1	sp|P58252|EF2_MOUSE
FCLDNGAK	Carbamidomethyl (C)@2C	14478	149_1	sp|P09411|PGK1_MOUSE
YLNFFTK	-	14690	273_1	sp|P17918|PCNA_MOUSE
IDDPTDSKPEDWDKPEHIPDPDAK	-	44357	208_1	sp|P14211|CALR_MOUSE
NPQNSSQSADGLR	-	27336	180_1	sp|Q9D883|U2AF1_MOUSE
QEIVSLFNAFGR	-	27535	73_1	sp|Q8R180|ERO1A_MOUSE
IKGEHPGLSIGDVAK	-	30761	151_1	sp|P63158|HMGB1_MOUSE
LAPITSDPTEAAAVGAVEASFK	-	39580	139_1	sp|P52480|KPYM_MOUSE
TDGCHAYLSK	Carbamidomethyl (C)@4C	20960	194_1	sp|P40124|CAP1_MOUSE
EIDGGLETLR	-	19443	55_1	sp|Q9DCW4|ETFB_MOUSE
NTVVPTK	-	9620	170_1	sp|P20029|BIP_MOUSE
FEELNMDLFR	-	25725	170_1	sp|P20029|BIP_MOUSE
ETVVEVPQVTWEDIGGLEDVK	-	41700	291_1	sp|Q01853|TERA_MOUSE
ESEAVEWQQK	-	23388	75_1	sp|P26041|MOES_MOUSE
FDSDAENPR	-	17834	57_1	sp|P01899|HA11_MOUSE
TTGIVMDSGDGVTHTVPIYEGYALPHAILR	Oxidation (M)@6M	45337	2_1	sp|P60710|ACTB_MOUSE
VHLTDAEK	-	14137	167_1	sp|P02088|HBB1_MOUSE
LTLSALIDGK	-	17349	137_1	sp|Q60931|VDAC3_MOUSE
VFDAIMNFR	-	19733	104_1	sp|P58252|EF2_MOUSE
DDLITDLLNEAK	-	26979	235_1	sp|P50518|VATE1_MOUSE
EAALSTALSEK	-	19980	90_1	sp|P48678|LMNA_MOUSE
GDVTITNDGATILK	-	28433	263_1	sp|P80315|TCPD_MOUSE
SDIDEIVLVGGSTR	-	29464	170_1	sp|P20029|BIP_MOUSE
GVNSFMVYMAYKDLYQVSNTELYEIFTCLGELGAIAQVHAENGDIIAQEQAR	Deamidated (NQ)@3N;Oxidation (M)@9M;Carbamidomethyl (C)@28C	45943	140_1	sp|Q62188|DPYL3_MOUSE
VQPYLDEFQK	-	24396	141_1	sp|Q00623|APOA1_MOUSE
VLITTDLLAR	-	19824	92_1	sp|P10630|IF4A2_MOUSE
KYDAFLASESLIK	-	30014	59_1	sp|P53026|RL10A_MOUSE
KHPDSSVNFAEFSK	-	32033	151_2	sp|P30681|HMGB2_MOUSE
CQDLSVNQDLADTDAR	Carbamidomethyl (C)@1C	35166	243_1	sp|P10107|ANXA1_MOUSE
IAATILTSPDLR	-	24501	142_1	sp|P05202|AATM_MOUSE
NLKPIKPMQFLGDEETVR	-	39189	82_1	sp|Q9DBJ1|PGAM1_MOUSE
NTLQLHR	-	13278	53_1	sp|Q9CZM2|RL15_MOUSE
GNPTVEVDLYTAK	-	28137	49_2	sp|P17182|ENOA_MOUSE
LNNLVLFDK	-	18626	201_1	sp|P62852|RS25_MOUSE
LGAVDESLSEETQK	-	30462	73_1	sp|Q8R180|ERO1A_MOUSE
VDVSPTSQR	-	16199	200_1	sp|Q99KI0|ACON_MOUSE
IADPDAVKPDDWDEDAPSK	-	38745;38744	284_1	sp|P35564|CALX_MOUSE
ELASQPDVDGFLVGGASLKPEFVDIINAK	-	45158	290_1	sp|P17751|TPIS_MOUSE
LQSIGTENTEENRR	-	32766	94_1	sp|P05064|ALDOA_MOUSE
DVIIVDSGK	-	15059	107_1	sp|P24369|PPIB_MOUSE
NSLDCEIVSAK	Carbamidomethyl (C)@5C	23461	194_1	sp|P40124|CAP1_MOUSE
LGNTISSLFGGGTSSDAK	-	33674	103_1	sp|Q9JKR6|HYOU1_MOUSE
VEIATLTR	-	13873	212_1	sp|Q9R1P0|PSA4_MOUSE
LYDAYELK	-	16899;16900	54_1	sp|P48036|ANXA5_MOUSE
MVLCIATQDSHSLNHLSLR	Carbamidomethyl (C)@4C	40199	36_1	sp|Q8BVM4|AZIN2_MOUSE
LIDLHSPSEIVK	-	26759	202_1	sp|P60867|RS20_MOUSE
VQASLAANTFTITGHAETK	-	36882	76_1	sp|Q64152|BTF3_MOUSE
SLMDEVVK	-	14386	149_1	sp|P09411|PGK1_MOUSE
SSITPGTVLIILTGR	-	30897	32_1	sp|P47911|RL6_MOUSE
NGVRPSHFSR	Deamidated (NQ)@1N	21137	225_1	sp|Q9CZX8|RS19_MOUSE
EVIELPLTNPELFQR	-	34819	135_1	sp|P62334|PRS10_MOUSE
ALIAAQYSGAQVR	-	26690	281_1	sp|Q9D8N0|EF1G_MOUSE
DLTDYLMK	-	16472	2_1	sp|P60710|ACTB_MOUSE
LLPQLSYLDGYDR	-	31454	189_1	sp|Q9EST5|AN32B_MOUSE
ELEEDFIR	-	17840	100_1	sp|Q9CQI6|COTL1_MOUSE
DASVVGFFR	-	16451	219_1	sp|P27773|PDIA3_MOUSE
IWILTGDK	-	15062	119_1	sp|P70704|AT8A1_MOUSE
DLVDDLKSELTGK	-	28824	54_1	sp|P48036|ANXA5_MOUSE
DAGPLLISLK	-	17231	260_1	sp|O89053|COR1A_MOUSE
APLATGEDDDDEVPDLVENFDEASK	-	44054	76_1	sp|Q64152|BTF3_MOUSE
GALPLDTVTFYK	-	26060	233_1	sp|P57759|ERP29_MOUSE
NLGSINTELQDVQR	-	31938	185_1	sp|O08547|SC22B_MOUSE
TLSDYNIQK	-	18779	16_1	sp|P0CG50|UBC_MOUSE
GESPVDYDGGR	-	20958	247_1	sp|Q922R8|PDIA6_MOUSE
HVVPNEVVVQR	-	24648	269_1	sp|P13020|GELS_MOUSE
TENLLGSYFPK	-	24437	246_1	sp|P97371|PSME1_MOUSE
CIPALDSLKPANEDQK	Carbamidomethyl (C)@1C	34823	33_1	sp|P63038|CH60_MOUSE
NHEEEMNALR	-	23662	27_4	sp|Q6IFX2|K1C42_MOUSE
NEALIALLR	-	16869	109_1	sp|Q61233|PLSL_MOUSE
TLMNLGGLAVAR	-	22925	283_1	sp|Q9WVA4|TAGL2_MOUSE
IQVLVEADHFK	-	25330	77_1	sp|P16110|LEG3_MOUSE
SWQDELAQQAEEGSAR	-	34898	266_1	sp|Q80WJ7|LYRIC_MOUSE
NIGLGFK	-	9307	215_1	sp|P62281|RS11_MOUSE
VLPSITTEILK	-	22862	43_1	sp|P67778|PHB_MOUSE
VPPVQVSPLIK	-	21700	138_1	sp|Q06185|ATP5I_MOUSE
QLFHPEQLITGK	-	28251;28252	115_1	sp|P05213|TBA1B_MOUSE
TSIAIDTIINQK	-	25849	101_1	sp|Q03265|ATPA_MOUSE
DIGNIISDAMK	-	21690	33_1	sp|P63038|CH60_MOUSE
NLNQALLDLHALGSAR	-	33597	178_1	sp|P29391|FRIL1_MOUSE
VLTEIIASR	-	16578	54_1	sp|P48036|ANXA5_MOUSE
DLDKPFLLPVESVYSIPGR	-	39581	66_1	sp|Q8BFR5|EFTU_MOUSE
KSDIDEIVLVGGSTR	-	31977	170_1	sp|P20029|BIP_MOUSE
HIIVACEGNPYVPVHFDATV	Carbamidomethyl (C)@6C	40682	148_1	sp|P00683|RNAS1_MOUSE
LLCGLLSDR	Carbamidomethyl (C)@3C	17742	171_1	sp|P34884|MIF_MOUSE
YQLDKDGVVLFK	-	28646	274_1	sp|P09103|PDIA1_MOUSE
LGVIEDHSNR	-	20582	106_1	sp|P08113|ENPL_MOUSE
LTPEEEEILNK	-	25770	108_1	sp|P62242|RS8_MOUSE
EVDEQMLNVQNK	-	29132	15_1	sp|P68372|TBB4B_MOUSE
LAYINPDLALEEK	-	30104	280_1	sp|Q60864|STIP1_MOUSE
GAFGKPQGTVAR	-	22062	182_1	sp|P86048|RL10L_MOUSE
FVLSSGK	-	8999	208_1	sp|P14211|CALR_MOUSE
TGQAAGFSYTDANK	-	28773	163_1	sp|P62897|CYC_MOUSE
ELQEMDKDDESLTK	-	33209	240_1	sp|Q61599|GDIR2_MOUSE
EEFASTCPDDEEIELAYEQVAR	Carbamidomethyl (C)@7C	43606	261_1	sp|Q9Z1Q5|CLIC1_MOUSE
NKYEDEINK	-	20994	154_3	sp|Q922U2|K2C5_MOUSE
NAIDDGCVVPGAGAVEVALAEALIK	Carbamidomethyl (C)@7C	42607;42608	172_1	sp|P80317|TCPZ_MOUSE
TFAPEEISAMVLTK	Oxidation (M)@10M	31451	170_1	sp|P20029|BIP_MOUSE
QGNMTAALQAALK	-	25842	159_1	sp|Q9CPW4|ARPC5_MOUSE
LVQAFQFTDK	-	22283	63_1	sp|P35700|PRDX1_MOUSE
ISGLIYEETR	-	21811	67_1	sp|P62806|H4_MOUSE
AAVPSGASTGIYEALELR	-	34902	49_2	sp|P17182|ENOA_MOUSE
LAGPQLVQMFIGDGAK	-	32738	155_1	sp|O88685|PRS6A_MOUSE
FQSSHHSTDITSLDQYVER	-	40797	106_1	sp|P08113|ENPL_MOUSE
STGEAFVQFASQEIAEK	-	35440	62_1	sp|O35737|HNRH1_MOUSE
LDQLIYIPLPDEK	-	31553	291_1	sp|Q01853|TERA_MOUSE
ELGIWEPLAVK	-	24029	186_1	sp|P80318|TCPG_MOUSE
SCNCLLLK	Carbamidomethyl (C)@2C;Carbamidomethyl (C)@4C	16727	49_2	sp|P17182|ENOA_MOUSE
GQPLLVFR	-	14624	133_1	sp|Q61753|SERA_MOUSE
AHGGYSVFAGVGER	-	28135;28134	68_1	sp|P56480|ATPB_MOUSE
FLEQQNQVLQTKWELLQQVNTSTR	Deamidated (NQ)@20N	44977	154_2	sp|Q6IFZ6|K2C1B_MOUSE
SALFAQINQGESITHALK	-	36482	194_1	sp|P40124|CAP1_MOUSE
VYVGNLGTGAGK	-	20485	78_1	sp|Q8BL97|SRSF7_MOUSE
SLETENAGLR	-	19058	90_1	sp|P48678|LMNA_MOUSE
VALTGLTVAEYFR	-	28995	68_1	sp|P56480|ATPB_MOUSE
VTIAQGGVLPNIQAVLLPK	-	36513	7_1	sp|Q64523|H2A2C_MOUSE
DLGATWVVLGHSER	-	31162;31163	290_1	sp|P17751|TPIS_MOUSE
GVVPLAGTNGETTTQGLDGLSER	Deamidated (NQ)@9N	41045;41046	94_1	sp|P05064|ALDOA_MOUSE
STNGDTFLGGEDFDQALLR	-	38355	286_1	sp|P38647|GRP75_MOUSE
DIPGLTDTTVPR	-	24894	210_1	sp|P62754|RS6_MOUSE
IYVDDGLISLQVK	-	29521	139_1	sp|P52480|KPYM_MOUSE
EVEEDEYK	-	17560	106_1	sp|P08113|ENPL_MOUSE
LQTLKEELDFQK	-	30177;30176	90_1	sp|P48678|LMNA_MOUSE
DSPSVWAAVPGK	-	22838	217_1	sp|P62962|PROF1_MOUSE
DALNIETAVK	-	18562	99_1	sp|P07356|ANXA2_MOUSE
AVAQALEVIPR	-	21403	186_1	sp|P80318|TCPG_MOUSE
EEQIVMKLDSDVLTFPMCIFCNFLFVNLGNAENK	Oxidation (M)@17M;Carbamidomethyl (C)@18C;Carbamidomethyl (C)@21C;Deamidated (NQ)@33N	45811	126_1	sp|Q99N64|GMCL2_MOUSE
TFIAIKPDGVQR	-	26626;26627	3_1	sp|P15532|NDKA_MOUSE
NTGIICTIGPASR	Carbamidomethyl (C)@6C	26980	139_1	sp|P52480|KPYM_MOUSE
ADALQAGASQFETSAAK	-	33042	13_1	sp|P63024|VAMP3_MOUSE
SGYLLPDTK	-	16355	106_1	sp|P08113|ENPL_MOUSE
VCTLAIIDPGDSDIIR	Carbamidomethyl (C)@2C	34260	204_1	sp|P62889|RL30_MOUSE
AECMLQQAER	Carbamidomethyl (C)@3C	23457	109_1	sp|Q61233|PLSL_MOUSE
VNVPVIGGHAGK	-	20890	257_1	sp|P08249|MDHM_MOUSE
IHFPLATYAPVISAEK	-	34252	115_1	sp|P05213|TBA1B_MOUSE
LLIIGDSGVGK	-	18488	205_1	sp|Q6PHN9|RAB35_MOUSE
LTGMAFR	-	10734	48_2	sp|P16858|G3P_MOUSE
IEWLESHQDADIEDFK	-	37180;37184	170_1	sp|P20029|BIP_MOUSE
QLLLTADDR	-	17692	94_1	sp|P05064|ALDOA_MOUSE
IAEFAFEYAR	-	22940	267_1	sp|Q9D6R2|IDH3A_MOUSE
GHLENNPALEK	-	23077	228_1	sp|P14869|RLA0_MOUSE
DRPFFTGLVK	-	21788	3_1	sp|P15532|NDKA_MOUSE
AGAIAPCEVTVPAQNTGLGPEK	Carbamidomethyl (C)@7C	40011	228_1	sp|P14869|RLA0_MOUSE
MVNHFIAEFK	-	23469	177_1	sp|P63017|HSP7C_MOUSE
QINWTVLYR	-	22181	276_1	sp|Q8BP67|RL24_MOUSE
AIIIFVPVPQLK	-	26416	169_1	sp|P62082|RS7_MOUSE
HYGGLTGLNK	-	18123	82_1	sp|Q9DBJ1|PGAM1_MOUSE
VLNNMEIGTSLYDEEGAK	-	37319	149_1	sp|P09411|PGK1_MOUSE
LFVTNDAATILR	-	26318	190_1	sp|P42932|TCPQ_MOUSE
KELSDIAHR	-	18381	94_1	sp|P05064|ALDOA_MOUSE
YSPNTQVEILPQGR	Deamidated (NQ)@4N	32178	150_1	sp|P24452|CAPG_MOUSE
LQTQGLGTALK	-	20328	73_1	sp|Q8R180|ERO1A_MOUSE
QSVEADINGLR	Gln->pyro-Glu (N-term Q)@N_term	21931	27_2	sp|P02535|K1C10_MOUSE
QGGLGPMNIPLISDPK	-	32631	63_1	sp|P35700|PRDX1_MOUSE
LHFFMPGFAPLTSR	-	32410	15_1	sp|P68372|TBB4B_MOUSE
LFIGGLSFETTEESLR	-	34825	288_1	sp|O88569|ROA2_MOUSE
SLEEIYLFSLPIK	-	31437	188_1	sp|P25444|RS2_MOUSE
YASICQQNGIVPIVEPEILPDGDHDLK	Carbamidomethyl (C)@5C	45142	94_1	sp|P05064|ALDOA_MOUSE
ESTLHLVLR	-	18356	16_1	sp|P0CG50|UBC_MOUSE
EAYPGDVFYLHSR	-	31467	101_1	sp|Q03265|ATPA_MOUSE
DDGLFSGDPNWFPK	-	32061	283_1	sp|Q9WVA4|TAGL2_MOUSE
ETTIQGLDGLSER	-	28463	223_1	sp|Q91Y97|ALDOB_MOUSE
NLQYYDISAK	-	22876	162_1	sp|P62827|RAN_MOUSE
SVGDGETVEFDVVEGEK	-	34783	10_1	sp|Q9JKB3|YBOX3_MOUSE
SEINVEGPPR	-	19290	52_1	sp|P18572|BASI_MOUSE
DYQELMNTK	-	20646	20_1	sp|Q3TTY5|K22E_MOUSE
TNQELQEINR	-	23731	99_1	sp|P07356|ANXA2_MOUSE
STNGDTFLGGEDFDQALLR	Deamidated (NQ)@3N	38370	286_1	sp|P38647|GRP75_MOUSE
TIGGGDDSFNTFFSETGAGK	-	37623	115_1	sp|P05213|TBA1B_MOUSE
IDSVWPFEK	-	20001	116_1	sp|Q62465|VAT1_MOUSE
EQQIVIQSSGGLSK	-	29759	286_1	sp|P38647|GRP75_MOUSE
EVGVYEALKDDSWLK	-	34182	292_1	sp|P14152|MDHC_MOUSE
CFIVGADNVGSK	Carbamidomethyl (C)@1C	24391	228_1	sp|P14869|RLA0_MOUSE
WSTDDVQINDISLQDYIAVK	-	41541	132_1	sp|P97461|RS5_MOUSE
EQGATVLCGGEVYVPEDPK	Carbamidomethyl (C)@8C	38229	166_1	sp|Q9JLJ2|AL9A1_MOUSE
ETLEEVFEK	-	20101	211_1	sp|P09405|NUCL_MOUSE
YSQVLANGLDNK	-	25977	285_1	sp|P62270|RS18_MOUSE
LYGSGGPPPTGEEDTSEKDEL	-	39984	170_1	sp|P20029|BIP_MOUSE
ITNFSTDIKDSK	-	27206	109_1	sp|Q61233|PLSL_MOUSE
VEEIAAGK	-	11440	146_1	sp|P62717|RL18A_MOUSE
DKPLKDVIIVDSGK	-	30873	107_1	sp|P24369|PPIB_MOUSE
FLEQQNQVLQTK	-	29807	154_1	sp|P04104|K2C1_MOUSE
VWLDPNETNEIANANSR	-	36661	147_1	sp|P84099|RL19_MOUSE
IYELAAGGTAVGTGLNTR	-	34328	226_1	sp|P97807|FUMH_MOUSE
YNDTFWK	-	15798	106_1	sp|P08113|ENPL_MOUSE
VVLSGGIGEEGHR	-	25635	157_1	sp|A4Q9E5|TTLL3_MOUSE
FAADAIK	-	8940	114_1	sp|Q93092|TALDO_MOUSE
GFGFILFK	-	14581	143_1	sp|Q99020|ROAA_MOUSE
VNTLIRPDGEK	-	23653	221_1	sp|P62751|RL23A_MOUSE
VDLVDENFTELR	-	29197	136_1	sp|P61087|UBE2K_MOUSE
TTPDVIFVFGFR	-	27953	80_1	sp|P62849|RS24_MOUSE
EVATNSELVQSGK	-	27026	27_3	sp|Q9QWL7|K1C17_MOUSE
QFLNFLNNR	Deamidated (NQ)@4N	21388	164_1	sp|A0A0M3U1B0|SYC2L_MOUSE
DAGTIAGLNVMR	-	22965	170_1	sp|P20029|BIP_MOUSE
VGLQVVAVK	-	14160	33_1	sp|P63038|CH60_MOUSE
DLLTAYYDVDYEK	-	32243	219_1	sp|P27773|PDIA3_MOUSE
VAEQTPLTALYVANLIK	-	35477	29_1	sp|P47738|ALDH2_MOUSE
ALESPERPFLAILGGAK	-	34388;34389	149_1	sp|P09411|PGK1_MOUSE
LLTSLLK	-	10527	227_1	sp|Q9Z1Z0|USO1_MOUSE
LVVPATQCGSLIGK	Carbamidomethyl (C)@8C	29051	203_1	sp|P60335|PCBP1_MOUSE
STLNEIYFGK	-	21536	105_1	sp|P47757|CAPZB_MOUSE
SFVQNYPVVSIEDPFDQDDWGAWQK	-	45053	49_2	sp|P17182|ENOA_MOUSE
SSGSPYGGGYGSGGGSGGYGSR	-	36282	256_1	sp|Q8BG05|ROA3_MOUSE
ALAGCDFLTISPK	Carbamidomethyl (C)@5C	27818	114_1	sp|Q93092|TALDO_MOUSE
MINLSVPDTIDER	-	30393	109_1	sp|Q61233|PLSL_MOUSE
ALAAFLK	-	8889	225_1	sp|Q9CZX8|RS19_MOUSE
IGGVQQDTILAEGLHFR	-	35602	81_1	sp|O35129|PHB2_MOUSE
AQNTWGCGSSLR	Carbamidomethyl (C)@7C	26366	90_1	sp|P48678|LMNA_MOUSE
QALLAGGK	-	9575	238_1	sp|Q61585|G0S2_MOUSE
EAIEGTYIDKK	-	24398	215_1	sp|P62281|RS11_MOUSE
LLQDFFNGK	Deamidated (NQ)@7N	18809;18808	177_1	sp|P63017|HSP7C_MOUSE
GFSSGSAVVSGGSR	-	24013	20_1	sp|Q3TTY5|K22E_MOUSE
KLDELYGTWR	-	24788	251_1	sp|Q9D8E6|RL4_MOUSE
GLCAIAQAESLR	Carbamidomethyl (C)@3C	25024	17_1	sp|P62908|RS3_MOUSE
SLLVIPNTLAVNAAQDSTDLVAK	-	41801	213_1	sp|P11983|TCPA_MOUSE
YQLDPTASISAK	-	25166	47_1	sp|Q60930|VDAC2_MOUSE
AGAGSATLSMAYAGAR	-	29304	257_1	sp|P08249|MDHM_MOUSE
AVLFCLSEDKK	Carbamidomethyl (C)@5C	25638	128_1	sp|P18760|COF1_MOUSE
YAGVFHVEK	-	17819	183_1	sp|P15379|CD44_MOUSE
SDAEEDGVTGSQDEEDSKPK	-	39284;39285	284_1	sp|P35564|CALX_MOUSE
VINEPTAAALAYGLDK	-	32758	286_1	sp|P38647|GRP75_MOUSE
AGELTEDEVER	-	23805	285_1	sp|P62270|RS18_MOUSE
IMNTFSVVPSPK	-	25928	15_1	sp|P68372|TBB4B_MOUSE
TVTNAVVTVPAYFNDSQR	-	37308;37307	177_1	sp|P63017|HSP7C_MOUSE
IGGHGAEYGAEALER	-	30928	130_1	sp|P01942|HBA_MOUSE
AHSSMVGVNLPQK	Oxidation (M)@5M	27594	149_1	sp|P09411|PGK1_MOUSE
SNVNDGVAQSTR	-	23809	290_1	sp|P17751|TPIS_MOUSE
LAVEALSSLDGDLSGR	-	32179	196_1	sp|Q04447|KCRB_MOUSE
YITPDQLADLYK	-	28990	49_2	sp|P17182|ENOA_MOUSE
ELTDEEAER	-	19111	56_1	sp|O35685|NUDC_MOUSE
MINLSVPDTIDER	Oxidation (M)@1M	30717	109_1	sp|Q61233|PLSL_MOUSE
DYFEQYGK	-	17810	239_1	sp|P49312|ROA1_MOUSE
HNEETGDNVGPLIIK	-	32617	184_1	sp|Q91WS0|CISD1_MOUSE
AEAGDNLGALVR	-	21963	66_1	sp|Q8BFR5|EFTU_MOUSE
YSDFEWLR	-	19827	193_1	sp|O70492|SNX3_MOUSE
GYSFTTTAER	-	20385	2_1	sp|P60710|ACTB_MOUSE
TTHFVEGGDAGNREDQINR	-	39195	176_1	sp|P14148|RL7_MOUSE
EGMNIVEAMER	-	24731	31_2	sp|P17742|PPIA_MOUSE
TVPPAVTGVTFLSGGQSEEEASINLNAINK	-	45176	94_1	sp|P05064|ALDOA_MOUSE
CSDFTEEICR	Carbamidomethyl (C)@1C;Carbamidomethyl (C)@9C	25826	267_1	sp|Q9D6R2|IDH3A_MOUSE
VVLIGDSGVGK	-	17673	22_1	sp|P46638|RB11B_MOUSE
DPLVIELGQK	-	19720	45_1	sp|Q9D1M7|FKB11_MOUSE
AQHEDQVEQYK	-	27356	90_1	sp|P48678|LMNA_MOUSE
LPLQDVYK	-	15879	87_1	sp|P10126|EF1A1_MOUSE
EHALLAYTLGVK	-	25786	87_1	sp|P10126|EF1A1_MOUSE
AAVEEGIVLGGGCALLR	Carbamidomethyl (C)@13C	33273	33_1	sp|P63038|CH60_MOUSE
FSNEEIAMATVTALR	-	32856	94_1	sp|P05064|ALDOA_MOUSE
GGPGSAVSPYPSFNVSSDVAALHK	-	41731	243_1	sp|P10107|ANXA1_MOUSE
NFDEILR	-	13986	46_1	sp|O08709|PRDX6_MOUSE
LGFAGVVQEISFGTTK	-	32872	278_1	sp|P80316|TCPE_MOUSE
TTPSYVAFTDTER	-	30062	177_1	sp|P63017|HSP7C_MOUSE
FDGALNVDLTEFQTNLVPYPR	-	42283	115_1	sp|P05213|TBA1B_MOUSE
VLEDSDLK	-	14329	170_1	sp|P20029|BIP_MOUSE
LGIHEDSQNR	-	21439	86_1	sp|P07901|HS90A_MOUSE
TNAENEFVTIKK	-	27841	154_1	sp|P04104|K2C1_MOUSE
DQTNDQVTIDSALATQK	-	35518	111_1	sp|P54071|IDHP_MOUSE
YVAEIEK	-	12497	39_1	sp|Q9Z2U0|PSA7_MOUSE
KGEGAQNQGK	-	16955	252_1	sp|Q99PL5|RRBP1_MOUSE
DKLNNLVLFDK	-	25889	201_1	sp|P62852|RS25_MOUSE
VLTVINQTQK	-	20744	129_1	sp|Q6ZWV7|RL35_MOUSE
VLLVPGPEK	-	15229	116_1	sp|Q62465|VAT1_MOUSE
HALIIYDDLSK	-	25005	101_1	sp|Q03265|ATPA_MOUSE
VTHAVVTVPAYFNDAQR	-	35968	170_1	sp|P20029|BIP_MOUSE
DYIWNTLNSGR	-	26424	123_1	sp|Q9CZU6|CISY_MOUSE
DQLIVNLLK	-	17997	51_1	sp|P06151|LDHA_MOUSE
LTLVCSTAPGPLELDLTGDLESFK	Carbamidomethyl (C)@5C	43483	244_1	sp|Q99PT1|GDIR1_MOUSE
EANNFLWPFK	-	24361	176_1	sp|P14148|RL7_MOUSE
FPGQLNADLR	-	20345	15_1	sp|P68372|TBB4B_MOUSE
TIAQDYGVLK	-	19609	63_1	sp|P35700|PRDX1_MOUSE
YASICQQNGIVPIVEPEILPDGDHDLKR	Carbamidomethyl (C)@5C	45316	94_1	sp|P05064|ALDOA_MOUSE
KGVNLPGAAVDLPAVSEK	-	34343	139_1	sp|P52480|KPYM_MOUSE
ELFEADPER	-	19545	207_1	sp|P06745|G6PI_MOUSE
QQIQNDLNQWK	-	28340	18_1	sp|E9Q557|DESP_MOUSE
TPAQYDASELK	-	23093	99_1	sp|P07356|ANXA2_MOUSE
IDIIPNPQER	-	22236	86_2	sp|P11499|HS90B_MOUSE
FLDGIYVSEK	-	21509	242_1	sp|P51410|RL9_MOUSE
EFTEAVEAK	-	17128	43_1	sp|P67778|PHB_MOUSE
LLSSGLR	-	9233	158_1	sp|Q9D0K2|SCOT1_MOUSE
DVNAAIATIK	-	16942	115_1	sp|P05213|TBA1B_MOUSE
MNVLADALK	-	15846	259_1	sp|P62245|RS15A_MOUSE
FLASVSTVLTSK	-	23970	130_1	sp|P01942|HBA_MOUSE
SESLSDNATAFSNR	-	30314	145_1	sp|O70480|VAMP4_MOUSE
MPIPVIQAFGILK	-	28701	226_1	sp|P97807|FUMH_MOUSE
AVDIPHMDIEALK	-	29256	59_1	sp|P53026|RL10A_MOUSE
SINDNIAIFTDVQK	-	31816	37_1	sp|Q8BMK4|CKAP4_MOUSE
QDAQELYEAGEK	-	27520;27522	230_1	sp|P97429|ANXA4_MOUSE
DEILPTTPISEQK	-	29697	17_1	sp|P62908|RS3_MOUSE
LTLDTIFVPNTGK	-	28470	137_1	sp|Q60931|VDAC3_MOUSE
HFVALSTNTAK	-	22060	207_1	sp|P06745|G6PI_MOUSE
YTPSGQSGAAASESLFISNHAY	-	40888	94_1	sp|P05064|ALDOA_MOUSE
FDVSGYPTIK	-	20204	209_1	sp|P08003|PDIA4_MOUSE
SLTNDWEDHLAVK	-	30880	86_2	sp|P11499|HS90B_MOUSE
VQVEYK	-	9863	177_1	sp|P63017|HSP7C_MOUSE
NIEDVIAQGVGK	-	23675	88_1	sp|P99027|RLA2_MOUSE
GAGTDDHTLIR	-	21089	54_1	sp|P48036|ANXA5_MOUSE
NIPGITLLNVSK	-	24445	251_1	sp|Q9D8E6|RL4_MOUSE
IDYIAGLDSR	-	20073	102_1	sp|P08030|APT_MOUSE
AVFPSIVGRPR	-	22361	2_1	sp|P60710|ACTB_MOUSE
QEYDESGPSIVHR	-	30670	2_1	sp|P60710|ACTB_MOUSE
ALAAGGYDVEK	-	19187	258_1	sp|P43276|H15_MOUSE
VDTWFNQPAR	-	23404	165_1	sp|P47963|RL13_MOUSE
IVQAEGEAEAAK	-	22911	81_1	sp|O35129|PHB2_MOUSE
AAAEVNQEYGLDPK	Deamidated (NQ)@6N	30463	226_1	sp|P97807|FUMH_MOUSE
MGHAGAIIAGGK	Oxidation (M)@1M	19330	124_1	sp|Q9WUM5|SUCA_MOUSE
AYLPVNESFGFTADLR	-	34829	104_1	sp|P58252|EF2_MOUSE
QFLESSELPR	-	22615	198_1	sp|Q9CWK8|SNX2_MOUSE
TTAENEFVMLK	-	24834	154_3	sp|Q922U2|K2C5_MOUSE
YYVTIIDAPGHR	-	28101	87_1	sp|P10126|EF1A1_MOUSE
AAYEAELGDAR	-	21345	90_1	sp|P48678|LMNA_MOUSE
LLAEPVPGIK	-	17505	248_1	sp|P61089|UBE2N_MOUSE
TRLEQEIATYR	-	27510	27_4	sp|Q6IFX2|K1C42_MOUSE
SLDLFNCEVTNLNAYR	Carbamidomethyl (C)@7C	36491	279_1	sp|O35381|AN32A_MOUSE
GAVPYVQAFDSLLANPVAEYLK	-	41914	194_1	sp|P40124|CAP1_MOUSE
QTVAVGVIK	-	14223	87_1	sp|P10126|EF1A1_MOUSE
AFQINTFNLK	-	22260	275_1	sp|P17047|LAMP2_MOUSE
SYDVPPPPMEPDHPFYSNISK	-	42355	82_1	sp|Q9DBJ1|PGAM1_MOUSE
LNFSHGTHEYHAETIK	-	35935;35936	139_1	sp|P52480|KPYM_MOUSE
NASSSSDNWSHSQSSETIVSDGSTLSSK	Deamidated (NQ)@1N	44810	253_1	sp|A2A7S8|K1522_MOUSE
VGDAIPSVEVFEGEPGKK	-	35643	264_1	sp|P99029|PRDX5_MOUSE
SGKYDLDFK	-	18508	49_2	sp|P17182|ENOA_MOUSE
DAEEWFFTK	-	21557	27_4	sp|Q6IFX2|K1C42_MOUSE
FITIFGTR	-	15281	54_1	sp|P48036|ANXA5_MOUSE
NAINIEELFQGISR	-	32195	181_1	sp|Q921E2|RAB31_MOUSE
IFGVTTLDIVR	-	23424;23425	257_1	sp|P08249|MDHM_MOUSE
IAGQVAAANK	-	14947	225_1	sp|Q9CZX8|RS19_MOUSE
QVSDDLTER	-	18196	43_1	sp|P67778|PHB_MOUSE
VLTPELYAELR	-	25470	196_1	sp|Q04447|KCRB_MOUSE
FVMQEEFSR	-	21558	219_1	sp|P27773|PDIA3_MOUSE
TLENVEVNGEKPAK	-	30889	31_1	sp|Q9CR16|PPID_MOUSE
TLGILGLGR	-	13780	133_1	sp|Q61753|SERA_MOUSE
IGFPWSEIR	-	19524	75_1	sp|P26041|MOES_MOUSE
DMIILPEMVGSMVGVYNGK	Deamidated (NQ)@17N	38330	199_1	sp|P62843|RS15_MOUSE
LVPGGGATEIELAK	-	26861	190_1	sp|P42932|TCPQ_MOUSE
KDGSASGTTLLEALDCILPPTRPTDKPLR	Carbamidomethyl (C)@16C	45260	87_1	sp|P10126|EF1A1_MOUSE
TNHIGHTGYLNTVTVSPDGSLCASGGK	Carbamidomethyl (C)@22C	44271	218_1	sp|P68040|RACK1_MOUSE
LAPEYEAAATR	-	22137	219_1	sp|P27773|PDIA3_MOUSE
SYDVPPPPMEPDHPFYSNISK	Oxidation (M)@9M	42480	82_1	sp|Q9DBJ1|PGAM1_MOUSE
LQQLPADFGR	-	20769	229_1	sp|Q922Q8|LRC59_MOUSE
TKPYIQVDIGGGQTK	-	32211	170_1	sp|P20029|BIP_MOUSE
KEDLVFIFWAPENAPLK	-	37760	128_1	sp|P18760|COF1_MOUSE
ALVPTPGK	-	10382	211_1	sp|P09405|NUCL_MOUSE
DGTGVVEFVR	-	18702	113_1	sp|Q6PDM2|SRSF1_MOUSE
QLFDQVVK	-	15906	75_1	sp|P26041|MOES_MOUSE
ALANSLACQGK	Carbamidomethyl (C)@8C	20395	94_1	sp|P05064|ALDOA_MOUSE
TFVQENVYDEFVER	-	34453	29_1	sp|P47738|ALDH2_MOUSE
DGQAMLWDLNEGK	-	29821	218_1	sp|P68040|RACK1_MOUSE
EATESFASDPILYRPVAVALDTK	-	42879	139_1	sp|P52480|KPYM_MOUSE
KSDGIYIINLK	-	24329	4_1	sp|P14206|RSSA_MOUSE
GLFIIDDK	-	14393	63_1	sp|P35700|PRDX1_MOUSE
EGVHGGLINK	-	17135	217_1	sp|P62962|PROF1_MOUSE
VAGPQPAQTGAPQGSLGEYLFER	-	42004;42003	178_1	sp|P29391|FRIL1_MOUSE
CDENILWLDYK	Carbamidomethyl (C)@1C	29643	139_1	sp|P52480|KPYM_MOUSE
SYCAEIAHNVSSK	Carbamidomethyl (C)@3C	29569	287_1	sp|P62911|RL32_MOUSE
DAGQISGLNVLR	-	23684	286_1	sp|P38647|GRP75_MOUSE
EAAENSLVAYK	-	22232	21_1	sp|P62259|1433E_MOUSE
TAVETAVLLLR	-	21978	186_1	sp|P80318|TCPG_MOUSE
LGEYGFQNAILVR	-	29905;29906;29904;29903;29907	120_1	sp|P07724|ALBU_MOUSE
YKPESDELTAEK	-	28209	274_1	sp|P09103|PDIA1_MOUSE
VCEEIAIIPSK	Carbamidomethyl (C)@2C	24154	214_1	sp|P63276|RS17_MOUSE
DVDLEFLAK	-	17822	291_1	sp|Q01853|TERA_MOUSE
IVSNASCTTNCLAPLAK	Carbamidomethyl (C)@7C;Carbamidomethyl (C)@11C	35157	48_2	sp|P16858|G3P_MOUSE
GPAVGIDLGTTYSCVGVFQHGK	Carbamidomethyl (C)@14C	40942	177_1	sp|P63017|HSP7C_MOUSE
GSLSGWILSK	-	17778	284_1	sp|P35564|CALX_MOUSE
LAMQEFMILPVGASSFR	-	36095	49_2	sp|P17182|ENOA_MOUSE
EDAANNYAR	-	17124	115_1	sp|P05213|TBA1B_MOUSE
DDGSWEVIEGYR	-	28651	289_1	sp|P26443|DHE3_MOUSE
GLDVDSLVIEHIQVNK	-	34524	144_1	sp|Q9CPR4|RL17_MOUSE
IWHHTFYNELR	-	30650	2_1	sp|P60710|ACTB_MOUSE
FQDLGAAYEVLSDSEK	-	34413	282_1	sp|Q99KV1|DJB11_MOUSE
EDTEEYNLR	-	21431	256_1	sp|Q8BG05|ROA3_MOUSE
VFQFLNAK	-	15611	276_1	sp|Q8BP67|RL24_MOUSE
AALQELLSK	-	15781	201_1	sp|P62852|RS25_MOUSE
AGDTVGEGDLLVELE	-	30673	89_1	sp|Q91ZA3|PCCA_MOUSE
TAENFR	-	8989	31_2	sp|P17742|PPIA_MOUSE
SFYPEEVSSMVLTK	-	32347	177_1	sp|P63017|HSP7C_MOUSE
DGSASGTTLLEALDCILPPTRPTDKPLR	Carbamidomethyl (C)@15C	45103;45104	87_1	sp|P10126|EF1A1_MOUSE
FTPGTFTNQIQAAFR	-	33488	4_1	sp|P14206|RSSA_MOUSE
IDSLSAQLSQLQK	-	28785	90_1	sp|P48678|LMNA_MOUSE
HVVFIAQR	-	15685	169_1	sp|P62082|RS7_MOUSE
TEWLDGK	-	12409	31_2	sp|P17742|PPIA_MOUSE
ELQELVQYPVEHPDK	-	35211	291_1	sp|Q01853|TERA_MOUSE
VLQALEGLK	-	15722	225_1	sp|Q9CZX8|RS19_MOUSE
QEIAQEFK	-	16317	54_1	sp|P48036|ANXA5_MOUSE
GGGGNFGPGPGSNFR	-	27446	288_1	sp|O88569|ROA2_MOUSE
VGDAIPSVEVFEGEPGK	-	33869	264_1	sp|P99029|PRDX5_MOUSE

## Sheet: 肽段鉴定列表；HCL-lacz
Peptide	Modification	Query	Group_ID	Group_Primary_Protein
QEYDESGPSIVHR	-	26270	5_1	sp|P60710|ACTB_MOUSE
ALAAGGYDVEK	-	16496	26_1	sp|P43276|H15_MOUSE
SGVSLAALKK	-	13742	8_1	sp|P43274|H14_MOUSE
GFSSGSAVVSGGSR	-	20526	15_1	sp|Q3TTY5|K22E_MOUSE
DNIQGITKPAIR	-	22345	22_1	sp|P62806|H4_MOUSE
LLEPVLLLGK	-	16542	10_1	sp|P14131|RS16_MOUSE
DAVLNAWAEDVDLR	-	27417	12_1	sp|P52480|KPYM_MOUSE
TIGGGDDSFNTFFSETGAGK	-	33239	4_1	sp|P05213|TBA1B_MOUSE
TVAIHSDVDASSVHVK	-	28342	6_1	sp|Q91ZA3|PCCA_MOUSE
MGHAGAIIAGGK	Oxidation (M)@1M	16619	31_1	sp|Q9WUM5|SUCA_MOUSE
ELIPNIPFQMLLR	-	27388	3_1	sp|Q05920|PYC_MOUSE
DATNVGDEGGFAPNILENK	Deamidated (NQ)@4N	32414	9_1	sp|P17182|ENOA_MOUSE
TSIAIDTIINQK	-	22137	18_1	sp|Q03265|ATPA_MOUSE
QSVEADINGLR	Deamidated (NQ)@8N	19188	20_1	sp|P08730|K1C13_MOUSE
NLDLDSIIAEVK	-	22446	1_1	sp|Q8VED5|K2C79_MOUSE
GVVDSEDIPLNLSR	-	26224	30_1	sp|Q9CQN1|TRAP1_MOUSE
VQPYLDEFQK	-	20913	13_1	sp|Q00623|APOA1_MOUSE
IAPYVAHNFNK	-	21068	3_1	sp|Q05920|PYC_MOUSE
VNLIDTPGHVDFTLEVER	-	34095	14_1	sp|Q8R2Q4|RRF2M_MOUSE
SVTEQGAELSNEER	-	26859	19_1	sp|P63101|1433Z_MOUSE
ECCHGDLLECADDR	Carbamidomethyl (C)@2C;Carbamidomethyl (C)@3C;Carbamidomethyl (C)@10C	29486;29484	29_1	sp|P07724|ALBU_MOUSE
IVSNASCTTNCLAPLAK	Carbamidomethyl (C)@7C;Carbamidomethyl (C)@11C	30495	25_1	sp|P16858|G3P_MOUSE
SYLNMDAIMEAIKK	-	27909	6_1	sp|Q91ZA3|PCCA_MOUSE
FEELNADLFR	-	20500	16_1	sp|P63017|HSP7C_MOUSE
QSVEADINGLR	-	19169	20_1	sp|P08730|K1C13_MOUSE
NKYEDEINK	-	17951	1_1	sp|Q8VED5|K2C79_MOUSE
LISWYDNEYGYSNR	-	29904	25_1	sp|P16858|G3P_MOUSE
SYELPDGQVITIGNER	-	30071	5_1	sp|P60710|ACTB_MOUSE
CPDPNCKVK	Carbamidomethyl (C)@1C;Deamidated (NQ)@5N;Carbamidomethyl (C)@6C	17071	17_1	sp|Q924T7|RNF31_MOUSE
GSGTAEVELKK	-	17094	12_1	sp|P52480|KPYM_MOUSE
LDQGGAPLAGTNK	-	20215	24_1	sp|Q91Y97|ALDOB_MOUSE
DSLLQDGEFTMDLR	-	28031	21_1	sp|P62962|PROF1_MOUSE
LGEYGFQNAILVR	Deamidated (NQ)@8N	25658	29_1	sp|P07724|ALBU_MOUSE
TLNDELEIIEGMK	-	26068	23_1	sp|P63038|CH60_MOUSE
VVLAYEPVWAIGTGK	-	27622	27_1	sp|P17751|TPIS_MOUSE
GIVDQSQQAYQEAFEISK	-	33851	19_1	sp|P63101|1433Z_MOUSE
LSQYQEPIHLPGVR	-	28010	6_1	sp|Q91ZA3|PCCA_MOUSE
VTIAQGGVLPNIQAVLLPK	-	32027	2_1	sp|Q64523|H2A2C_MOUSE
EAYPGDVFYLHSR	-	26971;26972	18_1	sp|Q03265|ATPA_MOUSE
TNAENEFVTIKK	-	23853	11_1	sp|P04104|K2C1_MOUSE
AVFVDLEPTVIDEVR	-	28859	4_1	sp|P05213|TBA1B_MOUSE
ITPSYVAFTPEGER	-	27148	7_1	sp|P20029|BIP_MOUSE
TKYETELNLR	-	20916	28_1	sp|Q6IFX2|K1C42_MOUSE

## Sheet: 蛋白鉴定列表；HCL-traget
Group_ID	Protein_ID	Protein_Qscore	Protein_FDR	Protein_Mass	PeptideSeqs	PepIsUnique	Unique_Peptide_Num	Unique_Spectra_Num	Coverage	Peptide_Query	Sameset	Description	Abundance	iBAQ
48_1	sp|Q64467|G3PT_MOUSE	3.77914	NA	47626.2	AGIALNDNFVK;LTGMAFR	1;0	1	1	0.0409	21265;10734	-	Glyceraldehyde-3-phosphate dehydrogenase, testis-specific OS=Mus musculus OX=10090 GN=Gapdhs PE=1 SV=1	1.99107e+08	9.95534e+06
217_1	sp|P62962|PROF1_MOUSE	11.3374	NA	14947.5	DSLLQDGEFTMDLR;DSPSVWAAVPGK;EGVHGGLINK	1;1;1	3	4	0.2571	32656;32892;22838;17135	-	Profilin-1 OS=Mus musculus OX=10090 GN=Pfn1 PE=1 SV=2	7.14137e+07	7.93485e+06
49_1	sp|P21550|ENOB_MOUSE	6.20217	NA	46995.3	AAVPSGASTGIYEALELR;LAQSNGWGVMVSHR;VNQIGSVTESIQACK;YNQLMR	0;0;1;1	2	2	0.1221	34902;31201;31214;31213;32596;11681	-	Beta-enolase OS=Mus musculus OX=10090 GN=Eno3 PE=1 SV=3	1.78057e+08	6.1399e+06
139_1	sp|P52480|KPYM_MOUSE	41.5705	NA	57808	AEGSDVANAVLDGADCIMLSGETAK;CDENILWLDYK;EAEAAIYHLQLFEELR;EAEAAIYHLQLFEELRR;EATESFASDPILYRPVAVALDTK;GADFLVTEVENGGSLGSK;IYVDDGLISLQVK;KGVNLPGAAVDLPAVSEK;LAPITSDPTEAAAVGAVEASFK;LNFSHGTHEYHAETIK;NTGIICTIGPASR	1;1;1;1;1;1;1;1;1;1;1	11	12	0.3315	42993;29643;36525;38810;42879;34560;29521;34343;39580;35935;35936;26980	-	Pyruvate kinase PKM OS=Mus musculus OX=10090 GN=Pkm PE=1 SV=4（丙酮酸激酶）	1.09216e+08	3.03378e+06
192_1	sp|Q9CWW6|PIN4_MOUSE	3.77914	NA	13806	FSEVATQYSEDK	1	1	1	0.0916	28056	-	Peptidyl-prolyl cis-trans isomerase NIMA-interacting 4 OS=Mus musculus OX=10090 GN=Pin4 PE=1 SV=1（肽基-丙基顺反异构酶）	2.16538e+07	2.70672e+06
2_1	sp|P60710|ACTB_MOUSE	44.1233	NA	41709.7	AVFPSIVGRPR;DLTDYLMK;DLYANTVLSGGTTMYPGIADR;DSYVGDEAQSK;EITALAPSTMK;GYSFTTTAER;HQGVMVGMGQK;IWHHTFYNELR;QEYDESGPSIVHR;SYELPDGQVITIGNER;TTGIVMDSGDGVTHTVPIYEGYALPHAILR;VAPEEHPVLLTEAPLNPK	1;1;1;1;1;1;1;1;1;1;1;1	12	15	0.456	22361;16472;40623;22333;21237;20385;21533;30650;30670;34710;45326;45337;45325;36801;36803	sp|P63260|ACTG_MOUSE	Actin, cytoplasmic 1 OS=Mus musculus OX=10090 GN=Actb PE=1 SV=1	3.70052e+07	1.60892e+06
201_1	sp|P62852|RS25_MOUSE	15.1165	NA	13733.7	AALQELLSK;DKLNNLVLFDK;LITPAVVSER;LNNLVLFDK	1;1;1;1	4	4	0.24	15781;25889;18882;18626	-	40S ribosomal protein S25 OS=Mus musculus OX=10090 GN=Rps25 PE=1 SV=1（40S）	8.78237e+06	1.46373e+06
170_1	sp|P20029|BIP_MOUSE	50.6845	NA	72377.5	DAGTIAGLNVMR;FEELNMDLFR;IEWLESHQDADIEDFK;IINEPTAAAIAYGLDKR;ITPSYVAFTPEGER;KSDIDEIVLVGGSTR;LYGSGGPPPTGEEDTSEKDEL;MKETAEAYLGK;NTVVPTK;SDIDEIVLVGGSTR;SQIFSTASDNQPTVTIK;TFAPEEISAMVLTK;TKPYIQVDIGGGQTK;VLEDSDLK;VTHAVVTVPAYFNDAQR	1;1;1;1;1;1;1;1;1;1;1;1;1;1;1	15	18	0.2962	22965;25725;37180;37184;37196;35114;35115;31669;31977;39984;23616;9620;29464;35376;31451;32211;14329;35968	-	Endoplasmic reticulum chaperone BiP OS=Mus musculus OX=10090 GN=Hspa5 PE=1 SV=3（内质网伴侣）	5.60956e+07	1.43835e+06
254_1	sp|Q6ZQ06|CE162_MOUSE	2.42304	NA	160757	KIATQEVLLK	1	1	1	0.0071	20712	-	Centrosomal protein of 162 kDa OS=Mus musculus OX=10090 GN=Cep162 PE=1 SV=2（中心体蛋白162kda)	1.2623e+08	1.40255e+06
211_1	sp|P09405|NUCL_MOUSE	16.3133	NA	76676.8	ALVPTPGK;ETLEEVFEK;FAISELFAK;NDLAVVDVR;NLSFNITEDELK	1;1;1;1;1	5	5	0.0665	10382;20101;17193;16536;28576	-	Nucleolin OS=Mus musculus OX=10090 GN=Ncl PE=1 SV=2(核仁蛋白)	6.54129e+07	1.36277e+06
104_1	sp|P58252|EF2_MOUSE	16.2008	NA	95252.9	AYLPVNESFGFTADLR;GEGQLSAAER;VFDAIMNFR;YEWDVAEAR;YVEPIEDVPCGNIVGLVGVDQFLVK	1;1;1;1;1	5	5	0.0804	34829;16996;19733;20548;44352	-	Elongation factor 2 OS=Mus musculus OX=10090 GN=Eef2 PE=1 SV=2（延长因子2）	6.56075e+07	1.26168e+06
70_1	sp|P62838|UB2D2_MOUSE	3.77914	NA	16724.4	SQWSPALTISK	1	1	1	0.0748	22972	sp|P61079|UB2D3_MOUSE;sp|Q6ZWY6|U2D2B_MOUSE	Ubiquitin-conjugating enzyme E2 D2 OS=Mus musculus OX=10090 GN=Ube2d2 PE=1 SV=1（泛素结合酶E2 D2）	6.14984e+06	1.22997e+06
249_1	sp|P62301|RS13_MOUSE	3.77914	NA	17211.7	GLSQSALPYR	1	1	1	0.0662	19132	-	40S ribosomal protein S13 OS=Mus musculus OX=10090 GN=Rps13 PE=1 SV=2	1.11631e+07	1.01483e+06
49_2	sp|P17182|ENOA_MOUSE	39.1179	NA	47111.2	AAVPSGASTGIYEALELR;DATNVGDEGGFAPNILENK;FTASAGIQVVGDDLTVTNPK;GNPTVEVDLYTAK;GVSQAVEHINK;HIADLAGNPEVILPVPAFNVINGGSHAGNK;LAMQEFMILPVGASSFR;LAQSNGWGVMVSHR;SCNCLLLK;SFVQNYPVVSIEDPFDQDDWGAWQK;SGKYDLDFK;TIAPALVSK;YITPDQLADLYK	0;1;1;1;1;1;1;0;1;1;1;1;1	11	13	0.4724	34902;36896;37995;28137;21848;45144;45145;36095;36311;31201;31214;31213;16727;45053;18508;13779;28990	-	Alpha-enolase OS=Mus musculus OX=10090 GN=Eno1 PE=1 SV=3（烯醇化酶）	2.76492e+07	987470
67_1	sp|P62806|H4_MOUSE	9.71374	NA	11360.4	ISGLIYEETR;TVTAMDVVYALK;VFLENVIR	1;1;1	3	3	0.2913	21811;25659;16237	-	Histone H4 OS=Mus musculus OX=10090 GN=Hist1h4a PE=1 SV=2组蛋白H	5.81807e+06	969679
87_1	sp|P10126|EF1A1_MOUSE	31.2304	NA	50082.1	DGSASGTTLLEALDCILPPTRPTDKPLR;EHALLAYTLGVK;EVSTYIK;KDGSASGTTLLEALDCILPPTRPTDKPLR;LPLQDVYK;MDSTEPPYSQK;QTVAVGVIK;VETGVLKPGMVVTFAPVNVTTEVK;YYVTIIDAPGHR	1;1;1;1;1;1;1;1;1	9	11	0.2424	45103;45104;25786;12107;45260;15879;25318;14223;43036;43151;28101	-	Elongation factor 1-alpha 1 OS=Mus musculus OX=10090 GN=Eef1a1 PE=1 SV=3延伸因子1	2.22743e+07	968449
36_1	sp|Q8BVM4|AZIN2_MOUSE	2.15546	NA	49470.9	MVLCIATQDSHSLNHLSLR	1	1	1	0.0414	40199	-	Antizyme inhibitor 2 OS=Mus musculus OX=10090 GN=Azin2 PE=1 SV=1Antizyme抑制剂2	2.21751e+07	923962
27_2	sp|P02535|K1C10_MOUSE	13.8902	NA	57735.1	LENEIQTYR;QSLEASLAETEGR;QSVEADINGLR;QSVEADINGLRR	1;1;1;1	4	6	0.0596	21356;27760;22490;21931;26928;26929	-	Keratin, type I cytoskeletal 10 OS=Mus musculus OX=10090 GN=Krt10 PE=1 SV=3角蛋白，I型细胞骨架	2.58704e+07	923942
225_1	sp|Q9CZX8|RS19_MOUSE	21.4189	NA	16075.6	ALAAFLK;DVNQQEFVR;ELAPYDENWFYTR;IAGQVAAANK;NGVRPSHFSR;VLQALEGLK;VPEWVDTVK	1;1;1;1;1;1;1	7	7	0.4621	8889;20450;33557;14947;21137;15722;18516	-	40S ribosomal protein S19 OS=Mus musculus OX=10090 GN=Rps19 PE=1 SV=3	1.05165e+07	876378
82_1	sp|Q9DBJ1|PGAM1_MOUSE	24.0013	NA	28813.9	AMEAVAAQGK;FSGWYDADLSPAGHEEAK;HYGGLTGLNK;NLKPIKPMQFLGDEETVR;SYDVPPPPMEPDHPFYSNISK;VLIAAHGNSLR;YADLTEDQLPSCESLKDTIAR	1;1;1;1;1;1;1	7	10	0.4291	15862;37264;37265;18123;39189;42480;42355;20954;20955;42423	-	Phosphoglycerate mutase 1 OS=Mus musculus OX=10090 GN=Pgam1 PE=1 SV=3磷酸甘油酸酯变位酶1	1.26099e+07	840660
45_1	sp|Q9D1M7|FKB11_MOUSE	2.04766	NA	22123.2	DPLVIELGQK	1	1	1	0.0498	19720	-	Peptidyl-prolyl cis-trans isomerase FKBP11 OS=Mus musculus OX=10090 GN=Fkbp11 PE=1 SV=1肽基-丙基顺反异构酶FKBP11	7.37645e+06	819605
94_1	sp|P05064|ALDOA_MOUSE	42.5382	NA	39331.3	ALANSLACQGK;DGADFAK;FSNEEIAMATVTALR;GILAADESTGSIAK;GVVPLAGTNGETTTQGLDGLSER;IGEHTPSALAIMENANVLAR;KELSDIAHR;LQSIGTENTEENRR;QLLLTADDR;TVPPAVTGVTFLSGGQSEEEASINLNAINK;YASICQQNGIVPIVEPEILPDGDHDLK;YASICQQNGIVPIVEPEILPDGDHDLKR;YTPSGQSGAAASESLFISNHAY	1;1;1;1;1;1;1;1;1;1;1;1;1	13	15	0.5549	20395;8565;32856;26291;41045;41046;41036;39301;18381;32766;17692;45176;45142;45316;40888	-	Fructose-bisphosphate aldolase A OS=Mus musculus OX=10090 GN=Aldoa PE=1 SV=2果糖二磷酸醛缩酶	1.82667e+07	794206
215_1	sp|P62281|RS11_MOUSE	6.00273	NA	18419	EAIEGTYIDKK;NIGLGFK	1;1	2	2	0.1139	24398;9307	-	40S ribosomal protein S11 OS=Mus musculus OX=10090 GN=Rps11 PE=1 SV=3	7.58061e+06	758061
193_1	sp|O70492|SNX3_MOUSE	8.88476	NA	18745.7	GDDGIFDDNFIEER;TNLPIFK;YSDFEWLR	1;1;1	3	3	0.179	32687;11939;19827	-	Sorting nexin-3 OS=Mus musculus OX=10090 GN=Snx3 PE=1 SV=3	7.54029e+06	754029
109_1	sp|Q61233|PLSL_MOUSE	49.0992	NA	70104.8	AECMLQQAER;AYYHLLEQVAPK;EGESLEDLMK;ITNFSTDIK;ITNFSTDIKDSK;MINLSVPDTIDER;NEALIALLR;NWMNSLGVNPR;QFVTATDVVR;SSSIASFK;TENLDDEEK;VDTDGNGYISCNELNDLFK;VNDDIIVNWVNTTLK;YPALHKPENQDIDWGALEGETR	1;1;1;1;1;1;1;1;1;1;1;1;1;1	14	15	0.2552	23457;28801;20935;17532;27206;30393;30717;16869;24996;20486;11752;19148;39945;34061;43211	-	Plastin-2 OS=Mus musculus OX=10090 GN=Lcp1 PE=1 SV=4	2.97235e+07	724963
33_1	sp|P63038|CH60_MOUSE	39.173	NA	60917.4	AAVEEGIVLGGGCALLR;APGFGDNR;CEFQDAYVLLSEK;CIPALDSLKPANEDQK;DIGNIISDAMK;KPLVIIAEDVDGEALSTLVLNR;LVQDVANNTNEEAGDGTTTATVLAR;TLNDELEIIEGMK;VGGTSDVEVNEK;VGLQVVAVK;VTDALNATR	1;1;1;1;1;1;1;1;1;1;1	11	13	0.2705	33273;11948;32167;34823;21690;41917;43359;43360;30446;30753;23403;14160;15454	-	60 kDa heat shock protein, mitochondrial OS=Mus musculus OX=10090 GN=Hspd1 PE=1 SV=160 kDa热休克蛋白，线粒体	2.44485e+07	679125
90_1	sp|P48678|LMNA_MOUSE	49.9501	NA	74192.7	AAYEAELGDAR;AQHEDQVEQYK;AQNTWGCGSSLR;EAALSTALSEK;IDSLSAQLSQLQK;LKDLEALLNSK;LQTLKEELDFQK;LRDLEDSLAR;NSNLVGAAHEELQQSR;SGAQASSTPLSPTR;SLETENAGLR;TALINSTGEEVAMR;TLDSVAK;TLEGELHDLR	1;1;1;1;1;1;1;1;1;1;1;1;1;1	14	16	0.2436	21345;27356;26366;19980;28785;23717;30177;30176;22027;34193;26978;19058;30169;8882;21869;21868	-	Prelamin-A/C OS=Mus musculus OX=10090 GN=Lmna PE=1 SV=2	3.07535e+07	668554
50_1	sp|Q3UV17|K22O_MOUSE	2.55281	NA	62806	AQYEDIAQK	1	1	1	0.0152	18289	-	Keratin, type II cytoskeletal 2 oral OS=Mus musculus OX=10090 GN=Krt76 PE=1 SV=1角蛋白，II型细胞骨架	2.57916e+07	661322
221_1	sp|P62751|RL23A_MOUSE	12.5341	NA	17684.1	LAPDYDALDVANK;LDHYAIIK;LYDIDVAK;VNTLIRPDGEK	1;1;1;1	4	4	0.2564	28094;15778;14807;23653	-	60S ribosomal protein L23a OS=Mus musculus OX=10090 GN=Rpl23a PE=1 SV=1	5.81342e+06	645936
54_1	sp|P48036|ANXA5_MOUSE	32.1214	NA	35730.2	DLVDDLKSELTGK;FITIFGTR;GAGTDDHTLIR;GTVTDFPGFDGR;LYDAYELK;NFATSLYSMIK;QEIAQEFK;QVYEEEYGSNLEDDVVGDTSGYYQR;SEIDLFNIR;VLTEIIASR	1;1;1;1;1;1;1;1;1;1	10	11	0.3574	28824;15281;21089;24432;16899;16900;24608;16317;44915;19577;16578	-	Annexin A5 OS=Mus musculus OX=10090 GN=Anxa5 PE=1 SV=1	1.57771e+07	631083
11_1	sp|P70696|H2B1A_MOUSE	2.55281	NA	14227.8	LLLPGELAK	1	1	1	0.0709	15261	sp|Q8CGP1|H2B1K_MOUSE;sp|Q9D2U9|H2B3A_MOUSE;sp|Q64478|H2B1H_MOUSE;sp|P10854|H2B1M_MOUSE;sp|P10853|H2B1F_MOUSE;sp|Q8CGP2|H2B1P_MOUSE;sp|Q64524|H2B2E_MOUSE;sp|Q64475|H2B1B_MOUSE;sp|Q8CGP0|H2B3B_MOUSE;sp|Q6ZWY9|H2B1C_MOUSE;sp|Q64525|H2B2B_MOUSE	Histone H2B type 1-A OS=Mus musculus OX=10090 GN=Hist1h2ba PE=1 SV=3组蛋白H2B型1-A	6.49576e+06	590524
285_1	sp|P62270|RS18_MOUSE	15.2719	NA	17707.9	AGELTEDEVER;IAFAITAIK;KADIDLTK;RAGELTEDEVER;YSQVLANGLDNK	1;1;1;1;1	5	5	0.2697	23805;15122;13910;28063;25977	-	40S ribosomal protein S18 OS=Mus musculus OX=10090 GN=Rps18 PE=1 SV=3	6.99988e+06	583324
115_1	sp|P05213|TBA1B_MOUSE	27.7804	NA	50119.6	AVCMLSNTTAIAEAWAR;DVNAAIATIK;EDAANNYAR;FDGALNVDLTEFQTNLVPYPR;IHFPLATYAPVISAEK;NLDIERPTYTNLNR;QLFHPEQLITGK;TIGGGDDSFNTFFSETGAGK	1;1;1;1;1;1;1;1	8	9	0.2639	35722;16942;17124;42283;34252;33754;28251;28252;37623	sp|P68369|TBA1A_MOUSE;sp|P05214|TBA3_MOUSE;sp|P68373|TBA1C_MOUSE	Tubulin alpha-1B chain OS=Mus musculus OX=10090 GN=Tuba1b PE=1 SV=2	1.23491e+07	561324
7_1	sp|Q64523|H2A2C_MOUSE	3.77914	NA	13979.8	VTIAQGGVLPNIQAVLLPK	1	1	1	0.1473	36513	sp|C0HKE1|H2A1B_MOUSE;sp|Q8BFU2|H2A3_MOUSE;sp|Q8R1M2|H2AJ_MOUSE;sp|C0HKE9|H2A1P_MOUSE;sp|Q8CGP7|H2A1K_MOUSE;sp|Q8CGP5|H2A1F_MOUSE;sp|C0HKE6|H2A1I_MOUSE;sp|C0HKE7|H2A1N_MOUSE;sp|C0HKE3|H2A1D_MOUSE;sp|C0HKE8|H2A1O_MOUSE;sp|C0HKE5|H2A1G_MOUSE;sp|Q6GSS7|H2A2A_MOUSE;sp|Q8CGP6|H2A1H_MOUSE;sp|C0HKE4|H2A1E_MOUSE;sp|C0HKE2|H2A1C_MOUSE	Histone H2A type 2-C OS=Mus musculus OX=10090 GN=Hist2h2ac PE=1 SV=3	3.3598e+06	559967
152_1	sp|Q60973|RBBP7_MOUSE	3.77914	NA	47760.2	TPSSDVLVFDYTK	1	1	1	0.0306	29716	sp|Q60972|RBBP4_MOUSE	Histone-binding protein RBBP7 OS=Mus musculus OX=10090 GN=Rbbp7 PE=1 SV=1	8.55416e+06	534635
63_1	sp|P35700|PRDX1_MOUSE	14.9441	NA	22162.4	GLFIIDDK;HGEVCPAGWKPGSDTIKPDVNK;LVQAFQFTDK;QGGLGPMNIPLISDPK;TIAQDYGVLK	1;1;1;1;1	5	5	0.3317	14393;42137;22283;32631;19609	-	Peroxiredoxin-1 OS=Mus musculus OX=10090 GN=Prdx1 PE=1 SV=1抗过氧化酶1抗体	7.05042e+06	503601
294_1	sp|P24668|MPRD_MOUSE	3.77914	NA	31152.4	HTLAANFNPVSEER	1	1	1	0.0504	31908	-	Cation-dependent mannose-6-phosphate receptor OS=Mus musculus OX=10090 GN=M6pr PE=1 SV=1	8.91422e+06	495234
106_1	sp|P08113|ENPL_MOUSE	31.8461	NA	92418.3	EAESSPFVER;EEASDYLELDTIK;EEEAIQLDGLNASQIR;EVEEDEYK;FQSSHHSTDITSLDQYVER;LGVIEDHSNR;LISLTDENALAGNEELTVK;NLLHVTDTGVGMTR;SGYLLPDTK;TETVEEPLEEDEAAK;YNDTFWK	1;1;1;1;1;1;1;1;1;1;1	11	11	0.1746	20936;30834;34658;17560;40797;20582;37951;30613;16355;33332;15798	-	Endoplasmin OS=Mus musculus OX=10090 GN=Hsp90b1 PE=1 SV=2	2.22338e+07	473060
175_1	sp|P67984|RL22_MOUSE	3.77914	NA	14749.8	AGNLGGGVVTIER	1	1	1	0.1016	23685	-	60S ribosomal protein L22 OS=Mus musculus OX=10090 GN=Rpl22 PE=1 SV=2	2.72636e+06	454393
151_2	sp|P30681|HMGB2_MOUSE	10.1111	NA	24146.9	IEHPGLSIGDTAK;KHPDSSVNFAEFSK;LGEMWSEQSAK;MSSYAFFVQTCR	1;1;1;0	3	3	0.2381	26410;32033;24356;30585	-	High mobility group protein B2 OS=Mus musculus OX=10090 GN=Hmgb2 PE=1 SV=3高迁移率基团蛋白B2	5.75033e+06	442333
177_1	sp|P63017|HSP7C_MOUSE	28.252	NA	70827.2	DNNLLGK;GPAVGIDLGTTYSCVGVFQHGK;LLQDFFNGK;MVNHFIAEFK;SFYPEEVSSMVLTK;STAGDTHLGGEDFDNR;TTPSYVAFTDTER;TVTNAVVTVPAYFNDSQR;VQVEYK	1;1;1;1;1;1;1;1;1	9	11	0.178	10097;40942;18809;18808;23469;32347;33368;30062;37308;37307;9863	-	Heat shock cognate 71 kDa protein OS=Mus musculus OX=10090 GN=Hspa8 PE=1 SV=1	1.63364e+07	441524
101_1	sp|Q03265|ATPA_MOUSE	18.8957	NA	59715.6	EAYPGDVFYLHSR;EVAAFAQFGSDLDAATQQLLSR;HALIIYDDLSK;TGTAEMSSILEER;TSIAIDTIINQK	1;1;1;1;1	5	5	0.1284	31467;41679;25005;28599;25849	-	ATP synthase subunit alpha, mitochondrial OS=Mus musculus OX=10090 GN=Atp5f1a PE=1 SV=1ATP合酶亚基	1.53893e+07	427480
245_1	sp|P26350|PTMA_MOUSE	3.77914	NA	12247.1	VAEDDEDDDVDTK	1	1	1	0.1171	29564	-	Prothymosin alpha OS=Mus musculus OX=10090 GN=Ptma PE=1 SV=2胸腺素α原	1.1649e+06	388298
262_1	sp|O70404|VAMP8_MOUSE	2.55281	NA	11444.1	NLQSEVEGVK	1	1	1	0.099	19445	-	Vesicle-associated membrane protein 8 OS=Mus musculus OX=10090 GN=Vamp8 PE=1 SV=1囊泡相关膜蛋白8	2.26481e+06	377469
77_1	sp|P16110|LEG3_MOUSE	12.2063	NA	27497.5	GNDVAFHFNPR;IQVLVEADHFK;QDNNWGKEER;QSAFPFESGKPFK	1;1;1;1	4	6	0.1705	24570;25330;24623;24624;29663;29662	-	Galectin-3 OS=Mus musculus OX=10090 GN=Lgals3 PE=1 SV=3半乳糖凝集素3	3.6746e+06	367460
149_1	sp|P09411|PGK1_MOUSE	32.7563	NA	44522	AHSSMVGVNLPQK;ALESPERPFLAILGGAK;DCVGPEVENACANPAAGTVILLENLR;FCLDNGAK;FHVEEEGK;GCITIIGGGDTATCCAK;ITLPVDFVTADKFDENAK;LTLDKLDVK;SLMDEVVK;VLNNMEIGTSLYDEEGAK	1;1;1;1;1;1;1;1;1;1	10	15	0.3405	27594;34388;34389;44432;44433;14478;15829;34220;37869;37868;37870;17702;17701;14386;37319	-	Phosphoglycerate kinase 1 OS=Mus musculus OX=10090 GN=Pgk1 PE=1 SV=4磷酸甘油酸酯激酶1	1.05483e+07	363733
3_1	sp|P15532|NDKA_MOUSE	10.296	NA	17196.9	DRPFFTGLVK;EISLWFQPEELVEYK;TFIAIKPDGVQR	1;1;1	3	4	0.2434	21788;36272;26626;26627	-	Nucleoside diphosphate kinase A OS=Mus musculus OX=10090 GN=Nme1 PE=1 SV=1核苷二磷酸激酶A	4.2483e+06	354025
219_1	sp|P27773|PDIA3_MOUSE	27.7804	NA	56642.7	DASVVGFFR;DLLTAYYDVDYEK;FVMQEEFSR;GFPTIYFSPANK;LAPEYEAAATR;QAGPASVPLR;TADGIVSHLK;YGVSGYPTLK	1;1;1;1;1;1;1;1	8	8	0.1663	16451;32243;21558;26536;22137;16408;17573;18870	-	Protein disulfide-isomerase A3 OS=Mus musculus OX=10090 GN=Pdia3 PE=1 SV=2	1.19645e+07	341844
197_1	sp|P97351|RS3A_MOUSE	20.8918	NA	29865.7	ACQSIYPLHDVFVR;DWYDVK;EVQTNDLK;LITEDVQGK;TTDGYLLR;VFEVSLADLQNDEVAFR;VVDPFSK	1;1;1;1;1;1;1	7	7	0.2614	33581;11716;15080;16595;14852;36768;10634	-	40S ribosomal protein S3a OS=Mus musculus OX=10090 GN=Rps3a PE=1 SV=3核糖体蛋白	6.43195e+06	338523
147_1	sp|P84099|RL19_MOUSE	6.20217	NA	23451.2	LLADQAEAR;VWLDPNETNEIANANSR	1;1	2	2	0.1327	16141;36661	-	60S ribosomal protein L19 OS=Mus musculus OX=10090 GN=Rpl19 PE=1 SV=1	3.02046e+06	335606
123_1	sp|Q9CZU6|CISY_MOUSE	13.3851	NA	51703.4	DYIWNTLNSGR;EGSSIGAIDSR;GLVYETSVLDPDEGIR;VVPGYGHAVLR	1;1;1;1	4	5	0.1056	26424;19123;34317;21425;21426	-	Citrate synthase, mitochondrial OS=Mus musculus OX=10090 GN=Cs PE=1 SV=1柠檬酸合成酶,线粒体	6.65359e+06	316838
119_1	sp|P70704|AT8A1_MOUSE	2.55281	NA	131330	IWILTGDK	1	1	1	0.0069	15062	-	Phospholipid-transporting ATPase IA OS=Mus musculus OX=10090 GN=Atp8a1 PE=1 SV=2	2.0732e+07	314120
238_1	sp|Q61585|G0S2_MOUSE	2.04766	NA	11110.9	QALLAGGK	1	1	1	0.0777	9575	-	G0/G1 switch protein 2 OS=Mus musculus OX=10090 GN=G0s2 PE=1 SV=1	2.18571e+06	312244
141_1	sp|Q00623|APOA1_MOUSE	2.55281	NA	30596.6	VQPYLDEFQK	1	1	1	0.0379	24396	-	Apolipoprotein A-I OS=Mus musculus OX=10090 GN=Apoa1 PE=1 SV=2	5.6015e+06	311194
257_1	sp|P08249|MDHM_MOUSE	25.0979	NA	35588.8	AGAGSATLSMAYAGAR;ETECTYFSTPLLLGK;FVFSLVDAMNGK;IFGVTTLDIVR;LTLYDIAHTPGVAADLSHIETR;VAVLGASGGIGQPLSLLLK;VNVPVIGGHAGK	1;1;1;1;1;1;1	7	10	0.3166	29304;34266;26583;26143;23424;23425;42145;42144;34749;20890	-	Malate dehydrogenase, mitochondrial OS=Mus musculus OX=10090 GN=Mdh2 PE=1 SV=3	7.39537e+06	308140
99_1	sp|P07356|ANXA2_MOUSE	15.8081	NA	38651.8	DALNIETAVK;GVDEVTIVNILTNR;TNQELQEINR;TPAQYDASELK;WISIMTER	1;1;1;1;1	5	5	0.1563	18562;31228;23731;23093;17465	-	Annexin A2 OS=Mus musculus OX=10090 GN=Anxa2 PE=1 SV=2	7.02124e+06	305271
107_1	sp|P24369|PPIB_MOUSE	15.9855	NA	23698.6	DKPLKDVIIVDSGK;DTNGSQFFITTVK;DVIIVDSGK;TVDNFVALATGEK;VVFGLFGK	1;1;1;1;1	5	5	0.2222	30873;29403;15059;27125;12890	-	Peptidyl-prolyl cis-trans isomerase B OS=Mus musculus OX=10090 GN=Ppib PE=1 SV=2	4.57529e+06	305019
208_1	sp|P14211|CALR_MOUSE	22.2698	NA	47964.9	EQFLDGDAWTNR;FVLSSGK;FYALSAK;HEQNIDCGGGYVK;IDDPTDSKPEDWDKPEHIPDPDAK;IKDPDAAKPEDWDER;QIDNPDYK	1;1;1;1;1;1;1	7	7	0.2067	29240;8999;10854;29815;44357;34640;16309	-	Calreticulin OS=Mus musculus OX=10090 GN=Calr PE=1 SV=1	7.9958e+06	296141
47_1	sp|Q60930|VDAC2_MOUSE	6.33195	NA	31712.6	LTFDTTFSPNTGK;YQLDPTASISAK	1;1	2	2	0.0847	28734;25166	-	Voltage-dependent anion-selective channel protein 2 OS=Mus musculus OX=10090 GN=Vdac2 PE=1 SV=2	4.71968e+06	294980
228_1	sp|P14869|RLA0_MOUSE	20.0924	NA	34194.8	AFLADPSAFAAAAPAAAATTAAPAAAAAPAK;AGAIAPCEVTVPAQNTGLGPEK;CFIVGADNVGSK;GHLENNPALEK;GNVGFVFTK;GTIEILSDVQLIK	1;1;1;1;1;1	6	6	0.3091	44084;40011;24391;23077;15655;28745	-	60S acidic ribosomal protein P0 OS=Mus musculus OX=10090 GN=Rplp0 PE=1 SV=3	5.22085e+06	290047
290_1	sp|P17751|TPIS_MOUSE	21.2062	NA	32171.3	DLGATWVVLGHSER;ELASQPDVDGFLVGGASLKPEFVDIINAK;FFVGGNWK;HVFGESDELIGQK;SNVNDGVAQSTR;VSHALAEGLGVIACIGEK	1;1;1;1;1;1	6	7	0.3144	31162;31163;45158;15275;29404;23809;35218	-	Triosephosphate isomerase OS=Mus musculus OX=10090 GN=Tpi1 PE=1 SV=4磷酸丙糖异构酶	5.15826e+06	286570
35_1	sp|P43274|H14_MOUSE	3.77914	NA	21964	ALAAAGYDVEK	1	1	1	0.0502	19602	sp|P43277|H13_MOUSE;sp|Q07133|H1T_MOUSE;sp|P15864|H12_MOUSE	Histone H1.4 OS=Mus musculus OX=10090 GN=Hist1h1e PE=1 SV=2	3.41442e+06	284535
264_1	sp|P99029|PRDX5_MOUSE	13.8902	NA	21883.5	ATDLLLDDSLVSLFGNR;LLADPTGAFGK;VGDAIPSVEVFEGEPGK;VGDAIPSVEVFEGEPGKK	1;1;1;1	4	4	0.219	35541;19066;33869;35643	-	Peroxiredoxin-5, mitochondrial OS=Mus musculus OX=10090 GN=Prdx5 PE=1 SV=2	4.20147e+06	280098
237_1	sp|Q6ZWN5|RS9_MOUSE	6.33195	NA	22577.6	LDYILGLK;LFEGNALLR	1;1	2	2	0.0876	14750;17405	-	40S ribosomal protein S9 OS=Mus musculus OX=10090 GN=Rps9 PE=1 SV=3	3.75881e+06	268486
31_2	sp|P17742|PPIA_MOUSE	7.65843	NA	17959.9	EGMNIVEAMER;IIPGFMCQGGDFTR;TAENFR;TEWLDGK	1;1;0;1	3	3	0.2317	24731;32317;8989;12409	-	Peptidyl-prolyl cis-trans isomerase A OS=Mus musculus OX=10090 GN=Ppia PE=1 SV=2	3.64892e+06	260637
229_1	sp|Q922Q8|LRC59_MOUSE	13.6479	NA	34855.8	LQQLPADFGR;LVNLQHLDLLNNR;LVTLPVSFAQLK;VTGLHQQPLCTSVNTIYDNAVQGLR	1;1;1;1	4	4	0.1954	20769;31612;25821;44442	-	Leucine-rich repeat-containing protein 59 OS=Mus musculus OX=10090 GN=Lrrc59 PE=1 SV=1	4.20273e+06	233485
150_1	sp|P24452|CAPG_MOUSE	7.55827	NA	39215.9	QAALQVADGFISR;YSPNTQVEILPQGR	1;1	2	2	0.0767	26953;32178	-	Macrophage-capping protein OS=Mus musculus OX=10090 GN=Capg PE=1 SV=2	3.2555e+06	232535
284_1	sp|P35564|CALX_MOUSE	32.5436	NA	67235.7	DEEEEEEKLEEK;GSLSGWILSK;IADPDAVKPDDWDEDAPSK;IPDEEATKPEGWLDDEPEYIPDPDAEKPEDWDEDMDGEWEAPQIANPK;IPNPDFFEDLEPFK;KPEDWDERPK;SDAEEDGVTGSQDEEDSKPK;TGVYEEK;VVDDWANDGWGLK	1;1;1;1;1;1;1;1;1	9	12	0.2589	31086;17778;38745;38744;45934;33625;25349;25348;39284;39285;11720;29765	-	Calnexin OS=Mus musculus OX=10090 GN=Canx PE=1 SV=1	6.20215e+06	229709
20_1	sp|Q3TTY5|K22E_MOUSE	10.1111	NA	70879.8	DYQELMNTK;GFSSGSAVVSGGSR;VDPEIQNVK	1;1;1	3	4	0.0453	20646;24013;17598;17600	-	Keratin, type II cytoskeletal 2 epidermal OS=Mus musculus OX=10090 GN=Krt2 PE=1 SV=1	9.72624e+06	226192
129_1	sp|Q6ZWV7|RL35_MOUSE	7.55827	NA	14543.6	QLDDLKVELSQLR;VLTVINQTQK	1;1	2	2	0.187	31554;20744	-	60S ribosomal protein L35 OS=Mus musculus OX=10090 GN=Rpl35 PE=1 SV=1	1.09086e+06	218173
145_1	sp|O70480|VAMP4_MOUSE	3.77914	NA	16342.5	SESLSDNATAFSNR	1	1	1	0.0993	30314	-	Vesicle-associated membrane protein 4 OS=Mus musculus OX=10090 GN=Vamp4 PE=1 SV=1	1.49971e+06	214244
114_1	sp|Q93092|TALDO_MOUSE	17.3401	NA	37363.4	ALAGCDFLTISPK;FAADAIK;LAPALSVK;LGGPQEEQIK;LSSTWEGIQAGK	1;1;1;1;1	5	5	0.1484	27818;8940;10829;19333;24665	-	Transaldolase OS=Mus musculus OX=10090 GN=Taldo1 PE=1 SV=2	4.9111e+06	213526
108_1	sp|P62242|RS8_MOUSE	3.77914	NA	24190.2	LTPEEEEILNK	1	1	1	0.0529	25770	-	40S ribosomal protein S8 OS=Mus musculus OX=10090 GN=Rps8 PE=1 SV=2	2.12008e+06	212008
216_1	sp|P63101|1433Z_MOUSE	8.42718	NA	27753.7	GIVDQSQQAYQEAFEISK;SVTEQGAELSNEER;YLAEVAAGDDK	1;1;1	3	3	0.1755	38127;31346;20969	-	14-3-3 protein zeta/delta OS=Mus musculus OX=10090 GN=Ywhaz PE=1 SV=1	3.99998e+06	210525
267_1	sp|Q9D6R2|IDH3A_MOUSE	8.64249	NA	39613.1	APIQWEER;CSDFTEEICR;IAEFAFEYAR	1;1;1	3	3	0.0765	17257;25826;22940	-	Isocitrate dehydrogenase [NAD] subunit alpha, mitochondrial OS=Mus musculus OX=10090 GN=Idh3a PE=1 SV=1	4.12633e+06	196492
162_1	sp|P62827|RAN_MOUSE	3.77914	NA	24407.6	NLQYYDISAK	1	1	1	0.0463	22876	-	GTP-binding nuclear protein Ran OS=Mus musculus OX=10090 GN=Ran PE=1 SV=3	2.13873e+06	194430
56_1	sp|O35685|NUDC_MOUSE	5.10562	NA	38334.3	DAEDQEAQLK;ELTDEEAER	1;1	2	2	0.0572	20824;19111	-	Nuclear migration protein nudC OS=Mus musculus OX=10090 GN=Nudc PE=1 SV=1	4.46224e+06	194011
163_1	sp|P62897|CYC_MOUSE	10.1111	NA	11598	ADLIAYLK;TGPNLHGLFGR;TGQAAGFSYTDANK	1;1;1	3	3	0.3143	14002;21450;28773	-	Cytochrome c, somatic OS=Mus musculus OX=10090 GN=Cycs PE=1 SV=2	1.51715e+06	189644
214_1	sp|P63276|RS17_MOUSE	7.55827	NA	15514.4	DNYVPEVSALDQEIIEVDPDTK;VCEEIAIIPSK	1;1	2	2	0.2444	42848;24154	-	40S ribosomal protein S17 OS=Mus musculus OX=10090 GN=Rps17 PE=1 SV=2	1.11491e+06	185819
34_1	sp|P61982|1433G_MOUSE	3.77914	NA	28284.9	YLAEVATGEK	1	1	1	0.0405	18759	-	14-3-3 protein gamma OS=Mus musculus OX=10090 GN=Ywhag PE=1 SV=2	3.30303e+06	183502
154_3	sp|Q922U2|K2C5_MOUSE	6.20217	NA	61728.6	LRSEIDNVK;NKYEDEINK;TTAENEFVMLK	1;0;1	2	2	0.05	18564;20994;24834	-	Keratin, type II cytoskeletal 5 OS=Mus musculus OX=10090 GN=Krt5 PE=1 SV=1	6.15668e+06	181079
258_1	sp|P43276|H15_MOUSE	6.33195	NA	22562.4	ALAAGGYDVEK;ATGPPVSELITK	1;1	2	2	0.1031	19187;22826	-	Histone H1.5 OS=Mus musculus OX=10090 GN=Hist1h1b PE=1 SV=2	2.17258e+06	181048
143_1	sp|Q99020|ROAA_MOUSE	11.3374	NA	30812.3	EVYQQQQYGSGGR;GFGFILFK;IFVGGLNPEATEEK	1;1;1	3	3	0.1228	30334;14581;30413	-	Heterogeneous nuclear ribonucleoprotein A/B OS=Mus musculus OX=10090 GN=Hnrnpab PE=1 SV=1	2.51517e+06	179655
15_1	sp|P68372|TBB4B_MOUSE	18.5985	NA	49799	EVDEQMLNVQNK;FPGQLNADLR;IMNTFSVVPSPK;INVYYNEATGGK;LHFFMPGFAPLTSR;YLTVAAVFR	1;1;1;1;1;1	6	6	0.1551	29132;20345;25928;26167;32410;17555	-	Tubulin beta-4B chain OS=Mus musculus OX=10090 GN=Tubb4b PE=1 SV=1	3.70424e+06	176393
13_1	sp|P63024|VAMP3_MOUSE	3.77914	NA	11473	ADALQAGASQFETSAAK	1	1	1	0.165	33042	sp|P63044|VAMP2_MOUSE	Vesicle-associated membrane protein 3 OS=Mus musculus OX=10090 GN=Vamp3 PE=1 SV=1	838457	167691
130_1	sp|P01942|HBA_MOUSE	7.55827	NA	15075.8	FLASVSTVLTSK;IGGHGAEYGAEALER	1;1	2	2	0.1901	23970;30928	-	Hemoglobin subunit alpha OS=Mus musculus OX=10090 GN=Hba PE=1 SV=2	1.29276e+06	161595
151_1	sp|P63158|HMGB1_MOUSE	3.77914	NA	24878.2	IKGEHPGLSIGDVAK;MSSYAFFVQTCR	1;0	1	1	0.1256	30761;30585	-	High mobility group protein B1 OS=Mus musculus OX=10090 GN=Hmgb1 PE=1 SV=2	1.76404e+06	160367
196_1	sp|Q04447|KCRB_MOUSE	6.00273	NA	42686.3	LAVEALSSLDGDLSGR;VLTPELYAELR	1;1	2	2	0.0709	32179;25470	-	Creatine kinase B-type OS=Mus musculus OX=10090 GN=Ckb PE=1 SV=1	3.36466e+06	160222
88_1	sp|P99027|RLA2_MOUSE	3.77914	NA	11643.8	NIEDVIAQGVGK	1	1	1	0.1043	23675	-	60S acidic ribosomal protein P2 OS=Mus musculus OX=10090 GN=Rplp2 PE=1 SV=3	800387	160077
156_1	sp|Q9CQA3|SDHB_MOUSE	6.33195	NA	31792.9	LQDPFSVYR;QQYLQSIEDR	1;1	2	2	0.0674	20123;24768	-	Succinate dehydrogenase [ubiquinone] iron-sulfur subunit, mitochondrial OS=Mus musculus OX=10090 GN=Sdhb PE=1 SV=1	3.74152e+06	155897
255_1	sp|P62858|RS28_MOUSE	3.77914	NA	7836.2	EGDVLTLLESER	1	1	1	0.1739	27005	-	40S ribosomal protein S28 OS=Mus musculus OX=10090 GN=Rps28 PE=1 SV=1	466747	155582
65_1	sp|P10605|CATB_MOUSE	2.55281	NA	37255.7	GENHCGIESEIVAGIPR	1	1	1	0.0501	35386	-	Cathepsin B OS=Mus musculus OX=10090 GN=Ctsb PE=1 SV=2	2.32661e+06	155107
59_1	sp|P53026|RL10A_MOUSE	6.20217	NA	24900.6	AVDIPHMDIEALK;KYDAFLASESLIK	1;1	2	2	0.1198	29256;30014	-	60S ribosomal protein L10a OS=Mus musculus OX=10090 GN=Rpl10a PE=1 SV=3	2.29537e+06	153025
68_1	sp|P56480|ATPB_MOUSE	21.4485	NA	56265.5	AHGGYSVFAGVGER;FLSQPFQVAEVFTGHMGK;LVLEVAQHLGESTVR;TVLIMELINNVAK;VALTGLTVAEYFR;VVDLLAPYAK	1;1;1;1;1;1	6	8	0.1569	28135;28134;38102;32831;32832;29392;28995;19041	-	ATP synthase subunit beta, mitochondrial OS=Mus musculus OX=10090 GN=Atp5f1b PE=1 SV=2	4.58123e+06	152708
43_1	sp|P67778|PHB_MOUSE	21.4485	NA	29801.9	AAELIANSLATAGDGLIELR;AAIISAEGDSK;EFTEAVEAK;IYTSIGEDYDER;QVSDDLTER;VLPSITTEILK	1;1;1;1;1;1	6	6	0.2647	37517;18183;17128;29444;18196;22862	-	Prohibitin OS=Mus musculus OX=10090 GN=Phb PE=1 SV=1	2.72753e+06	151530
51_1	sp|P06151|LDHA_MOUSE	10.1111	NA	36475.2	DQLIVNLLK;SADTLWGIQK;SLNPELGTDADKEQWK	1;1;1	3	3	0.1054	17997;19941;35306	-	L-lactate dehydrogenase A chain OS=Mus musculus OX=10090 GN=Ldha PE=1 SV=3	3.36435e+06	146276
27_4	sp|Q6IFX2|K1C42_MOUSE	12.1368	NA	50101.9	ALEEANADLEVK;DAEEWFFTK;GQVGGDVNVEMDAAPGVDLSR;KDAEEWFFTK;LEQEIATYR;MSVEADINGLR;NHEEEMNALR;TRLEQEIATYR;VLDELTLAR	1;1;1;1;0;0;0;0;0	4	4	0.1858	25406;21557;39031;25374;20074;23042;23662;27510;17301	-	Keratin, type I cytoskeletal 42 OS=Mus musculus OX=10090 GN=Krt42 PE=1 SV=1	4.78893e+06	145119
29_1	sp|P47738|ALDH2_MOUSE	14.8274	NA	56501.8	AAFQLGSPWR;TEQGPQVDETQFK;TFVQENVYDEFVER;VAEQTPLTALYVANLIK;VTLELGGK	1;1;1;1;1	5	5	0.1195	20398;30470;34453;35477;11449	-	Aldehyde dehydrogenase, mitochondrial OS=Mus musculus OX=10090 GN=Aldh2 PE=1 SV=1	3.67895e+06	141498
133_1	sp|Q61753|SERA_MOUSE	4.86335	NA	56549.1	GQPLLVFR;TLGILGLGR	1;1	2	2	0.0319	14624;13780	-	D-3-phosphoglycerate dehydrogenase OS=Mus musculus OX=10090 GN=Phgdh PE=1 SV=3	2.95278e+06	134217
189_1	sp|Q9EST5|AN32B_MOUSE	7.55827	NA	31060.1	LLPQLSYLDGYDR;SLDLFGCEVTNR	1;1	2	2	0.0919	31454;28232	-	Acidic leucine-rich nuclear phosphoprotein 32 family member B OS=Mus musculus OX=10090 GN=Anp32b PE=1 SV=1	1.59259e+06	132715
188_1	sp|P25444|RS2_MOUSE	10.1111	NA	31211.7	SLEEIYLFSLPIK;SPYQEFTDHLVK;TYSYLTPDLWK	1;1;1	3	3	0.1229	31437;29536;27646	-	40S ribosomal protein S2 OS=Mus musculus OX=10090 GN=Rps2 PE=1 SV=3	2.90272e+06	131942
165_1	sp|P47963|RL13_MOUSE	6.33195	NA	24290.5	GFSLEELR;VDTWFNQPAR	1;1	2	2	0.0853	15192;23404	-	60S ribosomal protein L13 OS=Mus musculus OX=10090 GN=Rpl13 PE=1 SV=3	1.84587e+06	131848
61_1	sp|Q99P91|GPNMB_MOUSE	6.20217	NA	63635.1	AYIPISK;VKDVYVITDQIPVFVTMSQK	1;1	2	2	0.047	10641;41402	-	Transmembrane glycoprotein NMB OS=Mus musculus OX=10090 GN=Gpnmb PE=1 SV=2	3.03085e+06	131776
178_1	sp|P29391|FRIL1_MOUSE	10.1111	NA	20789.5	ALFQDVQKPSQDEWGK;NLNQALLDLHALGSAR;VAGPQPAQTGAPQGSLGEYLFER	1;1;1	3	4	0.3005	35841;33597;42004;42003	-	Ferritin light chain 1 OS=Mus musculus OX=10090 GN=Ftl1 PE=1 SV=2	1.69423e+06	130325
286_1	sp|P38647|GRP75_MOUSE	26.454	NA	73415.6	AQFEGIVTDLIK;DAGQISGLNVLR;EQQIVIQSSGGLSK;ETAENYLGHTAK;STNGDTFLGGEDFDQALLR;TTPSVVAFTADGER;VINEPTAAALAYGLDK	1;1;1;1;1;1;1	7	8	0.1458	26317;23684;29759;26298;38355;38370;29221;32758	-	Stress-70 protein, mitochondrial OS=Mus musculus OX=10090 GN=Hspa9 PE=1 SV=3	5.56129e+06	129332
181_1	sp|Q921E2|RAB31_MOUSE	3.77914	NA	21317.8	NAINIEELFQGISR	1	1	1	0.0722	32195	-	Ras-related protein Rab-31 OS=Mus musculus OX=10090 GN=Rab31 PE=1 SV=1	1.80409e+06	128864
173_1	sp|P62892|RL39_MOUSE	2.31054	NA	6402.65	QNRPIPQWIR	1	1	1	0.1961	25101	-	60S ribosomal protein L39 OS=Mus musculus OX=10090 GN=Rpl39 PE=1 SV=2	128834	128834
105_1	sp|P47757|CAPZB_MOUSE	3.77914	NA	31325.8	STLNEIYFGK	1	1	1	0.0361	21536	-	F-actin-capping protein subunit beta OS=Mus musculus OX=10090 GN=Capzb PE=1 SV=3	2.55872e+06	127936
276_1	sp|Q8BP67|RL24_MOUSE	10.1111	NA	17767.9	AITGASLADIMAK;QINWTVLYR;VFQFLNAK	1;1;1	3	3	0.1911	24240;22181;15611	-	60S ribosomal protein L24 OS=Mus musculus OX=10090 GN=Rpl24 PE=1 SV=2	1.24621e+06	124621
16_1	sp|P0CG50|UBC_MOUSE	9.98131	NA	82499.5	ESTLHLVLR;TITLEVEPSDTIENVK;TLSDYNIQK	1;1;1	3	3	0.0463	18356;34683;18779	sp|P62983|RS27A_MOUSE;sp|P0CG49|UBB_MOUSE;sp|P62984|RL40_MOUSE	Polyubiquitin-C OS=Mus musculus OX=10090 GN=Ubc PE=1 SV=2	8.27847e+06	123559
283_1	sp|Q9WVA4|TAGL2_MOUSE	18.8957	NA	22381.2	DDGLFSGDPNWFPK;EDVGQPQPGR;LINSLYPEGQAPVK;TLMNLGGLAVAR;YGINTTDIFQTVDLWEGK	1;1;1;1;1	5	5	0.3417	32061;18805;30922;22925;38991	-	Transgelin-2 OS=Mus musculus OX=10090 GN=Tagln2 PE=1 SV=4	1.71142e+06	122244
86_2	sp|P11499|HS90B_MOUSE	17.285	NA	83229.1	EGLELPEDEEEK;FYEAFSK;IDIIPNPQER;LGIHEDSTNR;NPDDITQEEYGEFYK;SIYYITGESK;SLTNDWEDHLAVK;YESLTDPSK;YIDQEELNK	0;1;1;1;1;1;1;0;0	6	6	0.1312	28386;13560;22236;20659;35513;21202;30880;17544;20968	-	Heat shock protein HSP 90-beta OS=Mus musculus OX=10090 GN=Hsp90ab1 PE=1 SV=3	4.83685e+06	120921
128_1	sp|P18760|COF1_MOUSE	15.1165	NA	18547.7	AVLFCLSEDKK;HELQANCYEEVK;KEDLVFIFWAPENAPLK;NIILEEGKEILVGDVGQTVDDPYTTFVK	1;1;1;1	4	4	0.4096	25638;30729;37760;45227	-	Cofilin-1 OS=Mus musculus OX=10090 GN=Cfl1 PE=1 SV=3	1.38199e+06	115166
48_2	sp|P16858|G3P_MOUSE	18.8957	NA	35787.2	IVSNASCTTNCLAPLAK;LTGMAFR;LVINGKPITIFQER;VIHDNFGIVEGLMTTVHAITATQK;VVDLMAYMASK;WGEAGAEYVVESTGVFTTMEK	1;0;1;1;1;1	5	7	0.2823	35157;10734;32531;32529;43586;43672;23217;41219	-	Glyceraldehyde-3-phosphate dehydrogenase OS=Mus musculus OX=10090 GN=Gapdh PE=1 SV=2	2.36821e+06	112772
21_1	sp|P62259|1433E_MOUSE	11.3374	NA	29155.4	EAAENSLVAYK;HLIPAANTGESK;LICCDILDVLDK	1;1;1	3	3	0.1373	22232;23529;29830	-	14-3-3 protein epsilon OS=Mus musculus OX=10090 GN=Ywhae PE=1 SV=1	1.92929e+06	107183
242_1	sp|P51410|RL9_MOUSE	6.20217	NA	21867.8	FLDGIYVSEK;TGVACSVSQAQK	1;1	2	2	0.1146	21509;23466	-	60S ribosomal protein L9 OS=Mus musculus OX=10090 GN=Rpl9 PE=2 SV=2	1.16383e+06	105803
1_1	sp|Q62348|TSN_MOUSE	3.77914	NA	26184.8	EAVTEILGIEPDR	1	1	1	0.057	29024	-	Translin OS=Mus musculus OX=10090 GN=Tsn PE=1 SV=1	1.33469e+06	102669
30_1	sp|Q9CYN2|SPCS2_MOUSE	3.77914	NA	24961.7	YVENFGLIDGR	1	1	1	0.0487	24837	-	Signal peptidase complex subunit 2 OS=Mus musculus OX=10090 GN=Spcs2 PE=1 SV=1	1.29796e+06	99842.9
37_1	sp|Q8BMK4|CKAP4_MOUSE	2.55281	NA	63653.6	SINDNIAIFTDVQK	1	1	1	0.0243	31816	-	Cytoskeleton-associated protein 4 OS=Mus musculus OX=10090 GN=Ckap4 PE=1 SV=2	3.97331e+06	99332.7
191_1	sp|P51881|ADT2_MOUSE	7.55827	NA	32910.2	DFLAGGVAAAISK;YFPTQALNFAFK	1;1	2	2	0.0839	23029;29138	-	ADP/ATP translocase 2 OS=Mus musculus OX=10090 GN=Slc25a5 PE=1 SV=3	2.06998e+06	98570.7
184_1	sp|Q91WS0|CISD1_MOUSE	2.55281	NA	12089.2	HNEETGDNVGPLIIK	1	1	1	0.1389	32617	-	CDGSH iron-sulfur domain-containing protein 1 OS=Mus musculus OX=10090 GN=Cisd1 PE=1 SV=1	562854	93808.9
185_1	sp|O08547|SC22B_MOUSE	2.04766	NA	24724.7	NLGSINTELQDVQR	1	1	1	0.0651	31938	-	Vesicle-trafficking protein SEC22b OS=Mus musculus OX=10090 GN=Sec22b PE=1 SV=3	1.2132e+06	93323.3
26_1	sp|Q9EQU5|SET_MOUSE	3.77914	NA	33357.7	LNEQASEEILK	1	1	1	0.0381	24580	-	Protein SET OS=Mus musculus OX=10090 GN=Set PE=1 SV=1	1.05591e+06	87992.9
210_1	sp|P62754|RS6_MOUSE	3.77914	NA	28663	DIPGLTDTTVPR	1	1	1	0.0482	24894	-	40S ribosomal protein S6 OS=Mus musculus OX=10090 GN=Rps6 PE=1 SV=1	1.14034e+06	87718.7
230_1	sp|P97429|ANXA4_MOUSE	11.3374	NA	35893.1	GLGTDDNTLIR;INQTYQQQYGR;QDAQELYEAGEK	1;1;1	3	4	0.1066	21624;27938;27520;27522	-	Annexin A4 OS=Mus musculus OX=10090 GN=Anxa4 PE=1 SV=4	1.92332e+06	87423.7
38_1	sp|P62835|RAP1A_MOUSE	10.1111	NA	20973.7	INVNEIFYDLVR;LVVLGSGGVGK;YDPTIEDSYR	1;1;1	3	3	0.1793	30245;16123;24140	sp|Q99JI6|RAP1B_MOUSE	Ras-related protein Rap-1A OS=Mus musculus OX=10090 GN=Rap1a PE=1 SV=1	866140	86614
86_1	sp|P07901|HS90A_MOUSE	6.33195	NA	84734.8	EGLELPEDEEEK;LGIHEDSQNR;TLTIVDTGIGMTK;YESLTDPSK;YIDQEELNK	0;1;1;0;0	2	2	0.0723	28386;21439;27152;17544;20968	-	Heat shock protein HSP 90-alpha OS=Mus musculus OX=10090 GN=Hsp90aa1 PE=1 SV=4	3.36991e+06	86408
167_1	sp|P02088|HBB1_MOUSE	2.42304	NA	15830.1	VHLTDAEK	1	1	1	0.0544	14137	sp|P02089|HBB2_MOUSE	Hemoglobin subunit beta-1 OS=Mus musculus OX=10090 GN=Hbb-b1 PE=1 SV=2	930012	84546.6
142_1	sp|P05202|AATM_MOUSE	6.20217	NA	47381.2	IAATILTSPDLR;QWLQEVK	1;1	2	2	0.0442	24501;14649	-	Aspartate aminotransferase, mitochondrial OS=Mus musculus OX=10090 GN=Got2 PE=1 SV=1	2.38011e+06	82072.9
117_1	sp|Q9DB20|ATPO_MOUSE	7.55827	NA	23348.7	VSLAVLNPYIK;YATALYSAASK	1;1	2	2	0.1033	22951;20800	-	ATP synthase subunit O, mitochondrial OS=Mus musculus OX=10090 GN=Atp5po PE=1 SV=1	1.14761e+06	81972.5
202_1	sp|P60867|RS20_MOUSE	2.55281	NA	13364.3	LIDLHSPSEIVK	1	1	1	0.1008	26759	-	40S ribosomal protein S20 OS=Mus musculus OX=10090 GN=Rps20 PE=1 SV=1	482836	80472.7
112_1	sp|P35979|RL12_MOUSE	6.33195	NA	17793.5	HPHDIIDDINSGAVECPAS;HSGNITFDEIVNIAR	1;1	2	2	0.2061	38216;33284	-	60S ribosomal protein L12 OS=Mus musculus OX=10090 GN=Rpl12 PE=1 SV=2	883599	80327.2
135_1	sp|P62334|PRS10_MOUSE	7.55827	NA	44145.1	ALQSVGQIVGEVLK;EVIELPLTNPELFQR	1;1	2	2	0.0746	29018;34819	-	26S proteasome regulatory subunit 10B OS=Mus musculus OX=10090 GN=Psmc6 PE=1 SV=1	2.15673e+06	79879
102_1	sp|P08030|APT_MOUSE	2.55281	NA	19711.5	IDYIAGLDSR	1	1	1	0.0556	20073	-	Adenine phosphoribosyltransferase OS=Mus musculus OX=10090 GN=Aprt PE=1 SV=2	1.10151e+06	78679.2
118_1	sp|P35980|RL18_MOUSE	3.77914	NA	21631.2	ILTFDQLALESPK	1	1	1	0.0691	29783	-	60S ribosomal protein L18 OS=Mus musculus OX=10090 GN=Rpl18 PE=1 SV=3	703981	78220.1
155_1	sp|O88685|PRS6A_MOUSE	3.77914	NA	49517.6	LAGPQLVQMFIGDGAK	1	1	1	0.0362	32738	-	26S proteasome regulatory subunit 6A OS=Mus musculus OX=10090 GN=Psmc3 PE=1 SV=2	2.03368e+06	78218.6
247_1	sp|Q922R8|PDIA6_MOUSE	7.55827	NA	48070.3	GESPVDYDGGR;LAAVDATVNQVLASR	1;1	2	2	0.0591	20958;30895	-	Protein disulfide-isomerase A6 OS=Mus musculus OX=10090 GN=Pdia6 PE=1 SV=3	1.90781e+06	76312.3
113_1	sp|Q6PDM2|SRSF1_MOUSE	2.42304	NA	27727.8	DGTGVVEFVR	1	1	1	0.0403	18702	-	Serine/arginine-rich splicing factor 1 OS=Mus musculus OX=10090 GN=Srsf1 PE=1 SV=3	1.1274e+06	75160.2
96_1	sp|P60122|RUVB1_MOUSE	2.73774	NA	50182.3	LDPSIFESLQK	1	1	1	0.0241	24668	-	RuvB-like 1 OS=Mus musculus OX=10090 GN=Ruvbl1 PE=1 SV=1	1.64991e+06	74996.1
154_2	sp|Q6IFZ6|K2C1B_MOUSE	3.77914	NA	61321.6	FLEQQNQVLQTK;FLEQQNQVLQTKWELLQQVNTSTR;NKYEDEINK	0;1;0	1	1	0.0577	29807;44977;20994	-	Keratin, type II cytoskeletal 1b OS=Mus musculus OX=10090 GN=Krt77 PE=1 SV=1	2.88925e+06	74083.2
272_1	sp|Q07813|BAX_MOUSE	3.77914	NA	21380.8	TGAFLLQGFIQDR	1	1	1	0.0677	29580	-	Apoptosis regulator BAX OS=Mus musculus OX=10090 GN=Bax PE=1 SV=1	736327	73632.7
132_1	sp|P97461|RS5_MOUSE	3.77914	NA	22875	WSTDDVQINDISLQDYIAVK	1	1	1	0.098	41541	-	40S ribosomal protein S5 OS=Mus musculus OX=10090 GN=Rps5 PE=1 SV=3	726256	72625.6
281_1	sp|Q9D8N0|EF1G_MOUSE	7.55827	NA	50029.2	ALIAAQYSGAQVR;LDPGSEETQTLVR	1;1	2	2	0.0595	26690;29098	-	Elongation factor 1-gamma OS=Mus musculus OX=10090 GN=Eef1g PE=1 SV=3	1.94162e+06	71912
75_1	sp|P26041|MOES_MOUSE	9.98131	NA	67724.9	ESEAVEWQQK;IGFPWSEIR;QLFDQVVK	1;1;1	3	3	0.0468	23388;19524;15906	-	Moesin OS=Mus musculus OX=10090 GN=Msn PE=1 SV=3	2.83867e+06	70966.6
97_1	sp|Q99JY9|ARP3_MOUSE	3.77914	NA	47327	LPACVVDCGTGYTK	1	1	1	0.0335	31187	-	Actin-related protein 3 OS=Mus musculus OX=10090 GN=Actr3 PE=1 SV=3	1.46503e+06	69763.5
148_1	sp|P00683|RNAS1_MOUSE	2.09523	NA	16809.1	HIIVACEGNPYVPVHFDATV	1	1	1	0.1342	40682	-	Ribonuclease pancreatic OS=Mus musculus OX=10090 GN=Rnase1 PE=1 SV=2	479100	68442.8
24_1	sp|P14115|RL27A_MOUSE	2.55281	NA	16595	NQSFCPTVNLDK	1	1	1	0.0811	28566	-	60S ribosomal protein L27a OS=Mus musculus OX=10090 GN=Rpl27a PE=1 SV=5	536410	67051.2
220_1	sp|P20491|FCERG_MOUSE	3.77914	NA	9646.29	EKADAVYTGLNTR	1	1	1	0.1512	28934	-	High affinity immunoglobulin epsilon receptor subunit gamma OS=Mus musculus OX=10090 GN=Fcer1g PE=1 SV=1	266140	66535.1
85_1	sp|Q9D1R9|RL34_MOUSE	3.77914	NA	13284.4	LSYNTASNK	1	1	1	0.0769	16449	-	60S ribosomal protein L34 OS=Mus musculus OX=10090 GN=Rpl34 PE=1 SV=2	391875	65312.5
248_1	sp|P61089|UBE2N_MOUSE	2.42304	NA	17127	LLAEPVPGIK	1	1	1	0.0658	17505	-	Ubiquitin-conjugating enzyme E2 N OS=Mus musculus OX=10090 GN=Ube2n PE=1 SV=1	717619	65238.1
46_1	sp|O08709|PRDX6_MOUSE	6.33195	NA	24855	LPFPIIDDK;NFDEILR	1;1	2	2	0.0714	18056;13986	-	Peroxiredoxin-6 OS=Mus musculus OX=10090 GN=Prdx6 PE=1 SV=3	977950	65196.7
274_1	sp|P09103|PDIA1_MOUSE	16.0457	NA	57022.8	ILEFFGLK;SNFEEALAAHK;VDATEESDLAQQYGVR;YKPESDELTAEK;YQLDKDGVVLFK	1;1;1;1;1	5	5	0.1159	15614;22938;34558;28209;28646	-	Protein disulfide-isomerase OS=Mus musculus OX=10090 GN=P4hb PE=1 SV=2	2.50998e+06	64358.4
174_1	sp|Q501J6|DDX17_MOUSE	3.77914	NA	72354	APILIATDVASR	1	1	1	0.0185	23204	sp|Q61656|DDX5_MOUSE	Probable ATP-dependent RNA helicase DDX17 OS=Mus musculus OX=10090 GN=Ddx17 PE=1 SV=1	2.1923e+06	62637.2
39_1	sp|Q9Z2U0|PSA7_MOUSE	6.00273	NA	27837.6	LTVEDPVTVEYITR;YVAEIEK	1;1	2	2	0.0847	32610;12497	-	Proteasome subunit alpha type-7 OS=Mus musculus OX=10090 GN=Psma7 PE=1 SV=1	975590	60974.4
136_1	sp|P61087|UBE2K_MOUSE	3.77914	NA	22392.6	VDLVDENFTELR	1	1	1	0.06	29197	-	Ubiquitin-conjugating enzyme E2 K OS=Mus musculus OX=10090 GN=Ube2k PE=1 SV=3	847253	60518.1
243_1	sp|P10107|ANXA1_MOUSE	9.98131	NA	38710	CQDLSVNQDLADTDAR;DITSDTSGDFR;GGPGSAVSPYPSFNVSSDVAALHK	1;1;1	3	3	0.1474	35166;22830;41731	-	Annexin A1 OS=Mus musculus OX=10090 GN=Anxa1 PE=1 SV=2	1.4483e+06	60345.7
218_1	sp|P68040|RACK1_MOUSE	12.6639	NA	35054.6	DGQAMLWDLNEGK;FSPNSSNPIIVSCGWDK;QEVISTSSK;TNHIGHTGYLNTVTVSPDGSLCASGGK	1;1;1;1	4	4	0.2082	29821;36243;15936;44271	-	Receptor of activated protein C kinase 1 OS=Mus musculus OX=10090 GN=Rack1 PE=1 SV=3	1.31102e+06	59591.9
159_1	sp|Q9CPW4|ARPC5_MOUSE	3.77914	NA	16278.3	QGNMTAALQAALK	1	1	1	0.0861	25842	-	Actin-related protein 2/3 complex subunit 5 OS=Mus musculus OX=10090 GN=Arpc5 PE=1 SV=3	705592	58799.3
66_1	sp|Q8BFR5|EFTU_MOUSE	6.33195	NA	49477	AEAGDNLGALVR;DLDKPFLLPVESVYSIPGR	1;1	2	2	0.0686	21963;39581	-	Elongation factor Tu, mitochondrial OS=Mus musculus OX=10090 GN=Tufm PE=1 SV=1	1.81628e+06	58589.8
251_1	sp|Q9D8E6|RL4_MOUSE	8.75498	NA	47124	KLDELYGTWR;NIPGITLLNVSK;QPYAVSELAGHQTSAESWGTGR	1;1;1	3	4	0.105	24788;24445;41622;41623	-	60S ribosomal protein L4 OS=Mus musculus OX=10090 GN=Rpl4 PE=1 SV=3	1.55457e+06	57576.8
146_1	sp|P62717|RL18A_MOUSE	10.1111	NA	20718.9	DLTTAGAVTQCYR;IFAPNHVVAK;VEEIAAGK	1;1;1	3	3	0.1761	29322;19257;11440	-	60S ribosomal protein L18a OS=Mus musculus OX=10090 GN=Rpl18a PE=1 SV=1	803702	57407.3
22_1	sp|P46638|RB11B_MOUSE	6.33195	NA	24474.5	DDEYDYLFK;VVLIGDSGVGK	1;1	2	2	0.0917	22680;17673	sp|P62492|RB11A_MOUSE	Ras-related protein Rab-11B OS=Mus musculus OX=10090 GN=Rab11b PE=1 SV=3	896585	56036.5
17_1	sp|P62908|RS3_MOUSE	8.75498	NA	26657.4	DEILPTTPISEQK;FVADGIFK;GLCAIAQAESLR	1;1;1	3	3	0.1358	29697;13687;25024	-	40S ribosomal protein S3 OS=Mus musculus OX=10090 GN=Rps3 PE=1 SV=1	1.05272e+06	55406.5
282_1	sp|Q99KV1|DJB11_MOUSE	5.87437	NA	40529.7	FQDLGAAYEVLSDSEK;TLEVEIEPGVR	1;1	2	2	0.0754	34413;23650	-	DnaJ homolog subfamily B member 11 OS=Mus musculus OX=10090 GN=Dnajb11 PE=1 SV=1	1.15694e+06	55092.6
287_1	sp|P62911|RL32_MOUSE	3.77914	NA	15849.8	SYCAEIAHNVSSK	1	1	1	0.0963	29569	-	60S ribosomal protein L32 OS=Mus musculus OX=10090 GN=Rpl32 PE=1 SV=2	437099	54637.4
275_1	sp|P17047|LAMP2_MOUSE	3.77914	NA	45652	AFQINTFNLK	1	1	1	0.0241	22260	-	Lysosome-associated membrane glycoprotein 2 OS=Mus musculus OX=10090 GN=Lamp2 PE=1 SV=2	1.17264e+06	53301.8
171_1	sp|P34884|MIF_MOUSE	2.55281	NA	12496.2	LLCGLLSDR	1	1	1	0.0783	17742	-	Macrophage migration inhibitory factor OS=Mus musculus OX=10090 GN=Mif PE=1 SV=2	266345	53269
223_1	sp|Q91Y97|ALDOB_MOUSE	7.55827	NA	39482.1	ETTIQGLDGLSER;LDQGGAPLAGTNK	1;1	2	2	0.0714	28463;23646	-	Fructose-bisphosphate aldolase B OS=Mus musculus OX=10090 GN=Aldob PE=1 SV=3	1.058e+06	52900.1
292_1	sp|P14152|MDHC_MOUSE	9.65351	NA	36488.1	AIADHIR;EVGVYEALKDDSWLK;FVEGLPINDFSR	1;1;1	3	3	0.1018	10737;34182;27838	-	Malate dehydrogenase, cytoplasmic OS=Mus musculus OX=10090 GN=Mdh1 PE=1 SV=3	1.10701e+06	52714.7
259_1	sp|P62245|RS15A_MOUSE	3.77914	NA	14830	MNVLADALK	1	1	1	0.0692	15846	-	40S ribosomal protein S15a OS=Mus musculus OX=10090 GN=Rps15a PE=1 SV=2	579799	52709
194_1	sp|P40124|CAP1_MOUSE	13.7604	NA	51532.4	GAVPYVQAFDSLLANPVAEYLK;NSLDCEIVSAK;SALFAQINQGESITHALK;TDGCHAYLSK	1;1;1;1	4	4	0.1287	41914;23461;36482;20960	-	Adenylyl cyclase-associated protein 1 OS=Mus musculus OX=10090 GN=Cap1 PE=1 SV=4	1.53761e+06	51253.8
127_1	sp|Q05920|PYC_MOUSE	3.77914	NA	129602	GTPLDTEVPLER	1	1	1	0.0102	26118	-	Pyruvate carboxylase, mitochondrial OS=Mus musculus OX=10090 GN=Pc PE=1 SV=1	3.37293e+06	51104.9
246_1	sp|P97371|PSME1_MOUSE	3.77914	NA	28655	TENLLGSYFPK	1	1	1	0.0442	24437	-	Proteasome activator complex subunit 1 OS=Mus musculus OX=10090 GN=Psme1 PE=1 SV=2	967167	50903.5
53_1	sp|Q9CZM2|RL15_MOUSE	4.31093	NA	24131.1	NTLQLHR;QLSALHR	1;1	2	2	0.0686	13278;11693	-	60S ribosomal protein L15 OS=Mus musculus OX=10090 GN=Rpl15 PE=1 SV=4	701438	50102.7
52_1	sp|P18572|BASI_MOUSE	11.3374	NA	42418.3	SEINVEGPPR;SGEYSCIFLPEPVGR;VLQEDTLPDLHTK	1;1;1	3	3	0.0977	19290;33661;30518	-	Basigin OS=Mus musculus OX=10090 GN=Bsg PE=1 SV=2	1.04709e+06	49861.3
55_1	sp|Q9DCW4|ETFB_MOUSE	3.77914	NA	27606	EIDGGLETLR	1	1	1	0.0392	19443	-	Electron transfer flavoprotein subunit beta OS=Mus musculus OX=10090 GN=Etfb PE=1 SV=3	694259	49589.9
158_1	sp|Q9D0K2|SCOT1_MOUSE	8.37961	NA	55953	AGNVIFR;DGSVAIASKPR;LLSSGLR	1;1;1	3	3	0.0481	10243;19396;9233	-	Succinyl-CoA:3-ketoacid coenzyme A transferase 1, mitochondrial OS=Mus musculus OX=10090 GN=Oxct1 PE=1 SV=1	1.23845e+06	49538.1
179_1	sp|Q61166|MARE1_MOUSE	2.55281	NA	29997.2	LTVEDLEK	1	1	1	0.0299	15086	-	Microtubule-associated protein RP/EB family member 1 OS=Mus musculus OX=10090 GN=Mapre1 PE=1 SV=3	878492	48805.1
240_1	sp|Q61599|GDIR2_MOUSE	9.06969	NA	22836.5	DAQPQLEEADDDLDSK;ELQEMDKDDESLTK;TLLGDVPVVADPTVPNVTVTR	1;1;1	3	3	0.255	34692;33209;39819	-	Rho GDP-dissociation inhibitor 2 OS=Mus musculus OX=10090 GN=Arhgdib PE=1 SV=3	683220	48801.4
198_1	sp|Q9CWK8|SNX2_MOUSE	2.73774	NA	58434.7	QFLESSELPR	1	1	1	0.0193	22615	-	Sorting nexin-2 OS=Mus musculus OX=10090 GN=Snx2 PE=1 SV=2	1.46192e+06	48730.8
138_1	sp|Q06185|ATP5I_MOUSE	2.55281	NA	8230.47	VPPVQVSPLIK	1	1	1	0.1549	21700	-	ATP synthase subunit e, mitochondrial OS=Mus musculus OX=10090 GN=Atp5me PE=1 SV=2	243200	48639.9
76_1	sp|Q64152|BTF3_MOUSE	6.33195	NA	22017.4	APLATGEDDDDEVPDLVENFDEASK;VQASLAANTFTITGHAETK	1;1	2	2	0.2157	44054;36882	-	Transcription factor BTF3 OS=Mus musculus OX=10090 GN=Btf3 PE=1 SV=3	580996	48416.3
154_1	sp|P04104|K2C1_MOUSE	3.77914	NA	65565.3	FLEQQNQVLQTK;TNAENEFVTIKK	0;1	1	1	0.0377	29807;27841	-	Keratin, type II cytoskeletal 1 OS=Mus musculus OX=10090 GN=Krt1 PE=1 SV=4	1.69293e+06	48369.5
103_1	sp|Q9JKR6|HYOU1_MOUSE	3.77914	NA	111112	LGNTISSLFGGGTSSDAK	1	1	1	0.018	33674	-	Hypoxia up-regulated protein 1 OS=Mus musculus OX=10090 GN=Hyou1 PE=1 SV=1	2.80163e+06	48304
110_1	sp|Q61941|NNTM_MOUSE	3.77914	NA	113765	FFTGQITAAGK	1	1	2	0.0101	20619;20620	-	NAD(P) transhydrogenase, mitochondrial OS=Mus musculus OX=10090 GN=Nnt PE=1 SV=2	2.26814e+06	48258.2
293_1	sp|P29477|NOS2_MOUSE	2.55281	NA	130492	YAGYQMPDGTIR	1	1	1	0.0105	27672	-	Nitric oxide synthase, inducible OS=Mus musculus OX=10090 GN=Nos2 PE=1 SV=1	3.15105e+06	46339
9_1	sp|Q9DCD0|6PGD_MOUSE	6.33195	NA	53213.1	AIFQAIAAK;VDDFLANEAK	1;1	2	2	0.0393	14701;20038	-	6-phosphogluconate dehydrogenase, decarboxylating OS=Mus musculus OX=10090 GN=Pgd PE=1 SV=3	1.30096e+06	44860.8
69_1	sp|Q8VEM8|MPCP_MOUSE	3.77914	NA	39606.5	ALYSNILGEENTYLWR	1	1	1	0.0448	36650	-	Phosphate carrier protein, mitochondrial OS=Mus musculus OX=10090 GN=Slc25a3 PE=1 SV=1	939232	44725.4
183_1	sp|P15379|CD44_MOUSE	2.42304	NA	85564.5	YAGVFHVEK	1	1	1	0.0116	17819	-	CD44 antigen OS=Mus musculus OX=10090 GN=Cd44 PE=1 SV=3	1.01352e+06	44066
195_1	sp|Q02053|UBA1_MOUSE	7.55827	NA	117734	IYDDDFFQNLDGVANALDNIDAR;LAGTQPLEVLEAVQR	1;1	2	2	0.0359	43679;32452	-	Ubiquitin-like modifier-activating enzyme 1 OS=Mus musculus OX=10090 GN=Uba1 PE=1 SV=1	2.39587e+06	43561.2
57_1	sp|P01899|HA11_MOUSE	2.42304	NA	40810.3	FDSDAENPR	1	1	1	0.0249	17834	sp|P14430|HA18_MOUSE;sp|P01901|HA1B_MOUSE;sp|P14431|HA19_MOUSE;sp|P01900|HA12_MOUSE;sp|P03991|HA1W_MOUSE;sp|P14428|HA1Q_MOUSE;sp|P01897|HA1L_MOUSE;sp|P14429|HA17_MOUSE;sp|P04223|HA1K_MOUSE;sp|P14427|HA14_MOUSE;sp|P06339|HA15_MOUSE;sp|P14426|HA13_MOUSE	H-2 class I histocompatibility antigen, D-B alpha chain OS=Mus musculus OX=10090 GN=H2-D1 PE=1 SV=2	899710	42843.3
187_1	sp|Q99KF1|TMED9_MOUSE	3.77914	NA	27110.1	QLVEQVEQIQK	1	1	1	0.0468	26544	-	Transmembrane emp24 domain-containing protein 9 OS=Mus musculus OX=10090 GN=Tmed9 PE=1 SV=2	681470	42591.9
288_1	sp|O88569|ROA2_MOUSE	7.55827	NA	37379.7	GGGGNFGPGPGSNFR;LFIGGLSFETTEESLR	1;1	2	2	0.0878	27446;34825	-	Heterogeneous nuclear ribonucleoproteins A2/B1 OS=Mus musculus OX=10090 GN=Hnrnpa2b1 PE=1 SV=2	766941	40365.3
244_1	sp|Q99PT1|GDIR1_MOUSE	6.00273	NA	23392.8	LTLVCSTAPGPLELDLTGDLESFK;LTLVCSTAPGPLELDLTGDLESFKK	1;1	2	2	0.1225	43483;44111	-	Rho GDP-dissociation inhibitor 1 OS=Mus musculus OX=10090 GN=Arhgdia PE=1 SV=3	540894	38635.3
226_1	sp|P97807|FUMH_MOUSE	12.6639	NA	54322.1	AAAEVNQEYGLDPK;IYELAAGGTAVGTGLNTR;MPIPVIQAFGILK;VLLPGLQK	1;1;1;1	4	4	0.1045	30463;34328;28701;12907	-	Fumarate hydratase, mitochondrial OS=Mus musculus OX=10090 GN=Fh PE=1 SV=3	1.19919e+06	37474.6
250_1	sp|Q91VR2|ATPG_MOUSE	3.77914	NA	32865.1	VYGTGSLALYEK	1	1	1	0.0403	25378	-	ATP synthase subunit gamma, mitochondrial OS=Mus musculus OX=10090 GN=Atp5f1c PE=1 SV=1	636034	37413.8
4_1	sp|P14206|RSSA_MOUSE	7.55827	NA	32817.4	FTPGTFTNQIQAAFR;KSDGIYIINLK	1;1	2	2	0.0881	33488;24329	-	40S ribosomal protein SA OS=Mus musculus OX=10090 GN=Rpsa PE=1 SV=4	538168	35877.9
120_1	sp|P07724|ALBU_MOUSE	9.98131	NA	68647.7	ECCHGDLLECADDR;ECCHGDLLECADDRAELAK;LGEYGFQNAILVR	1;1;1	3	10	0.0526	34141;34139;34140;34138;40929;29905;29906;29904;29903;29907	-	Serum albumin OS=Mus musculus OX=10090 GN=Alb PE=1 SV=3	1.50301e+06	35785.9
235_1	sp|P50518|VATE1_MOUSE	7.55827	NA	26140.8	ARDDLITDLLNEAK;DDLITDLLNEAK	1;1	2	3	0.0619	31945;31943;26979	-	V-type proton ATPase subunit E 1 OS=Mus musculus OX=10090 GN=Atp6v1e1 PE=1 SV=2	567432	35464.5
168_1	sp|Q62433|NDRG1_MOUSE	3.77914	NA	42980.9	LNITPNSGATGNNAGPK	1	1	1	0.0431	32483	-	Protein NDRG1 OS=Mus musculus OX=10090 GN=Ndrg1 PE=1 SV=1	526467	35097.8
100_1	sp|Q9CQI6|COTL1_MOUSE	2.55281	NA	15934	ELEEDFIR	1	1	1	0.0563	17840	-	Coactosin-like protein OS=Mus musculus OX=10090 GN=Cotl1 PE=1 SV=3	349942	34994.2
81_1	sp|O35129|PHB2_MOUSE	7.55827	NA	33275.9	IGGVQQDTILAEGLHFR;IVQAEGEAEAAK	1;1	2	2	0.097	35602;22911	-	Prohibitin-2 OS=Mus musculus OX=10090 GN=Phb2 PE=1 SV=1	901737	34682.2
261_1	sp|Q9Z1Q5|CLIC1_MOUSE	7.55827	NA	26995.7	EEFASTCPDDEEIELAYEQVAR;FLDGNELTLADCNLLPK	1;1	2	2	0.1618	43606;36532	-	Chloride intracellular channel protein 1 OS=Mus musculus OX=10090 GN=Clic1 PE=1 SV=3	587717	34571.6
207_1	sp|P06745|G6PI_MOUSE	7.55827	NA	62727.2	ELFEADPER;HFVALSTNTAK	1;1	2	2	0.0358	19545;22060	-	Glucose-6-phosphate isomerase OS=Mus musculus OX=10090 GN=Gpi PE=1 SV=4	1.10227e+06	34445.8
27_3	sp|Q9QWL7|K1C17_MOUSE	6.33195	NA	48132.1	EVATNSELVQSGK;LASYLDKVR;LEQEIATYR;MSVEADINGLR;NHEEEMNALR;TRLEQEIATYR;VLDELTLAR	1;1;0;0;0;0;0	2	2	0.1455	27026;18274;20074;23042;23662;27510;17301	-	Keratin, type I cytoskeletal 17 OS=Mus musculus OX=10090 GN=Krt17 PE=1 SV=3	1.1164e+06	33830.3
73_1	sp|Q8R180|ERO1A_MOUSE	11.3374	NA	54050.2	LGAVDESLSEETQK;LQTQGLGTALK;QEIVSLFNAFGR	1;1;1	3	3	0.0797	30462;20328;27535	-	ERO1-like protein alpha OS=Mus musculus OX=10090 GN=Ero1a PE=1 SV=2	1.04005e+06	32501.5
5_1	sp|P61979|HNRPK_MOUSE	11.3374	NA	50944.4	IDEPLEGSEDR;IILDLISESPIK;IITITGTQDQIQNAQYLLQNSVK	1;1;1	3	4	0.0994	24168;26505;43551;43552	-	Heterogeneous nuclear ribonucleoprotein K OS=Mus musculus OX=10090 GN=Hnrnpk PE=1 SV=1	873007	32333.6
176_1	sp|P14148|RL7_MOUSE	10.1111	NA	31399.7	EANNFLWPFK;KVPAVPETLK;TTHFVEGGDAGNREDQINR	1;1;1	3	3	0.1444	24361;18792;39195	-	60S ribosomal protein L7 OS=Mus musculus OX=10090 GN=Rpl7 PE=1 SV=2	581758	32319.9
78_2	sp|P84104|SRSF3_MOUSE	2.15546	NA	19317.9	AFGYYGPLR;NPPGFAFVEFEDPR	1;0	1	1	0.1402	17657;32428	-	Serine/arginine-rich splicing factor 3 OS=Mus musculus OX=10090 GN=Srsf3 PE=1 SV=1	322603	32260.3
239_1	sp|P49312|ROA1_MOUSE	8.75498	NA	34175.3	DYFEQYGK;EDSQRPGAHLTVK;NQGGYGGSSSSSSYGSGR	1;1;1	3	4	0.1219	17810;28935;28936;33428	-	Heterogeneous nuclear ribonucleoprotein A1 OS=Mus musculus OX=10090 GN=Hnrnpa1 PE=1 SV=2	611665	32192.9
260_1	sp|O89053|COR1A_MOUSE	3.77914	NA	50956.9	DAGPLLISLK	1	1	1	0.0217	17231	-	Coronin-1A OS=Mus musculus OX=10090 GN=Coro1a PE=1 SV=5	728778	31686
41_1	sp|O35468|WNT9B_MOUSE	2.42304	NA	38956.4	FLSNFLGPK	1	1	1	0.0251	17120	-	Protein Wnt-9b OS=Mus musculus OX=10090 GN=Wnt9b PE=2 SV=2	688599	31300
27_1	sp|Q9Z2K1|K1C16_MOUSE	3.77914	NA	51574.3	ASLENSLEETK;LEQEIATYR;TRLEQEIATYR	1;0;0	1	1	0.0469	23046;20074;27510	-	Keratin, type I cytoskeletal 16 OS=Mus musculus OX=10090 GN=Krt16 PE=1 SV=3	1.05998e+06	30285.2
116_1	sp|Q62465|VAT1_MOUSE	4.86335	NA	43069	IDSVWPFEK;VLLVPGPEK	1;1	2	2	0.0443	20001;15229	-	Synaptic vesicle membrane protein VAT-1 homolog OS=Mus musculus OX=10090 GN=Vat1 PE=1 SV=3	538875	29937.5
98_1	sp|Q8R2Q4|RRF2M_MOUSE	3.77914	NA	86054.6	VNLIDTPGHVDFTLEVER	1	1	1	0.0231	38335	-	Ribosome-releasing factor 2, mitochondrial OS=Mus musculus OX=10090 GN=Gfm2 PE=1 SV=2	1.22146e+06	29082.3
169_1	sp|P62082|RS7_MOUSE	7.55827	NA	22113.3	AIIIFVPVPQLK;HVVFIAQR	1;1	2	2	0.1031	26416;15685	-	40S ribosomal protein S7 OS=Mus musculus OX=10090 GN=Rps7 PE=2 SV=1	315239	28658.1
233_1	sp|P57759|ERP29_MOUSE	3.77914	NA	28805.1	GALPLDTVTFYK	1	1	1	0.0458	26060	-	Endoplasmic reticulum resident protein 29 OS=Mus musculus OX=10090 GN=Erp29 PE=1 SV=2	371722	28594
131_1	sp|Q8VE97|SRSF4_MOUSE	3.77914	NA	55946.8	QAGEVTYADAHK	1	1	1	0.0245	25042	sp|Q3TWW8|SRSF6_MOUSE	Serine/arginine-rich splicing factor 4 OS=Mus musculus OX=10090 GN=Srsf4 PE=2 SV=1	675954	28164.7
164_1	sp|A0A0M3U1B0|SYC2L_MOUSE	2.42304	NA	95995.2	QFLNFLNNR	1	1	1	0.0107	21388	-	Synaptonemal complex protein 2-like OS=Mus musculus OX=10090 GN=Sycp2l PE=2 SV=1	1.48082e+06	27940.1
224_1	sp|Q9D1D4|TMEDA_MOUSE	3.77914	NA	24894.9	LKPLEVELR	1	1	1	0.0411	19279	-	Transmembrane emp24 domain-containing protein 10 OS=Mus musculus OX=10090 GN=Tmed10 PE=1 SV=1	279216	27921.6
182_1	sp|P86048|RL10L_MOUSE	3.77914	NA	24541.9	GAFGKPQGTVAR	1	1	1	0.0561	22062	sp|Q6ZWV3|RL10_MOUSE	60S ribosomal protein L10-like OS=Mus musculus OX=10090 GN=Rpl10l PE=2 SV=1	360326	27717.4
80_1	sp|P62849|RS24_MOUSE	3.77914	NA	15413.4	TTPDVIFVFGFR	1	1	1	0.0902	27953	-	40S ribosomal protein S24 OS=Mus musculus OX=10090 GN=Rps24 PE=1 SV=1	193045	27577.9
263_1	sp|P80315|TCPD_MOUSE	7.52866	NA	58029.7	AYILNLVK;FSNISAAK;GDVTITNDGATILK	1;1;1	3	3	0.0557	14726;12059;28433	-	T-complex protein 1 subunit delta OS=Mus musculus OX=10090 GN=Cct4 PE=1 SV=3	1.0098e+06	27291.8
124_1	sp|Q9WUM5|SUCA_MOUSE	3.77914	NA	36132	MGHAGAIIAGGK	1	1	1	0.0347	19330	-	Succinate--CoA ligase [ADP/GDP-forming] subunit alpha, mitochondrial OS=Mus musculus OX=10090 GN=Suclg1 PE=1 SV=4	399909	26660.6
291_1	sp|Q01853|TERA_MOUSE	17.6694	NA	89265.7	DVDLEFLAK;ELQELVQYPVEHPDK;ETVVEVPQVTWEDIGGLEDVK;LDQLIYIPLPDEK;QAAPCVLFFDELDSIAK	1;1;1;1;1	5	5	0.0931	17822;35211;41700;31553;36428	-	Transitional endoplasmic reticulum ATPase OS=Mus musculus OX=10090 GN=Vcp PE=1 SV=4	1.18225e+06	26272.3
206_1	sp|O35955|PSB10_MOUSE	2.15546	NA	29045	VATVTRILR	1	1	1	0.033	17275	-	Proteasome subunit beta type-10 OS=Mus musculus OX=10090 GN=Psmb10 PE=1 SV=1	337266	25943.6
161_1	sp|P50446|K2C6A_MOUSE	3.77914	NA	59298.6	TAAENEFVTLK	1	1	1	0.0199	23099	-	Keratin, type II cytoskeletal 6A OS=Mus musculus OX=10090 GN=Krt6a PE=1 SV=3	891654	25475.8
23_1	sp|Q99P72|RTN4_MOUSE	6.33195	NA	126535	GPLPAAPPTAPER;YSNSALGHVNSTIK	1;1	2	2	0.0232	24584;30142	-	Reticulon-4 OS=Mus musculus OX=10090 GN=Rtn4 PE=1 SV=2	1.10716e+06	24603.6
190_1	sp|P42932|TCPQ_MOUSE	7.55827	NA	59517.5	LFVTNDAATILR;LVPGGGATEIELAK	1;1	2	2	0.0474	26318;26861	-	T-complex protein 1 subunit theta OS=Mus musculus OX=10090 GN=Cct8 PE=1 SV=3	946564	24270.9
144_1	sp|Q9CPR4|RL17_MOUSE	7.55827	NA	21409.4	EQIVPKPEEEVAQK;GLDVDSLVIEHIQVNK	1;1	2	2	0.163	32451;34524	-	60S ribosomal protein L17 OS=Mus musculus OX=10090 GN=Rpl17 PE=1 SV=3	242553	24255.3
89_1	sp|Q91ZA3|PCCA_MOUSE	6.08967	NA	79871.1	AGDTVGEGDLLVELE;VVEEAPSIFLDPETR	1;1	2	2	0.0414	30673;33538	-	Propionyl-CoA carboxylase alpha chain, mitochondrial OS=Mus musculus OX=10090 GN=Pcca PE=1 SV=2	1.22804e+06	24079.3
200_1	sp|Q99KI0|ACON_MOUSE	2.42304	NA	85410	VDVSPTSQR	1	1	1	0.0115	16199	-	Aconitate hydratase, mitochondrial OS=Mus musculus OX=10090 GN=Aco2 PE=1 SV=1	975937	23803.3
222_1	sp|Q9JMA1|UBP14_MOUSE	2.55281	NA	55965.9	LEAIEDDSGR	1	1	1	0.0203	19504	-	Ubiquitin carboxyl-terminal hydrolase 14 OS=Mus musculus OX=10090 GN=Usp14 PE=1 SV=3	702132	23404.4
212_1	sp|Q9R1P0|PSA4_MOUSE	2.42304	NA	29452.2	VEIATLTR	1	1	1	0.0307	13873	-	Proteasome subunit alpha type-4 OS=Mus musculus OX=10090 GN=Psma4 PE=1 SV=1	317803	22700.2
40_1	sp|Q9DB77|QCR2_MOUSE	2.15546	NA	48205	LASSLTTK	1	1	1	0.0177	11570	-	Cytochrome b-c1 complex subunit 2, mitochondrial OS=Mus musculus OX=10090 GN=Uqcrc2 PE=1 SV=1	495290	22513.2
84_1	sp|P45376|ALDR_MOUSE	5.82679	NA	35709.5	HIDCAQVYQNEK;NLVVIPK	1;1	2	2	0.0601	30433;10385	-	Aldo-keto reductase family 1 member B1 OS=Mus musculus OX=10090 GN=Akr1b1 PE=1 SV=3	447764	22388.2
205_1	sp|Q6PHN9|RAB35_MOUSE	2.55281	NA	23010.8	LLIIGDSGVGK	1	1	1	0.0547	18488	-	Ras-related protein Rab-35 OS=Mus musculus OX=10090 GN=Rab35 PE=1 SV=1	333826	22255.1
64_1	sp|P62830|RL23_MOUSE	2.55281	NA	14856.1	NLYIISVK	1	1	1	0.0571	15175	-	60S ribosomal protein L23 OS=Mus musculus OX=10090 GN=Rpl23 PE=1 SV=1	221154	22115.4
92_1	sp|P10630|IF4A2_MOUSE	6.33195	NA	46372.8	KVDWLTEK;VLITTDLLAR	1;1	2	2	0.0442	17033;19824	sp|P60843|IF4A1_MOUSE	Eukaryotic initiation factor 4A-II OS=Mus musculus OX=10090 GN=Eif4a2 PE=1 SV=2	486056	21132.9
186_1	sp|P80318|TCPG_MOUSE	8.75498	NA	60591.4	AVAQALEVIPR;ELGIWEPLAVK;TAVETAVLLLR	1;1;1	3	3	0.0606	21403;24029;21978	-	T-complex protein 1 subunit gamma OS=Mus musculus OX=10090 GN=Cct3 PE=1 SV=1	794476	20907.3
19_1	sp|P28063|PSB8_MOUSE	3.77914	NA	30240.6	VESSDVSDLLYK	1	1	1	0.0435	26856	-	Proteasome subunit beta type-8 OS=Mus musculus OX=10090 GN=Psmb8 PE=1 SV=2	406964	20348.2
209_1	sp|P08003|PDIA4_MOUSE	7.55827	NA	71937.5	FDVSGYPTIK;VDATEQTDLAK	1;1	2	2	0.0329	20204;22108	-	Protein disulfide-isomerase A4 OS=Mus musculus OX=10090 GN=Pdia4 PE=1 SV=3	787435	18312.4
234_1	sp|Q61316|HSP74_MOUSE	2.42304	NA	94073.3	AGGIETIANEYSDR	1	1	1	0.0166	30250	-	Heat shock 70 kDa protein 4 OS=Mus musculus OX=10090 GN=Hspa4 PE=1 SV=1	1.01232e+06	17760.1
111_1	sp|P54071|IDHP_MOUSE	12.5341	NA	50873.9	ATDFVVDR;CATITPDEAR;DQTNDQVTIDSALATQK;LVPGWTKPITIGR	1;1;1;1	4	4	0.1062	14433;20415;35518;28946	-	Isocitrate dehydrogenase [NADP], mitochondrial OS=Mus musculus OX=10090 GN=Idh2 PE=1 SV=3	549401	17722.6
153_1	sp|P97372|PSME2_MOUSE	2.04766	NA	27040.1	IEDGNDFGVAIQEK	1	1	1	0.0586	31066	-	Proteasome activator complex subunit 2 OS=Mus musculus OX=10090 GN=Psme2 PE=1 SV=4	319867	16835.1
265_1	sp|P00493|HPRT_MOUSE	10.1111	NA	24554.6	NVLIVEDIIDTGK;SYCNDQSTGDIK;TMQTLLSLVK	1;1;1	3	3	0.1606	28744;27669;20432	-	Hypoxanthine-guanine phosphoribosyltransferase OS=Mus musculus OX=10090 GN=Hprt1 PE=1 SV=3	208974	16075
79_1	sp|P84078|ARF1_MOUSE	3.77914	NA	20683.7	DAVLLVFANK	1	1	1	0.0552	19072	sp|P61205|ARF3_MOUSE;sp|P84084|ARF5_MOUSE	ADP-ribosylation factor 1 OS=Mus musculus OX=10090 GN=Arf1 PE=1 SV=2	175619	14634.9
14_1	sp|P70670|NACAM_MOUSE	3.77914	NA	220364	SPASDTYIVFGEAK	1	1	1	0.0064	30002	sp|Q60817|NACA_MOUSE	Nascent polypeptide-associated complex subunit alpha, muscle-specific form OS=Mus musculus OX=10090 GN=Naca PE=1 SV=2	1.48844e+06	14592.6
279_1	sp|O35381|AN32A_MOUSE	3.77914	NA	28520.2	SLDLFNCEVTNLNAYR	1	1	1	0.0648	36491	-	Acidic leucine-rich nuclear phosphoprotein 32 family member A OS=Mus musculus OX=10090 GN=Anp32a PE=1 SV=1	157397	14308.8
78_1	sp|Q8BL97|SRSF7_MOUSE	3.77914	NA	30798.8	NPPGFAFVEFEDPR;VYVGNLGTGAGK	0;1	1	1	0.0974	32428;20485	-	Serine/arginine-rich splicing factor 7 OS=Mus musculus OX=10090 GN=Srsf7 PE=1 SV=1	240997	14176.3
236_1	sp|O09061|PSB1_MOUSE	3.77914	NA	26355.3	GAVYSFDPVGSYQR	1	1	1	0.0583	31274	-	Proteasome subunit beta type-1 OS=Mus musculus OX=10090 GN=Psmb1 PE=1 SV=1	185600	13257.1
280_1	sp|Q60864|STIP1_MOUSE	3.77914	NA	62542.4	LAYINPDLALEEK	1	1	1	0.0239	30104	-	Stress-induced-phosphoprotein 1 OS=Mus musculus OX=10090 GN=Stip1 PE=1 SV=1	520798	12702.4
137_1	sp|Q60931|VDAC3_MOUSE	7.55827	NA	30733.4	LTLDTIFVPNTGK;LTLSALIDGK	1;1	2	2	0.0813	28470;17349	-	Voltage-dependent anion-selective channel protein 3 OS=Mus musculus OX=10090 GN=Vdac3 PE=1 SV=1	210236	12366.8
91_1	sp|Q8R3K3|PTCD2_MOUSE	2.04766	NA	43815.5	TLQPLSRSLLTE	1	1	1	0.0315	26936	-	Pentatricopeptide repeat-containing protein 2, mitochondrial OS=Mus musculus OX=10090 GN=Ptcd2 PE=1 SV=1	289066	11562.6
6_1	sp|P14234|FGR_MOUSE	2.2236	NA	58829	IADFGLAR	1	1	1	0.0155	12788	sp|Q9JKV2|ICK_MOUSE;sp|Q04736|YES_MOUSE;sp|Q61851|FGFR3_MOUSE;sp|P39688|FYN_MOUSE;sp|P08103|HCK_MOUSE;sp|Q04859|MAK_MOUSE;sp|P21803|FGFR2_MOUSE;sp|P16277|BLK_MOUSE;sp|P25911|LYN_MOUSE;sp|P16092|FGFR1_MOUSE;sp|Q9JHU3|CDK20_MOUSE;sp|Q03142|FGFR4_MOUSE;sp|P06240|LCK_MOUSE	Tyrosine-protein kinase Fgr OS=Mus musculus OX=10090 GN=Fgr PE=1 SV=2	339115	10597.3
268_1	sp|P68254|1433T_MOUSE	6.20217	NA	27760.8	AVTEQGAELSNEER;QTIENSQGAYQEAFDISK	1;1	2	2	0.1306	31011;37928	-	14-3-3 protein theta OS=Mus musculus OX=10090 GN=Ywhaq PE=1 SV=1	190658	10592.1
271_1	sp|Q62376|RU17_MOUSE	2.04766	NA	51960.9	VNYDTTESK	1	1	1	0.0201	18002	-	U1 small nuclear ribonucleoprotein 70 kDa OS=Mus musculus OX=10090 GN=Snrnp70 PE=1 SV=2	168702	8879.05
31_1	sp|Q9CR16|PPID_MOUSE	3.77914	NA	40716.7	TAENFR;TLENVEVNGEKPAK	0;1	1	1	0.0541	8989;30889	-	Peptidyl-prolyl cis-trans isomerase D OS=Mus musculus OX=10090 GN=Ppid PE=1 SV=3	221847	8873.88
199_1	sp|P62843|RS15_MOUSE	2.42304	NA	17029.2	DMIILPEMVGSMVGVYNGK	1	1	1	0.131	38330	-	40S ribosomal protein S15 OS=Mus musculus OX=10090 GN=Rps15 PE=1 SV=2	59567.8	8509.68
166_1	sp|Q9JLJ2|AL9A1_MOUSE	2.2236	NA	53480.1	EQGATVLCGGEVYVPEDPK	1	1	1	0.0385	38229	-	4-trimethylaminobutyraldehyde dehydrogenase OS=Mus musculus OX=10090 GN=Aldh9a1 PE=1 SV=1	226123	8374.92
42_1	sp|Q76MZ3|2AAA_MOUSE	3.77914	NA	65280.9	LAGGDWFTSR	1	1	1	0.017	19661	-	Serine/threonine-protein phosphatase 2A 65 kDa regulatory subunit A alpha isoform OS=Mus musculus OX=10090 GN=Ppp2r1a PE=1 SV=3	313302	8033.4
25_1	sp|Q9CQI7|RU2B_MOUSE	2.42304	NA	25307	GQAFVIFK	1	1	1	0.0356	14069	sp|Q62189|SNRPA_MOUSE	U2 small nuclear ribonucleoprotein B'' OS=Mus musculus OX=10090 GN=Snrpb2 PE=1 SV=1	83363.4	7578.49
157_1	sp|A4Q9E5|TTLL3_MOUSE	2.42304	NA	104362	VVLSGGIGEEGHR	1	1	1	0.014	25635	-	Tubulin monoglycylase TTLL3 OS=Mus musculus OX=10090 GN=Ttll3 PE=1 SV=1	402361	6489.69
160_1	sp|Q9D0T1|NH2L1_MOUSE	3.77914	NA	14164.6	QQIQSIQQSIER	1	1	1	0.0938	29386	-	NHP2-like protein 1 OS=Mus musculus OX=10090 GN=Snu13 PE=1 SV=4	57775.9	6419.55
122_1	sp|P32261|ANT3_MOUSE	2.31054	NA	51970.6	QLMEVFK	1	1	1	0.0151	13646	-	Antithrombin-III OS=Mus musculus OX=10090 GN=Serpinc1 PE=1 SV=1	198698	6409.6
95_1	sp|Q61789|LAMA3_MOUSE	2.55281	NA	365992	MAVALGR	1	1	1	0.0021	8370	-	Laminin subunit alpha-3 OS=Mus musculus OX=10090 GN=Lama3 PE=1 SV=4	1.06939e+06	5908.24
125_1	sp|Q7TMK9|HNRPQ_MOUSE	2.55281	NA	69589.6	AGPIWDLR	1	1	1	0.0128	14552	-	Heterogeneous nuclear ribonucleoprotein Q OS=Mus musculus OX=10090 GN=Syncrip PE=1 SV=2	219231	5621.32
227_1	sp|Q9Z1Z0|USO1_MOUSE	2.04766	NA	106917	LLTSLLK	1	1	1	0.0073	10527	-	General vesicular transport factor p115 OS=Mus musculus OX=10090 GN=Uso1 PE=1 SV=2	234251	4780.63
289_1	sp|P26443|DHE3_MOUSE	3.77914	NA	61298.2	DDGSWEVIEGYR	1	1	1	0.0215	28651	-	Glutamate dehydrogenase 1, mitochondrial OS=Mus musculus OX=10090 GN=Glud1 PE=1 SV=1	157064	4487.55
18_1	sp|E9Q557|DESP_MOUSE	2.55281	NA	332706	QQIQNDLNQWK	1	1	1	0.0038	28340	-	Desmoplakin OS=Mus musculus OX=10090 GN=Dsp PE=1 SV=1	882457	4263.08
180_1	sp|Q9D883|U2AF1_MOUSE	3.77914	NA	27797.4	NPQNSSQSADGLR	1	1	1	0.0544	27336	-	Splicing factor U2AF 35 kDa subunit OS=Mus musculus OX=10090 GN=U2af1 PE=1 SV=4	49716.7	4143.06
8_1	sp|Q921C3|BRWD1_MOUSE	2.2236	NA	259066	FACTPAKTALSSEEK	1	1	1	0.0065	32661	-	Bromodomain and WD repeat-containing protein 1 OS=Mus musculus OX=10090 GN=Brwd1 PE=1 SV=2	507633	4061.07
121_1	sp|P98078|DAB2_MOUSE	2.42304	NA	82261	TGQQAEPLVVDLK	1	1	1	0.017	27928	-	Disabled homolog 2 OS=Mus musculus OX=10090 GN=Dab2 PE=1 SV=2	119591	3416.88
74_1	sp|Q61735|CD47_MOUSE	3.77914	NA	33075.8	ISVSDLINGIASLK	1	1	1	0.0462	28763	-	Leukocyte surface antigen CD47 OS=Mus musculus OX=10090 GN=Cd47 PE=1 SV=2	44111.3	3393.18
72_1	sp|P29416|HEXA_MOUSE	6.33195	NA	60574.3	ALLSAPWYLNR;VEPLAFHGTPEQK	1;1	2	2	0.0455	25469;29269	-	Beta-hexosaminidase subunit alpha OS=Mus musculus OX=10090 GN=Hexa PE=1 SV=2	63724.7	2548.99
28_1	sp|Q9DB05|SNAA_MOUSE	2.55281	NA	33168.2	NSQSFFSGLFGGSSK	1	1	1	0.0508	31382	-	Alpha-soluble NSF attachment protein OS=Mus musculus OX=10090 GN=Napa PE=1 SV=1	31195.1	1485.48
252_1	sp|Q99PL5|RRBP1_MOUSE	2.73774	NA	172776	KGEGAQNQGK	1	1	1	0.0062	16955	-	Ribosome-binding protein 1 OS=Mus musculus OX=10090 GN=Rrbp1 PE=1 SV=2	178550	1362.98
44_1	sp|Q80XB4|NRAP_MOUSE	2.15546	NA	195633	EQQQGKGSFPAMITPAYQR	1	1	1	0.011	39688	-	Nebulin-related-anchoring protein OS=Mus musculus OX=10090 GN=Nrap PE=1 SV=3	130025	985.039
172_1	sp|P80317|TCPZ_MOUSE	3.77914	NA	57967.7	NAIDDGCVVPGAGAVEVALAEALIK	1	1	2	0.0471	42607;42608	-	T-complex protein 1 subunit zeta OS=Mus musculus OX=10090 GN=Cct6a PE=1 SV=3	4138.63	142.711
256_1	sp|Q8BG05|ROA3_MOUSE	7.55827	NA	39627.6	EDTEEYNLR;SSGSPYGGGYGSGGGSGGYGSR	1;1	2	2	0.0818	21431;36282	-	Heterogeneous nuclear ribonucleoprotein A3 OS=Mus musculus OX=10090 GN=Hnrnpa3 PE=1 SV=1	0	0
126_1	sp|Q99N64|GMCL2_MOUSE	2.55281	NA	57789.6	EEQIVMKLDSDVLTFPMCIFCNFLFVNLGNAENK	1	1	1	0.0683	45811	-	Germ cell-less protein-like 2 OS=Mus musculus OX=10090 GN=Gmcl2 PE=2 SV=2	0	0
269_1	sp|P13020|GELS_MOUSE	3.77914	NA	85888.1	HVVPNEVVVQR	1	1	1	0.0141	24648	-	Gelsolin OS=Mus musculus OX=10090 GN=Gsn PE=1 SV=3	0	0
277_1	sp|Q9JJW6|ALRF2_MOUSE	2.04766	NA	23715.9	WQHDLFDSGCGGGEGVETGAK	1	1	1	0.0963	40340	-	Aly/REF export factor 2 OS=Mus musculus OX=10090 GN=Alyref2 PE=1 SV=1	0	0
62_1	sp|O35737|HNRH1_MOUSE	3.77914	NA	49168.4	STGEAFVQFASQEIAEK	1	1	1	0.0379	35440	sp|P70333|HNRH2_MOUSE	Heterogeneous nuclear ribonucleoprotein H OS=Mus musculus OX=10090 GN=Hnrnph1 PE=1 SV=3	0	0
140_1	sp|Q62188|DPYL3_MOUSE	2.15546	NA	61897.1	GVNSFMVYMAYKDLYQVSNTELYEIFTCLGELGAIAQVHAENGDIIAQEQAR	1	1	1	0.0912	45943	-	Dihydropyrimidinase-related protein 3 OS=Mus musculus OX=10090 GN=Dpysl3 PE=1 SV=1	0	0
58_1	sp|Q9QXG4|ACSA_MOUSE	2.42304	NA	78811.2	RDQDGYYWITGR	1	1	1	0.0171	30948	-	Acetyl-coenzyme A synthetase, cytoplasmic OS=Mus musculus OX=10090 GN=Acss2 PE=1 SV=2	0	0
273_1	sp|P17918|PCNA_MOUSE	2.15546	NA	28766.4	YLNFFTK	1	1	1	0.0268	14690	-	Proliferating cell nuclear antigen OS=Mus musculus OX=10090 GN=Pcna PE=1 SV=2	0	0
213_1	sp|P11983|TCPA_MOUSE	3.77914	NA	60410.7	SLLVIPNTLAVNAAQDSTDLVAK	1	1	1	0.0414	41801	-	T-complex protein 1 subunit alpha OS=Mus musculus OX=10090 GN=Tcp1 PE=1 SV=3	0	0
270_1	sp|P40142|TKT_MOUSE	3.77914	NA	67587.6	VLDPFTIKPLDR	1	1	1	0.0193	28330	-	Transketolase OS=Mus musculus OX=10090 GN=Tkt PE=1 SV=1	0	0
253_1	sp|A2A7S8|K1522_MOUSE	2.2236	NA	104779	NASSSSDNWSHSQSSETIVSDGSTLSSK	1	1	1	0.0276	44810	-	Uncharacterized protein KIAA1522 OS=Mus musculus OX=10090 GN=Kiaa1522 PE=1 SV=1	0	0
231_1	sp|Q9QVN7|TCEA2_MOUSE	3.77914	NA	33641	NCTYTQVQTR	1	1	1	0.0334	24479	sp|P10711|TCEA1_MOUSE	Transcription elongation factor A protein 2 OS=Mus musculus OX=10090 GN=Tcea2 PE=2 SV=2	0	0
232_1	sp|Q9CQV8|1433B_MOUSE	3.77914	NA	28068.9	QTTVSNSQQAYQEAFEISK	1	1	1	0.0772	39760	-	14-3-3 protein beta/alpha OS=Mus musculus OX=10090 GN=Ywhab PE=1 SV=3	0	0
93_1	sp|Q9R0P3|ESTD_MOUSE	3.77914	NA	31299.3	SVSAFAPICNPVLCSWGK	1	1	1	0.0638	37444	-	S-formylglutathione hydrolase OS=Mus musculus OX=10090 GN=Esd PE=1 SV=1	0	0
204_1	sp|P62889|RL30_MOUSE	3.77914	NA	12775.7	VCTLAIIDPGDSDIIR	1	1	1	0.1391	34260	-	60S ribosomal protein L30 OS=Mus musculus OX=10090 GN=Rpl30 PE=1 SV=2	0	0
241_1	sp|Q61937|NPM_MOUSE	3.77914	NA	32539.8	VDNDENEHQLSLR	1	1	1	0.0445	31689	-	Nucleophosmin OS=Mus musculus OX=10090 GN=Npm1 PE=1 SV=1	0	0
71_1	sp|Q5NCC9|TRI58_MOUSE	2.55281	NA	55335.6	GFLAQEEQLQLR	1	1	1	0.0247	28855	-	E3 ubiquitin-protein ligase TRIM58 OS=Mus musculus OX=10090 GN=Trim58 PE=2 SV=1	0	0
32_1	sp|P47911|RL6_MOUSE	3.77914	NA	33488.9	SSITPGTVLIILTGR	1	1	1	0.0507	30897	-	60S ribosomal protein L6 OS=Mus musculus OX=10090 GN=Rpl6 PE=1 SV=3	0	0
278_1	sp|P80316|TCPE_MOUSE	3.77914	NA	59585.9	LGFAGVVQEISFGTTK	1	1	1	0.0296	32872	-	T-complex protein 1 subunit epsilon OS=Mus musculus OX=10090 GN=Cct5 PE=1 SV=1	0	0
266_1	sp|Q80WJ7|LYRIC_MOUSE	2.55281	NA	63807.7	SWQDELAQQAEEGSAR	1	1	1	0.0276	34898	-	Protein LYRIC OS=Mus musculus OX=10090 GN=Mtdh PE=1 SV=1	0	0
134_1	sp|Q6ZWY3|RS27L_MOUSE	2.55281	NA	9470.87	LTEGCSFR	1	1	1	0.0952	15670	sp|Q6ZWU9|RS27_MOUSE	40S ribosomal protein S27-like OS=Mus musculus OX=10090 GN=Rps27l PE=1 SV=3	0	0
203_1	sp|P60335|PCBP1_MOUSE	2.55281	NA	37473.9	LVVPATQCGSLIGK	1	1	1	0.0393	29051	-	Poly(rC)-binding protein 1 OS=Mus musculus OX=10090 GN=Pcbp1 PE=1 SV=1	0	0
12_1	sp|P62702|RS4X_MOUSE	2.55281	NA	29579.1	DANGNSFATR	1	1	1	0.038	17915	-	40S ribosomal protein S4, X isoform OS=Mus musculus OX=10090 GN=Rps4x PE=1 SV=2	0	0
10_1	sp|Q9JKB3|YBOX3_MOUSE	3.77914	NA	38790.3	SVGDGETVEFDVVEGEK	1	1	1	0.0471	34783	sp|P62960|YBOX1_MOUSE;sp|Q9Z2C8|YBOX2_MOUSE	Y-box-binding protein 3 OS=Mus musculus OX=10090 GN=Ybx3 PE=1 SV=2	0	0
60_1	sp|P59999|ARPC4_MOUSE	3.77914	NA	19654.3	AENFFILR	1	1	1	0.0476	16780	-	Actin-related protein 2/3 complex subunit 4 OS=Mus musculus OX=10090 GN=Arpc4 PE=1 SV=3	0	0
83_1	sp|P62267|RS23_MOUSE	3.77914	NA	15797.7	VANVSLLALYK	1	1	1	0.0769	22123	-	40S ribosomal protein S23 OS=Mus musculus OX=10090 GN=Rps23 PE=1 SV=3	0	0

## Sheet: 蛋白鉴定列表；HCL-lacz
Group_ID	Protein_ID	Protein_Qscore	Protein_FDR	Protein_Mass	PeptideSeqs	PepIsUnique	Unique_Peptide_Num	Unique_Spectra_Num	Coverage	Peptide_Query	Sameset	Description	Abundance	iBAQ
18_1	sp|Q03265|ATPA_MOUSE	12	NA	59715.6	EAYPGDVFYLHSR;TSIAIDTIINQK	1;1	2	3	0.0452	26971;26972;22137	-	ATP synthase subunit alpha, mitochondrial OS=Mus musculus OX=10090 GN=Atp5f1a PE=1 SV=1	8.63198e+06	239777
25_1	sp|P16858|G3P_MOUSE	12	NA	35787.2	IVSNASCTTNCLAPLAK;LISWYDNEYGYSNR	1;1	2	2	0.0931	30495;29904	-	Glyceraldehyde-3-phosphate dehydrogenase OS=Mus musculus OX=10090 GN=Gapdh PE=1 SV=2	4.96803e+06	236573
26_1	sp|P43276|H15_MOUSE	6	NA	22562.4	ALAAGGYDVEK	1	1	1	0.0493	16496	-	Histone H1.5 OS=Mus musculus OX=10090 GN=Hist1h1b PE=1 SV=2	2.0881e+06	174008
20_1	sp|P08730|K1C13_MOUSE	6	NA	47724.3	QSVEADINGLR	1	1	2	0.0252	19169;19188	sp|P02535|K1C10_MOUSE	Keratin, type I cytoskeletal 13 OS=Mus musculus OX=10090 GN=Krt13 PE=1 SV=2	4.76921e+06	153846
7_1	sp|P20029|BIP_MOUSE	6	NA	72377.5	ITPSYVAFTPEGER	1	1	1	0.0214	27148	-	Endoplasmic reticulum chaperone BiP OS=Mus musculus OX=10090 GN=Hspa5 PE=1 SV=3	5.07179e+06	130046
1_1	sp|Q8VED5|K2C79_MOUSE	12	NA	57516.8	NKYEDEINK;NLDLDSIIAEVK	1;1	2	2	0.0395	17951;22446	-	Keratin, type II cytoskeletal 79 OS=Mus musculus OX=10090 GN=Krt79 PE=1 SV=2	3.63813e+06	113691
13_1	sp|Q00623|APOA1_MOUSE	6	NA	30596.6	VQPYLDEFQK	1	1	1	0.0379	20913	-	Apolipoprotein A-I OS=Mus musculus OX=10090 GN=Apoa1 PE=1 SV=2	1.595e+06	88611.2
5_1	sp|P60710|ACTB_MOUSE	12	NA	41709.7	QEYDESGPSIVHR;SYELPDGQVITIGNER	1;1	2	2	0.0773	26270;30071	sp|P63260|ACTG_MOUSE	Actin, cytoplasmic 1 OS=Mus musculus OX=10090 GN=Actb PE=1 SV=1	1.95398e+06	84955.7
19_1	sp|P63101|1433Z_MOUSE	12	NA	27753.7	GIVDQSQQAYQEAFEISK;SVTEQGAELSNEER	1;1	2	2	0.1306	33851;26859	-	14-3-3 protein zeta/delta OS=Mus musculus OX=10090 GN=Ywhaz PE=1 SV=1	1.01838e+06	53599.1
14_1	sp|Q8R2Q4|RRF2M_MOUSE	6	NA	86054.6	VNLIDTPGHVDFTLEVER	1	1	1	0.0231	34095	-	Ribosome-releasing factor 2, mitochondrial OS=Mus musculus OX=10090 GN=Gfm2 PE=1 SV=2	2.20776e+06	52565.7
9_1	sp|P17182|ENOA_MOUSE	6	NA	47111.2	DATNVGDEGGFAPNILENK	1	1	1	0.0438	32414	-	Alpha-enolase OS=Mus musculus OX=10090 GN=Eno1 PE=1 SV=3	1.26484e+06	45172.8
6_1	sp|Q91ZA3|PCCA_MOUSE	18	NA	79871.1	LSQYQEPIHLPGVR;SYLNMDAIMEAIKK;TVAIHSDVDASSVHVK	1;1;1	3	3	0.0608	28010;27909;28342	-	Propionyl-CoA carboxylase alpha chain, mitochondrial OS=Mus musculus OX=10090 GN=Pcca PE=1 SV=2	1.79772e+06	35249.4
3_1	sp|Q05920|PYC_MOUSE	12	NA	129602	ELIPNIPFQMLLR;IAPYVAHNFNK	1;1	2	2	0.0204	27388;21068	-	Pyruvate carboxylase, mitochondrial OS=Mus musculus OX=10090 GN=Pc PE=1 SV=1	1.85804e+06	28152.1
4_1	sp|P05213|TBA1B_MOUSE	12	NA	50119.6	AVFVDLEPTVIDEVR;TIGGGDDSFNTFFSETGAGK	1;1	2	2	0.0776	28859;33239	sp|P68369|TBA1A_MOUSE;sp|P68373|TBA1C_MOUSE	Tubulin alpha-1B chain OS=Mus musculus OX=10090 GN=Tuba1b PE=1 SV=2	558322	25378.3
30_1	sp|Q9CQN1|TRAP1_MOUSE	6	NA	80158.5	GVVDSEDIPLNLSR	1	1	1	0.0198	26224	-	Heat shock protein 75 kDa, mitochondrial OS=Mus musculus OX=10090 GN=Trap1 PE=1 SV=1	1.23972e+06	24794.3
12_1	sp|P52480|KPYM_MOUSE	12	NA	57808	DAVLNAWAEDVDLR;GSGTAEVELKK	1;1	2	2	0.0471	27417;17094	-	Pyruvate kinase PKM OS=Mus musculus OX=10090 GN=Pkm PE=1 SV=4	814057	22612.7
15_1	sp|Q3TTY5|K22E_MOUSE	6	NA	70879.8	GFSSGSAVVSGGSR	1	1	1	0.0198	20526	-	Keratin, type II cytoskeletal 2 epidermal OS=Mus musculus OX=10090 GN=Krt2 PE=1 SV=1	886495	20616.2
11_1	sp|P04104|K2C1_MOUSE	6	NA	65565.3	TNAENEFVTIKK	1	1	1	0.0188	23853	-	Keratin, type II cytoskeletal 1 OS=Mus musculus OX=10090 GN=Krt1 PE=1 SV=4	507785	14508.2
29_1	sp|P07724|ALBU_MOUSE	12	NA	68647.7	ECCHGDLLECADDR;LGEYGFQNAILVR	1;1	2	3	0.0444	29486;29484;25658	-	Serum albumin OS=Mus musculus OX=10090 GN=Alb PE=1 SV=3	582238	13862.8
23_1	sp|P63038|CH60_MOUSE	6	NA	60917.4	TLNDELEIIEGMK	1	1	1	0.0227	26068	-	60 kDa heat shock protein, mitochondrial OS=Mus musculus OX=10090 GN=Hspd1 PE=1 SV=1	487020	13528.3
16_1	sp|P63017|HSP7C_MOUSE	6	NA	70827.2	FEELNADLFR	1	1	1	0.0155	20500	sp|P17156|HSP72_MOUSE	Heat shock cognate 71 kDa protein OS=Mus musculus OX=10090 GN=Hspa8 PE=1 SV=1	408451	11039.2
28_1	sp|Q6IFX2|K1C42_MOUSE	6	NA	50101.9	TKYETELNLR	1	1	1	0.0221	20916	-	Keratin, type I cytoskeletal 42 OS=Mus musculus OX=10090 GN=Krt42 PE=1 SV=1	307525	9318.94
24_1	sp|Q91Y97|ALDOB_MOUSE	6	NA	39482.1	LDQGGAPLAGTNK	1	1	1	0.0357	20215	-	Fructose-bisphosphate aldolase B OS=Mus musculus OX=10090 GN=Aldob PE=1 SV=3	168531	8426.55
31_1	sp|Q9WUM5|SUCA_MOUSE	6	NA	36132	MGHAGAIIAGGK	1	1	1	0.0347	16619	-	Succinate--CoA ligase [ADP/GDP-forming] subunit alpha, mitochondrial OS=Mus musculus OX=10090 GN=Suclg1 PE=1 SV=4	121639	8109.28
21_1	sp|P62962|PROF1_MOUSE	6	NA	14947.5	DSLLQDGEFTMDLR	1	1	1	0.1	28031	-	Profilin-1 OS=Mus musculus OX=10090 GN=Pfn1 PE=1 SV=2	54090	6010
8_1	sp|P43274|H14_MOUSE	6	NA	21964	SGVSLAALKK	1	1	1	0.0457	13742	sp|P43277|H13_MOUSE;sp|P43275|H11_MOUSE;sp|P15864|H12_MOUSE	Histone H1.4 OS=Mus musculus OX=10090 GN=Hist1h1e PE=1 SV=2	0	0
10_1	sp|P14131|RS16_MOUSE	6	NA	16435	LLEPVLLLGK	1	1	1	0.0685	16542	-	40S ribosomal protein S16 OS=Mus musculus OX=10090 GN=Rps16 PE=1 SV=4	0	0
2_1	sp|Q64523|H2A2C_MOUSE	6	NA	13979.8	VTIAQGGVLPNIQAVLLPK	1	1	1	0.1473	32027	sp|C0HKE1|H2A1B_MOUSE;sp|Q8BFU2|H2A3_MOUSE;sp|Q8R1M2|H2AJ_MOUSE;sp|C0HKE9|H2A1P_MOUSE;sp|Q8CGP7|H2A1K_MOUSE;sp|Q8CGP5|H2A1F_MOUSE;sp|C0HKE6|H2A1I_MOUSE;sp|C0HKE7|H2A1N_MOUSE;sp|C0HKE3|H2A1D_MOUSE;sp|C0HKE8|H2A1O_MOUSE;sp|C0HKE5|H2A1G_MOUSE;sp|Q6GSS7|H2A2A_MOUSE;sp|Q8CGP6|H2A1H_MOUSE;sp|C0HKE4|H2A1E_MOUSE;sp|C0HKE2|H2A1C_MOUSE	Histone H2A type 2-C OS=Mus musculus OX=10090 GN=Hist2h2ac PE=1 SV=3	0	0
17_1	sp|Q924T7|RNF31_MOUSE	6	NA	119238	CPDPNCKVK	1	1	1	0.0084	17071	-	E3 ubiquitin-protein ligase RNF31 OS=Mus musculus OX=10090 GN=Rnf31 PE=1 SV=2	0	0
27_1	sp|P17751|TPIS_MOUSE	6	NA	32171.3	VVLAYEPVWAIGTGK	1	1	1	0.0502	27622	-	Triosephosphate isomerase OS=Mus musculus OX=10090 GN=Tpi1 PE=1 SV=4	0	0
22_1	sp|P62806|H4_MOUSE	6	NA	11360.4	DNIQGITKPAIR	1	1	1	0.1165	22345	-	Histone H4 OS=Mus musculus OX=10090 GN=Hist1h4a PE=1 SV=2	0	0
