# Supplementary material for: Tanreqing Injection Attenuates Macrophage Activation and the Inflammatory Response via the lncRNA-SNHG1/HMGB1 Axis in Lipopolysaccharide-Induced Acute Lung Injury
Source: Front Immunol. 2022 Apr 25;13:820718. doi: 10.3389/fimmu.2022.820718 (PMC9084914; doi:10.3389/fimmu.2022.820718)
Supplement: Supplementary 2 — Summary of the effects of SNHG1 depletion on the expression levels of 584 genes. [file DataSheet_2.xls]

gene id	gene name	description	locus	siLncRNA2_count	siLncRNA1_count	siLncRNA3_count	NC1_count	NC3_count	NC2_count	siLncRNA2_FPKM	siLncRNA1_FPKM	siLncRNA3_FPKM	NC1_FPKM	NC3_FPKM	NC2_FPKM	siLncRNA	NC	log2FC	Pvalue	Qvalue	updown
ENSMUSG00000065663	Gm22579	predicted gene, 22579 [Source:MGI Symbol;Acc:MGI:5452356]	9:15316676-15316808	1	1	1	50	94	128	0.530847012084349	0.486645878985434	0.440780495802126	24.3325753459532	43.2430091414766	57.4560617772248	0.486091128957303	41.6772154215515	-6.42188827433428	2.23072755478897e-20	2.6252317228534e-16	DOWN
ENSMUSG00000083068	Gm11800	predicted gene 11800 [Source:MGI Symbol;Acc:MGI:3650447]	4:8118620-8119736	33	54	63	0	0	0	4.02551280076853	6.03784708866715	6.379805310718	0	0	0	5.48105506671789	0	Inf	1.53490294161003e-20	2.6252317228534e-16	UP
ENSMUSG00000058515	Olfr933	olfactory receptor 933 [Source:MGI Symbol;Acc:MGI:3030767]	9:38972313-38979861	1987	1893	1905	249	276	393	25.6187479911296	22.3715871373289	20.3899839970911	2.94200398907648	3.0826778521133	4.28298778346876	22.7934397085165	3.43588987488618	2.72986295308939	4.51847321957598e-20	3.54504347230533e-16	UP
ENSMUSG00000102780	Gm38253	predicted gene, 38253 [Source:MGI Symbol;Acc:MGI:5611481]	3:106725599-106730276	105	168	116	7	11	3	1.58529400353687	2.32497240943909	1.45392368325752	0.0968454287898799	0.143876829745561	0.0382812048403274	1.78806336541116	0.0930011544585894	4.26500542839385	6.98683484373674e-20	4.11122829292579e-16	UP
ENSMUSG00000118491	Zfp91	zinc finger protein 91 [Source:MGI Symbol;Acc:MGI:104854]	19:12763660-12796126	0	0	0	36	54	36	0	0	0	0.723402462680295	1.02576692474843	0.667250100932008	0	0.805473162786911	-Inf	1.86028514057701e-19	8.75710627075224e-16	DOWN
ENSMUSG00000028034	Fubp1	far upstream element (FUSE) binding protein 1 [Source:MGI Symbol;Acc:MGI:1196294]	3:152210422-152236826	3871	4382	3897	1039	780	846	8.93244500279182	9.26841811666941	7.46516552175471	2.19708070765341	1.55919895336976	1.65010513123501	8.55534288040531	1.80212826408606	2.2471239793901	3.52935633571709e-18	1.38450766789622e-14	UP
ENSMUSG00000097536	2610037D02Rik	RIKEN cDNA 2610037D02 gene [Source:MGI Symbol;Acc:MGI:1917290]	15:96134819-96284495	63	64	60	4	3	2	0.817037912143562	0.760795007399876	0.645974129089736	0.0475431795645026	0.0337046075061686	0.0219218357501594	0.741269016211058	0.0343898742736102	4.42994146382037	7.7099512445701e-18	2.59241603490638e-14	UP
ENSMUSG00000096991	Gm26789	predicted gene, 26789 [Source:MGI Symbol;Acc:MGI:5477283]	10:63292286-63295793	67	85	64	7	6	2	1.89134551394771	2.19937424763513	1.49981258227314	0.181072308504819	0.146726852500875	0.0477163539150151	1.86351078128533	0.125171838306903	3.8960412455412	9.03632241659014e-16	2.65859900899103e-12	UP
ENSMUSG00000117575	Gm36486	predicted gene, 36486 [Source:MGI Symbol;Acc:MGI:5595645]	17:29430798-29437448	316	347	370	66	69	68	3.2725355419664	3.29392110125786	3.18098705304764	0.626360473713202	0.619019430443254	0.595249375832285	3.2491478987573	0.61354309332958	2.40482483264641	1.4726242622632e-15	3.85123969565431e-12	UP
ENSMUSG00000072915	Gm12258	predicted gene 12258 [Source:MGI Symbol;Acc:MGI:3651534]	11:58847158-58861956	98	123	110	16	15	13	0.9892295818723	1.13805341018639	0.921773818003517	0.148008184460868	0.131167137686576	0.110921052993289	1.01635227002074	0.130032125046911	2.96646053320364	4.544772805162e-15	1.06970317515098e-11	UP
ENSMUSG00000108414	Snhg1	small nucleolar RNA host gene 1 [Source:MGI Symbol;Acc:MGI:3763743]	19:8723475-8726443	388	376	465	1383	1640	2341	2.46195306181642	2.18686685922318	2.44941548531636	8.04180142324988	9.01470590734491	12.5557724779651	2.36607846878532	9.87075993618663	-2.06066323995152	5.53549421982459e-15	1.18444479501829e-11	DOWN
ENSMUSG00000097090	Gm26724	predicted gene, 26724 [Source:MGI Symbol;Acc:MGI:5477218]	17:27201032-27203071	250	245	244	54	25	24	10.7013468308413	9.61280421623504	8.67061645574151	2.11823352724826	0.927034969814178	0.868358258215539	9.66158916760595	1.30454225175933	2.8887168362625	2.49256645821129e-14	4.88896139390992e-11	UP
ENSMUSG00000091818	Rpl19-ps4	ribosomal protein L19, pseudogene 4 [Source:MGI Symbol;Acc:MGI:3646824]	14:13777817-13778441	0	0	0	20	25	42	0	0	0	2.07114570499286	2.44737232030943	4.01187727940028	0	2.84346510156752	-Inf	1.21508515413943e-13	2.04281851949855e-10	DOWN
ENSMUSG00000098948	Gm27640	predicted gene, 27640 [Source:MGI Symbol;Acc:MGI:5531022]	11:3647179-3647325	31	39	26	1	1	0	14.8945095813831	17.1758452067763	10.3704894878615	0.44034040120456	0.416090886834294	0	14.146948092007	0.285477096012951	5.63097204313328	1.18292341019602e-13	2.04281851949855e-10	UP
ENSMUSG00000103076	Gm37902	predicted gene, 37902 [Source:MGI Symbol;Acc:MGI:5611130]	1:80274731-80276413	25	26	28	1	0	0	1.04915602904667	1.0001383424029	0.975466171478907	0.0384611045615391	0	0	1.00825351430949	0.0128203681871797	6.29727692889989	1.44842437092629e-13	2.27277096123281e-10	UP
ENSMUSG00000031910	Has3	hyaluronan synthase 3 [Source:MGI Symbol;Acc:MGI:109599]	8:106870242-106884566	118	142	119	24	8	8	0.856195636149113	0.944420392551054	0.716805748732453	0.159583544434849	0.0502877046508261	0.0490648286437792	0.83914059247754	0.0863120259098181	3.28127905481975	1.65955393082159e-13	2.44130755435924e-10	UP
ENSMUSG00000109684	Gm45745	predicted gene 45745 [Source:MGI Symbol;Acc:MGI:5804860]	8:25103489-25104668	41	67	47	6	2	1	2.4540798528851	3.67587277921214	2.33537638107194	0.329078709238973	0.103720281452502	0.0505874226675287	2.82177633772306	0.161128804453001	4.13031731228273	2.39925939488417e-13	3.32184519866992e-10	UP
ENSMUSG00000050714	Zbtb26	zinc finger and BTB domain containing 26 [Source:MGI Symbol;Acc:MGI:2444402]	2:37432168-37443135	424	462	456	122	78	101	2.50159995810813	2.49850248763691	2.23346159581683	0.65962106997225	0.398661631698168	0.503695083287539	2.41118801385396	0.520659261652652	2.21133271600396	5.24675501525249e-13	6.86071515522211e-10	UP
ENSMUSG00000022528	Hes1	hes family bHLH transcription factor 1 [Source:MGI Symbol;Acc:MGI:104853]	16:30064384-30067796	5	1	4	65	43	38	0.123009633915205	0.0225440271351664	0.081698353822606	1.46535994139567	0.916384345198522	0.790177252733321	0.0757506716243258	1.05730717977584	-3.80299209408667	7.14502619337059e-13	8.85118323754545e-10	DOWN
ENSMUSG00000026238	Ptma	prothymosin alpha [Source:MGI Symbol;Acc:MGI:97803]	1:86526726-86530712	3302	2841	3439	8731	10505	10425	79.190655457577	62.4531128557857	68.4685127044011	191.886371654568	218.249162854582	211.3328752128	70.0374270059213	207.156136573983	-1.56452056884998	1.35844700257559e-12	1.59868835498109e-09	DOWN
ENSMUSG00000008384	Sertad1	SERTA domain containing 1 [Source:MGI Symbol;Acc:MGI:1913438]	7:27486910-27490316	125	145	146	453	485	629	5.52130974763006	5.87068691073331	5.35364160026205	18.3364265298531	18.5581588269195	23.4843334881061	5.58187941954181	20.1263062816262	-1.85025955864623	3.18977196326589e-12	3.57512679520902e-09	DOWN
ENSMUSG00000108825	Gm45838	predicted gene 45838 [Source:MGI Symbol;Acc:MGI:5804953]	7:83633371-83635817	76	103	85	18	7	10	2.19362134992392	2.725026095503	2.03670341471053	0.476095622258438	0.175020819502178	0.243965410508343	2.31845028671248	0.298360617422986	2.95803176962598	5.5181003780779e-12	5.90361493630998e-09	UP
ENSMUSG00000047959	Kcna3	potassium voltage-gated channel, shaker-related subfamily, member 3 [Source:MGI Symbol;Acc:MGI:96660]	3:107036169-107038070	37	61	67	8	0	2	1.37395174555262	2.07629753132731	2.06540615072158	0.272225528315525	0	0.0627688314907297	1.8385518092005	0.111664786602085	4.04132362135918	5.79039825395701e-12	5.92559146536462e-09	UP
ENSMUSG00000109708	Gm45809	predicted gene 45809 [Source:MGI Symbol;Acc:MGI:5804924]	8:61050049-61053942	24	30	30	2	1	1	0.435317653897874	0.498766564288582	0.451725199933317	0.0332460395362457	0.015707591259538	0.0153295220204633	0.461936472706591	0.0214277176054157	4.43014436705323	1.07580160019536e-11	1.05504759432492e-08	UP
ENSMUSG00000042579	4632404H12Rik	RIKEN cDNA 4632404H12 gene [Source:MGI Symbol;Acc:MGI:1921284]	3:89767511-89773240	1089	1292	1129	425	319	303	10.3075328065638	11.209224501054	8.87120998637935	3.68637188431498	2.61563236785602	2.42417602869276	10.1293224313324	2.90872676028792	1.80007798873105	1.48233089576972e-11	1.34190854975892e-08	UP
ENSMUSG00000114278	Gm49027	predicted gene, 49027 [Source:MGI Symbol;Acc:MGI:6118396]	5:123512082-123525488	108	73	94	15	16	9	3.4007521196319	2.1069736310103	2.45722202826025	0.432850302138039	0.436443077466612	0.239540883087932	2.65498259296748	0.369611420897528	2.84462116076665	1.44372126222285e-11	1.34190854975892e-08	UP
ENSMUSG00000107668	Gm44424	predicted gene, 44424 [Source:MGI Symbol;Acc:MGI:5690816]	6:5279655-5281480	48	80	61	11	5	2	1.85661565749694	2.83633422486438	1.95870696219298	0.389903106126692	0.16754941105835	0.0653813348824577	2.21721894818477	0.2076112840225	3.41679447811087	1.80529855071641e-11	1.57375229585971e-08	UP
ENSMUSG00000104068	Gm37199	predicted gene, 37199 [Source:MGI Symbol;Acc:MGI:5610427]	3:50624347-50628411	90	189	89	15	17	14	1.56373851650702	3.01002845968989	1.28373166780353	0.238839662409747	0.255883491883622	0.205610766676931	1.95249954800015	0.233444640323433	3.06416984327888	2.33841285991971e-11	1.9656865529975e-08	UP
ENSMUSG00000089774	Slc5a3	solute carrier family 5 (inositol transporters), member 3 [Source:MGI Symbol;Acc:MGI:1858226]	16:92058322-92087473	8640	10914	7777	2963	1747	2618	53.3700646039619	61.7950898406801	39.8802506234523	16.7725429328795	9.34838186118171	13.6693482188896	51.6818016893648	13.2634243376503	1.96220306787546	3.03290802008678e-11	2.37951853562609e-08	UP
ENSMUSG00000107205	Gm42576	predicted gene 42576 [Source:MGI Symbol;Acc:MGI:5662713]	5:75020236-75023081	18	32	20	1	0	0	0.446693582126956	0.727914548541765	0.412037374914816	0.022744216084705	0	0	0.528881835194512	0.00758140536156833	6.12433631077311	2.98568048694919e-11	2.37951853562609e-08	UP
ENSMUSG00000063894	Zkscan8	zinc finger with KRAB and SCAN domains 8 [Source:MGI Symbol;Acc:MGI:1913815]	13:21513222-21531120	911	1064	1048	390	251	210	3.78821870277061	4.05549710290428	3.61775984023154	1.48615588504223	0.904168476519473	0.738125683019653	3.82049188196881	1.04281668152712	1.87327282840948	6.77312096573505e-11	5.14254671517761e-08	UP
ENSMUSG00000027239	Mdk	midkine [Source:MGI Symbol;Acc:MGI:96949]	2:91929805-91932297	11	14	16	63	79	75	0.424548617785971	0.49526793280716	0.512624259662768	2.22819033540592	2.64131309552354	2.44672383958855	0.4774802700853	2.438742423506	-2.35262436475479	7.2141700818433e-11	5.30624753801081e-08	DOWN
ENSMUSG00000057894	Zfp329	zinc finger protein 329 [Source:MGI Symbol;Acc:MGI:1921283]	7:12804977-12818858	388	436	493	128	141	92	2.19407522266442	2.25991516807344	2.31434860558153	0.663306970576479	0.690715735397058	0.439747289132818	2.25611299877313	0.597923331702118	1.91580691495301	8.30903910098949e-11	5.80071515909331e-08	UP
ENSMUSG00000074024	4632427E13Rik	RIKEN cDNA 4632427E13 gene [Source:MGI Symbol;Acc:MGI:1915436]	7:92734166-92741468	59	58	59	7	5	11	0.280216808630068	0.252496646857235	0.232623986354719	0.030464858844668	0.0205732785012808	0.0441616764372721	0.255112480614007	0.0317332712610736	3.00706532427475	8.55107335169239e-11	5.80071515909331e-08	UP
ENSMUSG00000102555	6430511E19Rik	RIKEN cDNA 6430511E19 gene [Source:MGI Symbol;Acc:MGI:2443259]	7:92639949-92643783	88	88	73	13	6	16	1.62068267703243	1.48554749328649	1.11609024364551	0.219406297194649	0.0957263585286019	0.249072772891028	1.40744013798814	0.18806847620476	2.90374361055995	8.62578198446131e-11	5.80071515909331e-08	UP
ENSMUSG00000104814	Gm42979	predicted gene 42979 [Source:MGI Symbol;Acc:MGI:5663116]	5:129556147-129558374	102	84	73	17	13	6	3.23344869513312	2.44080362014274	1.9210978834742	0.493840192409931	0.356995749676399	0.160776806338949	2.53178339958335	0.337204249475093	2.90845936140207	8.94798895853896e-11	5.85024489214254e-08	UP
ENSMUSG00000102559	Gm37570	predicted gene, 37570 [Source:MGI Symbol;Acc:MGI:5610798]	1:66765626-66768731	47	56	61	11	1	2	1.06876289052872	1.16723433084476	1.1515128502783	0.229221851831082	0.0196926466080622	0.0384373205072015	1.12917002388393	0.0957839396487819	3.55933514923278	1.09460316311987e-10	6.96315531090603e-08	UP
ENSMUSG00000024276	Zfp397	zinc finger protein 397 [Source:MGI Symbol;Acc:MGI:1916506]	18:23954692-23964673	1028	1054	1031	376	327	324	7.23531904716092	6.79972517656879	6.02400238516694	2.4251324881638	1.99375677588567	1.92753975125868	6.68634886963222	2.11547633843605	1.66023608228981	1.41262211550289e-10	8.74970703489249e-08	UP
ENSMUSG00000082953	Gm13217	predicted gene 13217 [Source:MGI Symbol;Acc:MGI:3649713]	2:9041124-9042484	144	167	171	47	19	20	10.6721307153916	11.3446978273358	10.520788108702	3.19206967899325	1.21982908209465	1.25290502735037	10.8458722171431	1.88826792947942	2.52201068742239	1.83945454279489e-10	1.11013439932726e-07	UP
ENSMUSG00000007872	Id3	inhibitor of DNA binding 3 [Source:MGI Symbol;Acc:MGI:96398]	4:136143497-136145755	410	331	275	1202	945	1622	12.6288039564654	9.345261764621	7.03190531463389	33.9285792842179	25.2156058562124	42.2302000231187	9.66865701190676	33.791461721183	-1.80527134202477	2.18521392164574e-10	1.27934933460545e-07	DOWN
ENSMUSG00000034066	Farp2	FERM, RhoGEF and pleckstrin domain protein 2 [Source:MGI Symbol;Acc:MGI:2385126]	1:93512079-93621976	94	128	105	28	21	15	1.19257793748826	1.48853022885843	1.10588676572736	0.325532426886414	0.230804211846624	0.160858797429389	1.26233164402468	0.239065145387476	2.40061527771479	2.32402927712036e-10	1.27934933460545e-07	UP
ENSMUSG00000046785	Epm2aip1	EPM2A (laforin) interacting protein 1 [Source:MGI Symbol;Acc:MGI:1925031]	9:111271929-111279093	1024	1090	1090	371	235	351	6.0410910733264	5.89424082217619	5.33830732009951	2.00573184771122	1.20099897685647	1.75031605230677	5.75787973853403	1.65234895895815	1.8010192553282	2.32160303465201e-10	1.27934933460545e-07	UP
ENSMUSG00000086015	4833417C18Rik	RIKEN cDNA 4833417C18 gene [Source:MGI Symbol;Acc:MGI:1921156]	11:95858865-95861044	25	45	47	4	3	4	1.39143388249451	2.29571412157754	2.17158717861693	0.204034795830009	0.144645620550508	0.18819890230718	1.95291172756299	0.178959772895899	3.44791950446169	2.33725714356266e-10	1.27934933460545e-07	UP
ENSMUSG00000086359	9630013K17Rik	RIKEN cDNA 9630013K17 gene [Source:MGI Symbol;Acc:MGI:1926133]	11:63964226-63968040	57	46	55	11	5	3	3.75543391600379	2.77797119606993	3.00826126615139	0.664144656518041	0.285396664731853	0.167051750226727	3.18055545940837	0.372197690492207	3.09513773450955	2.55258615899352e-10	1.36545955509615e-07	UP
ENSMUSG00000110419	AW046200	expressed sequence AW046200 [Source:MGI Symbol;Acc:MGI:2142745]	8:57651757-57663430	168	163	173	30	46	40	2.61531133260889	2.32588337191433	2.23574138846734	0.427969825530264	0.620342681847818	0.526335730679465	2.39231203099685	0.524882746019182	2.18833849449879	2.83881620383932e-10	1.48482704421703e-07	UP
ENSMUSG00000024298	Zfp871	zinc finger protein 871 [Source:MGI Symbol;Acc:MGI:1921793]	17:32765496-32788287	4336	6389	5090	2110	1201	993	20.6672117674699	27.913321873419	20.1405874975719	9.21633498286519	4.95901140684106	4.00069831512298	22.9070403794869	6.05868156827641	1.91871528492372	3.55460193430806e-10	1.81879708103932e-07	UP
ENSMUSG00000037416	Dmxl1	Dmx-like 1 [Source:MGI Symbol;Acc:MGI:2443926]	18:49832670-49965473	2791	3766	2793	1199	527	603	7.91381074351598	9.78795968610529	6.57443717211768	3.11550481909113	1.2944827194566	1.44523151487136	8.09206920057965	1.95173968447303	2.05174801275827	4.65607148238387e-10	2.28312405168478e-07	UP
ENSMUSG00000105748	Gm43088	predicted gene 43088 [Source:MGI Symbol;Acc:MGI:5663225]	3:137897144-137899490	41	59	54	10	4	6	1.23383648334232	1.62743993920707	1.34902919527679	0.275770359101095	0.104269558092559	0.152624935885462	1.40343520594206	0.177554951026372	2.98262496395022	4.57783710198594e-10	2.28312405168478e-07	UP
ENSMUSG00000035133	Arhgap5	Rho GTPase activating protein 5 [Source:MGI Symbol;Acc:MGI:1332637]	12:52503972-52571975	1394	1606	1465	500	144	196	5.59635377287609	5.90981287255914	4.88249455566319	1.83948095409058	0.500801161120209	0.665108677289097	5.46288706703281	1.0017969308333	2.44707350206622	5.05158330667144e-10	2.42651257732909e-07	UP
ENSMUSG00000103382	Gm37755	predicted gene, 37755 [Source:MGI Symbol;Acc:MGI:5610983]	1:66812315-66814493	28	42	27	5	1	0	0.907577445008914	1.24782971597582	0.726519394519191	0.14853152587671	0.0280703810760171	0	0.960642185167975	0.0588673023175757	4.0284607431522	5.15510448608643e-10	2.42671388578032e-07	UP
ENSMUSG00000099375	Gm28187	predicted gene 28187 [Source:MGI Symbol;Acc:MGI:5578893]	1:101892958-101895091	44	86	69	11	6	0	1.4562773581037	2.60897763331216	1.89583451762596	0.333628431015623	0.172029327533828	0	1.98702983634727	0.16855258618315	3.55934286704441	5.35737471340371e-10	2.47248095351732e-07	UP
ENSMUSG00000061759	Armt1	acidic residue methyltransferase 1 [Source:MGI Symbol;Acc:MGI:1920669]	10:4432467-4455141	1037	1018	1163	445	273	222	6.14447527714712	5.52891217874516	5.7206780260629	2.41628968677676	1.4012930530858	1.11186530227333	5.79802182731839	1.64314934737863	1.8190971504535	5.7655649988039e-10	2.56045478069523e-07	UP
ENSMUSG00000065420	Mir142b	microRNA 142b [Source:MGI Symbol;Acc:MGI:5531132]	11:87756841-87756955	10	20	14	68	73	79	6.14192450383572	11.2593117858982	7.13786768086522	38.2716392058972	38.8390641726165	41.0115568128248	8.17970132353305	39.3740867304462	-2.2671263908589	5.73960090692456e-10	2.56045478069523e-07	DOWN
ENSMUSG00000028842	Ago3	argonaute RISC catalytic subunit 3 [Source:MGI Symbol;Acc:MGI:2446634]	4:126331704-126429556	1894	2504	2044	894	528	481	7.69550841454398	9.32561995027738	6.89445883122788	3.32872727887397	1.85844994645971	1.65194881850561	7.97186239868308	2.27970868127976	1.80606733072085	6.25632615894127e-10	2.72694720005557e-07	UP
ENSMUSG00000097429	Gm26520	predicted gene, 26520 [Source:MGI Symbol;Acc:MGI:5477014]	12:3343816-3357153	60	157	86	16	4	11	2.97800900473995	7.14269312722005	3.54352569342118	0.727767580233796	0.171975160114712	0.461509691003987	4.55474260846039	0.453750810450832	3.32739740363117	6.3856715209498e-10	2.73271910161083e-07	UP
ENSMUSG00000052512	Nav2	neuron navigator 2 [Source:MGI Symbol;Acc:MGI:2183691]	7:48908716-49610090	3756	4359	3271	1420	1216	1204	6.3516245266237	6.75666209725431	4.59199806097667	2.2005483171351	1.78136301031853	1.72099567874177	5.90009489495156	1.90096900206513	1.63400315140072	7.24776616245602e-10	3.04626200295942e-07	UP
ENSMUSG00000097346	Rps18-ps4	ribosomal protein S18, pseudogene 4 [Source:MGI Symbol;Acc:MGI:5477113]	13:97751112-97760965	0	0	0	0	18803	33235	0	0	0	0	1072.18380571976	1849.15043667892	0	973.77808079956	-Inf	8.40854563110962e-10	3.47213927227065e-07	DOWN
ENSMUSG00000022041	Chrna2	cholinergic receptor, nicotinic, alpha polypeptide 2 (neuronal) [Source:MGI Symbol;Acc:MGI:87886]	14:66135039-66152948	0	0	0	21	14	11	0	0	0	0.339459566582819	0.213938836670412	0.164018054520148	0	0.239138819257793	-Inf	8.71197199702717e-10	3.53540836024187e-07	DOWN
ENSMUSG00000113149	Gm49383	predicted gene, 49383 [Source:MGI Symbol;Acc:MGI:6121605]	12:69182834-69197104	0	2	0	20	45	15	0	0.112857719102115	0	1.12856675293857	2.40046154069652	0.780733151952406	0.037619239700705	1.43658714852917	-5.2550310126213	9.80098454657649e-10	3.90992836055544e-07	DOWN
ENSMUSG00000042406	Atf4	activating transcription factor 4 [Source:MGI Symbol;Acc:MGI:88096]	15:80255184-80257541	2271	2327	1974	6592	6915	4581	39.236325423324	36.8513813560946	28.3126328758999	104.369049982924	103.495895021019	66.8999326894472	34.8001132184395	91.5882925644634	-1.39607119532639	1.05335384238973e-09	4.13213156472118e-07	DOWN
ENSMUSG00000035107	Dcbld2	discoidin, CUB and LCCL domain containing 2 [Source:MGI Symbol;Acc:MGI:1920629]	16:58408443-58469727	328	417	438	141	89	101	1.71818532354325	2.00224816874727	1.90472135328926	0.676856771881723	0.40387407866265	0.447210104727073	1.87505161519326	0.509313651757149	1.88030401653245	1.1497402806772e-09	4.43630114529496e-07	UP
ENSMUSG00000073678	Pgap1	post-GPI attachment to proteins 1 [Source:MGI Symbol;Acc:MGI:2443342]	1:54472994-54557684	1246	1683	1479	625	358	359	5.11946209122033	6.33835441860501	5.04471096574067	2.35325784589207	1.27423313153946	1.2467935322999	5.50084249185534	1.62476150324381	1.7594246319864	1.28889673463704e-09	4.89302620050839e-07	UP
ENSMUSG00000084911	Gm16185	predicted gene 16185 [Source:MGI Symbol;Acc:MGI:3802169]	9:97085326-97088610	586	705	578	127	20	20	12.9056699734998	14.2317594114372	10.5675170999408	2.56313502448493	0.38155986142839	0.372316336471751	12.5683154949593	1.10567040746169	3.50679800374592	1.36631000378417e-09	5.10457754905841e-07	UP
ENSMUSG00000025019	Lcor	ligand dependent nuclear receptor corepressor [Source:MGI Symbol;Acc:MGI:2443930]	19:41482637-41586536	557	906	731	220	57	73	2.0585144523956	3.06911423111768	2.2427359975919	0.745081965137711	0.182486073240993	0.228042400133519	2.45678822703506	0.385203479504074	2.67308086395609	1.55459682339706e-09	5.71727272379634e-07	UP
ENSMUSG00000107709	9430018G01Rik	RIKEN cDNA 9430018G01 gene [Source:MGI Symbol;Acc:MGI:2442776]	6:43467979-43474318	28	27	14	2	0	0	0.526240354623317	0.465129518938037	0.218428627807211	0.0344491958366526	0	0	0.403266167122855	0.0114830652788842	5.13415266261301	1.74395437117598e-09	6.31499292836446e-07	UP
ENSMUSG00000058174	Gm5148	predicted gene 5148 [Source:MGI Symbol;Acc:MGI:3646006]	3:37714190-37724490	139	136	204	380	616	677	1.57734253097649	1.41461698685832	1.92178669890076	3.95165884875192	6.05554374382279	6.49374731227989	1.63791540557852	5.50031663495153	-1.74765382503996	1.86135405800308e-09	6.63798340351796e-07	DOWN
ENSMUSG00000024581	Napg	N-ethylmaleimide sensitive fusion protein attachment protein gamma [Source:MGI Symbol;Acc:MGI:104561]	18:62977831-62999450	1791	821	2045	489	234	226	9.6865224308641	4.07006721060625	9.18179046398468	2.42361783854264	1.09634691711165	1.03317702811286	7.64612670181834	1.51771392792238	2.33282922234439	1.9852245172856e-09	6.97406409900762e-07	UP
ENSMUSG00000065460	Mir133a-2	microRNA 133a-2 [Source:MGI Symbol;Acc:MGI:3618718]	2:180398379-180398482	84	91	90	26	13	10	57.0464784425315	56.646599446816	50.7403176496446	16.1812144181054	7.64794740652901	5.74022461071072	54.8111318463307	9.85646214511504	2.47532711942242	2.02719062407922e-09	7.01676260572832e-07	UP
ENSMUSG00000111777	Gm47147	predicted gene, 47147 [Source:MGI Symbol;Acc:MGI:6095911]	9:98575308-98576766	21	18	18	2	0	0	1.01656723133804	0.798700814333626	0.723379545664292	0.0887320616546543	0	0	0.846215863778653	0.0295773538848848	4.83846083803378	2.47941324508157e-09	8.45767384775144e-07	UP
ENSMUSG00000033705	Stard9	START domain containing 9 [Source:MGI Symbol;Acc:MGI:3045258]	2:120629121-120731895	3000	4183	3169	1461	1006	991	6.92326722929883	8.84837771215214	6.07119068151519	3.08974883789194	2.01116338631699	1.93311424002604	7.28094520765539	2.34467548807832	1.63473749020261	3.04518198491062e-09	1.0239206911263e-06	UP
ENSMUSG00000061436	Hipk2	homeodomain interacting protein kinase 2 [Source:MGI Symbol;Acc:MGI:1314872]	6:38694390-38876165	1741	2374	2130	901	497	572	9.41826265555171	11.7716878069705	9.56562614315048	4.46662907510303	2.3290990452021	2.61554662948868	10.2518588685576	3.1370915832646	1.70838597063226	3.21393071595455e-09	1.06544066565383e-06	UP
ENSMUSG00000103983	Gm20045	predicted gene, 20045 [Source:MGI Symbol;Acc:MGI:5012230]	1:171320601-171326177	90	89	85	11	23	18	1.13978789126789	1.03313583264457	0.893636947426332	0.127660583071067	0.252325222893929	0.192680724678584	1.02218689044626	0.19088884354786	2.42085430163903	3.29598972225116e-09	1.07746819573091e-06	UP
ENSMUSG00000085438	Oip5os1	Opa interacting protein 5, opposite strand 1 [Source:MGI Symbol;Acc:MGI:1913852]	2:119594297-119607502	1527	1756	1807	694	626	564	11.1404057976892	11.7428214347873	10.9441471028727	4.63985858057431	3.95636148118516	3.47804234898756	11.2757914451164	4.02475413691568	1.48625613938599	3.43791764722554e-09	1.10846942003764e-06	UP
ENSMUSG00000067336	Bmpr2	bone morphogenetic protein receptor, type II (serine/threonine kinase) [Source:MGI Symbol;Acc:MGI:1095407]	1:59763400-59879014	1763	2529	2168	936	587	594	6.78575940991716	8.92238476970195	6.92735062948798	3.30145277917501	1.95723796714615	1.93253305739316	7.54516493636903	2.39707460123811	1.65427762930194	3.61457808809701e-09	1.14968006026404e-06	UP
ENSMUSG00000109799	Gm45515	predicted gene 45515 [Source:MGI Symbol;Acc:MGI:5791351]	7:110277782-110281527	92	109	87	26	22	13	3.03497247677847	3.29594553668241	2.38258833149836	0.786009481309183	0.628702665910696	0.362500984490444	2.90450211498641	0.592404377236774	2.29363667463658	3.76391267442412e-09	1.18121616823894e-06	UP
ENSMUSG00000042595	Fam199x	family with sequence similarity 199, X-linked [Source:MGI Symbol;Acc:MGI:2384304]	X:137049594-137082503	1466	1822	1540	702	476	463	12.4764291315953	14.2131654762913	10.8802482725686	5.47490587702085	3.5093180005794	3.33067187740095	12.5232809601517	4.10496525166707	1.6091706670025	3.92500701969859e-09	1.21556434503481e-06	UP
ENSMUSG00000116226	Gm49502	predicted gene, 49502 [Source:MGI Symbol;Acc:MGI:6155188]	15:82185516-82187625	24	28	27	3	4	0	0.803377698710104	0.859090347902466	0.750277611685933	0.0920332307730858	0.115981352058405	0	0.804248552766168	0.0693381942771636	3.53591926365861	5.60030285614221e-09	1.71187439383142e-06	UP
ENSMUSG00000003847	Nfat5	nuclear factor of activated T cells 5 [Source:MGI Symbol;Acc:MGI:1859333]	8:107293470-107379517	16667	7355	18476	1403	295	2242	29.5727062542913	11.9619597806973	27.2146890605693	2.28125804420979	0.45343580366019	3.36250835802961	22.9164516985193	2.03240073529986	3.49512688333078	7.12703010206758e-09	2.15062701938929e-06	UP
ENSMUSG00000106867	Gm43800	predicted gene 43800 [Source:MGI Symbol;Acc:MGI:5663937]	6:31288963-31291693	173	137	173	17	27	46	4.47412236360934	3.24763823804879	3.71422873653472	0.402883906513851	0.604905760639819	1.00556423823358	3.81199644606428	0.671117968462417	2.50590848486225	8.11444377256848e-09	2.41759067183474e-06	UP
ENSMUSG00000105501	5330426L24Rik	RIKEN cDNA 5330426L24 gene [Source:MGI Symbol;Acc:MGI:1925535]	14:54349462-54351636	67	47	52	7	4	12	2.17569952914813	1.39897820117123	1.40180409629024	0.208295593507613	0.112515242686545	0.329389171975337	1.65882727553653	0.216733336056498	2.93617069575213	8.27962473198987e-09	2.43596909146057e-06	UP
ENSMUSG00000073664	Nbeal1	neurobeachin like 1 [Source:MGI Symbol;Acc:MGI:2444343]	1:60180599-60338328	1568	1913	1717	792	468	405	3.51496521585254	3.93075528073794	3.19526756172747	1.62698475023483	0.908826253883962	0.767404974351357	3.54699601943932	1.10107199282338	1.68768890963803	8.63363076642184e-09	2.50876255986754e-06	UP
ENSMUSG00000105395	Gm42672	predicted gene 42672 [Source:MGI Symbol;Acc:MGI:5662809]	3:95461191-95461542	16	33	18	2	1	0	3.21046769749682	6.06922928140604	2.99832601455739	0.367784312369718	0.17376522830864	0	4.09267433115342	0.180516513559453	4.50284114562895	8.92106106359987e-09	2.56067090553598e-06	UP
ENSMUSG00000057230	Aak1	AP2 associated kinase 1 [Source:MGI Symbol;Acc:MGI:1098687]	6:86849517-87003223	1111	374	1325	233	76	107	2.47324542956081	0.763151216400786	2.44867328725286	0.475326522693235	0.146564367016405	0.201340957750758	1.89502331107149	0.274410615820133	2.78780739574283	9.84593880088627e-09	2.79209471754771e-06	UP
ENSMUSG00000023845	Lnpep	leucyl/cystinyl aminopeptidase [Source:MGI Symbol;Acc:MGI:2387123]	17:17521410-17625050	5792	7937	5953	2944	1512	1375	24.6553946489596	30.9689045173482	21.0368714636282	11.4843008599265	5.5756411794736	4.94743721028644	25.553723543312	7.33579308322885	1.8005086765034	1.13423830753196e-08	3.17816274337854e-06	UP
ENSMUSG00000038538	Ubn2	ubinuclein 2 [Source:MGI Symbol;Acc:MGI:2444236]	6:38433950-38524825	3525	5111	4315	1949	1014	921	8.44241078309207	11.2201665178194	8.57926368013766	4.27762379976923	2.10380318600552	1.86449381089482	9.41394699368304	2.74864026555652	1.77608162652396	1.21558062911687e-08	3.36601426676751e-06	UP
ENSMUSG00000102496	Gm36989	predicted gene, 36989 [Source:MGI Symbol;Acc:MGI:5610217]	18:35574907-35577066	61	50	60	12	1	0	1.99462183533306	1.49858763576973	1.62869217917718	0.359580143872412	0.0283172964651117	0	1.70730055009332	0.129299146779175	3.72293238992352	1.32863704092926e-08	3.63629418980837e-06	UP
ENSMUSG00000074519	Zfp971	zinc finger protein 971 [Source:MGI Symbol;Acc:MGI:1261426]	2:178023284-178034022	213	326	278	98	55	39	6.81030604384204	9.55409558772985	7.37891820021754	2.87140679362109	1.52338643050219	1.05400273940473	7.91443994392981	1.816265321176	2.12351229553114	1.36643248748059e-08	3.66660350696963e-06	UP
ENSMUSG00000106447	Gm42957	predicted gene 42957 [Source:MGI Symbol;Acc:MGI:5663094]	3:96635474-96653101	14	23	9	0	0	0	0.272849234640511	0.410869912001513	0.145605685301632	0	0	0	0.276441610647885	0	Inf	1.37086760680345e-08	3.66660350696963e-06	UP
ENSMUSG00000106329	Gm10652	predicted gene 10652 [Source:MGI Symbol;Acc:MGI:3642648]	3:121168656-121171277	36	38	31	6	6	2	0.969738202682633	0.938262907509937	0.693227206133493	0.148097969832947	0.140011664743397	0.0455325390905293	0.867076105442021	0.111214057888958	2.96281946611702	1.50858254182175e-08	3.98960756032118e-06	UP
ENSMUSG00000032253	Phip	pleckstrin homology domain interacting protein [Source:MGI Symbol;Acc:MGI:1932404]	9:82866159-82975516	2057	2493	2287	1047	502	464	3.79707097452026	4.21815774261161	3.50463308790095	1.77110499332789	0.802745866884929	0.723980426253153	3.83995393501094	1.09927709548866	1.80453391094045	1.55192369975773e-08	4.05862534679975e-06	UP
ENSMUSG00000034764	1700006J14Rik	RIKEN cDNA 1700006J14 gene [Source:MGI Symbol;Acc:MGI:2447818]	10:120364157-120384336	29	37	32	7	4	1	0.466882586113892	0.546007038552675	0.427687608940894	0.103269413238901	0.0557831440262674	0.013606828982832	0.480192411202487	0.0575531287493335	3.06064633934019	1.75663889556626e-08	4.54351754779593e-06	UP
ENSMUSG00000109728	Gm45359	predicted gene 45359 [Source:MGI Symbol;Acc:MGI:5791195]	8:57658262-57658688	10	22	16	1	0	0	1.65414828557636	3.33552379201035	2.19696111284044	0.151592597135996	0	0	2.39554439680905	0.0505308657119987	5.56704484416093	1.86466312886392e-08	4.77049739826848e-06	UP
ENSMUSG00000104037	Gm37776	predicted gene, 37776 [Source:MGI Symbol;Acc:MGI:5611004]	3:65678386-65680882	33	32	28	7	0	1	0.933428879313167	0.829653506267466	0.657472793992391	0.181434888217484	0	0.0239059506398414	0.806851726524341	0.0684469462857751	3.55924549360404	1.91073372977393e-08	4.83579997824612e-06	UP
ENSMUSG00000079017	Ifi27l2a	interferon, alpha-inducible protein 27 like 2A [Source:MGI Symbol;Acc:MGI:1924183]	12:103442167-103443680	802	901	1299	1964	3041	3510	122.341968275702	125.983053991165	164.50236593943	274.552789904816	401.862296531661	452.587346276978	137.609129402099	376.334144237818	-1.45143800299354	1.97231619753717e-08	4.93855386610983e-06	DOWN
ENSMUSG00000118642	CT010467.2	-	17:39848103-39848827	2340	2798	4691	6259	14901	12943	231.472722422447	253.698420878533	385.222073479964	567.377582716583	1276.90628150261	1082.21365907725	290.131072260315	975.499174432148	-1.74943583929489	2.03053402347286e-08	5.03080834847165e-06	DOWN
ENSMUSG00000025498	Irf7	interferon regulatory factor 7 [Source:MGI Symbol;Acc:MGI:1859212]	7:141262706-141266481	309	230	368	795	1062	669	2.13253140824955	1.45496020498785	2.10836655656084	5.02790684410593	6.34922624815083	3.90262714770485	1.89861938993275	5.09325341332054	-1.42363677780764	2.05628036702999e-08	5.0415282290401e-06	DOWN
ENSMUSG00000022800	Fyttd1	forty-two-three domain containing 1 [Source:MGI Symbol;Acc:MGI:1917955]	16:32877500-32908875	680	1283	1448	435	177	169	3.68084293998915	6.36577107470941	6.50681635243716	2.15779736615333	0.829984965777721	0.773247592367513	5.51781012237857	1.25367664143285	2.13793052747627	2.14100431464007e-08	5.178865204711e-06	UP
ENSMUSG00000056608	Chd9	chromodomain helicase DNA binding protein 9 [Source:MGI Symbol;Acc:MGI:1924001]	8:90828352-91054516	809	1153	1048	439	335	227	1.80015661049753	2.3516718701833	1.93590784431281	0.895178481757882	0.645753119406568	0.42695415925376	2.02924544166455	0.655961920139403	1.62925940161782	2.15630195038313e-08	5.178865204711e-06	UP
ENSMUSG00000102863	Gm37639	predicted gene, 37639 [Source:MGI Symbol;Acc:MGI:5610867]	17:71366052-71368836	35	26	22	3	4	0	0.887604027597636	0.604392398658556	0.463161932097283	0.0697271515013325	0.087870970500264	0	0.651719452784492	0.0525327073338655	3.63296321525945	2.20873336647281e-08	5.251207802694e-06	UP
ENSMUSG00000101609	Kcnq1ot1	KCNQ1 overlapping transcript 1 [Source:MGI Symbol;Acc:MGI:1926855]	7:143203458-143296549	272	448	221	99	46	55	0.206366499935384	0.311554515559493	0.139194846120858	0.0688315606720884	0.0302334759973312	0.0352719665214972	0.219038620538578	0.0447790010636389	2.29029101611747	2.29017110445354e-08	5.3903757285523e-06	UP
ENSMUSG00000093686	Gm4705	predicted gene 4705 [Source:MGI Symbol;Acc:MGI:3782885]	17:66413631-66413984	75	78	82	191	281	405	14.9638101430978	14.264685002238	13.5817566044396	34.921729876534	48.567385588896	68.3012105279328	14.2700839165918	50.5967753311209	-1.82605162226099	2.39789443211197e-08	5.58804368798213e-06	DOWN
ENSMUSG00000063663	Brwd3	bromodomain and WD repeat domain containing 3 [Source:MGI Symbol;Acc:MGI:3029414]	X:108737016-108834372	614	814	633	297	170	151	2.91889983561206	3.54700163310633	2.49813708465816	1.29386840804053	0.700098801113676	0.60676813513353	2.98801285112552	0.866911781429245	1.78522925834574	2.50387551981769e-08	5.77781550097539e-06	UP
ENSMUSG00000085213	Gm13091	predicted gene 13091 [Source:MGI Symbol;Acc:MGI:3649653]	4:150566869-150568544	56	90	70	21	8	9	8.43331024594637	12.4232887858503	8.75124662378566	2.89807271769213	1.04371112381906	1.14560810397917	9.86928188519411	1.69579731516345	2.54098136760856	2.70090164473235e-08	6.17195359340439e-06	UP
ENSMUSG00000024073	Birc6	baculoviral IAP repeat-containing 6 [Source:MGI Symbol;Acc:MGI:1276108]	17:74528295-74703356	4301	5940	5152	2443	1450	1183	8.65430309836023	10.9555752444646	8.60598014324333	4.50473587779971	2.5274949967102	2.01206215972526	9.40528616202272	3.01476434474506	1.64142660405474	2.82879872412011e-08	6.40206111246299e-06	UP
ENSMUSG00000044894	Uqcrq	ubiquinol-cytochrome c reductase, complex III subunit VII [Source:MGI Symbol;Acc:MGI:107807]	11:53427922-53430831	1192	1441	1752	2722	4557	4419	34.9479492926153	38.7253454565162	42.6423545145688	73.1335537555996	115.740142132349	109.512450864475	38.7718830879001	99.4620489174745	-1.35913534478932	2.90563330321216e-08	6.51332295787662e-06	DOWN
ENSMUSG00000102776	Gm38162	predicted gene, 38162 [Source:MGI Symbol;Acc:MGI:5611390]	1:66775511-66780107	22	33	15	3	0	1	0.338013474243344	0.4647310652719	0.191315768814702	0.0422427924583883	0	0.0129852422770685	0.331353436109982	0.0184093449118189	4.1698606850642	3.08406683766294e-08	6.84808312812005e-06	UP
ENSMUSG00000104235	Gm37589	predicted gene, 37589 [Source:MGI Symbol;Acc:MGI:5610817]	3:60535751-60539744	37	102	32	8	2	0	0.654295498257657	1.65333373905628	0.469771041668428	0.129637695256918	0.0306434482007894	0	0.925800092994122	0.0534270478192358	4.11505850105303	3.27491647744052e-08	7.20389804948762e-06	UP
ENSMUSG00000116624	Gm49706	predicted gene, 49706 [Source:MGI Symbol;Acc:MGI:6215169]	16:35320712-35323066	13	16	19	2	0	0	0.389895105617832	0.439854218387531	0.473050769879357	0.054972432252289	0	0	0.434266697961573	0.0183241440840963	4.56676360583544	3.35369684627951e-08	7.30888543248897e-06	UP
ENSMUSG00000037270	4932438A13Rik	RIKEN cDNA 4932438A13 gene [Source:MGI Symbol;Acc:MGI:2444631]	3:36863104-37053033	2605	3806	3355	1524	794	686	3.80297962710748	5.09296942886519	4.06603101415061	2.03884702055469	1.00414455261235	0.846514540562138	4.32066002337443	1.29650203790973	1.73662724120415	3.44469567470241e-08	7.43833046747438e-06	UP
ENSMUSG00000105940	Gm42635	predicted gene 42635 [Source:MGI Symbol;Acc:MGI:5662772]	5:57724393-57726963	78	53	52	14	10	9	2.14277341363108	1.33457392548939	1.18589027982546	0.352451648665325	0.237974032594486	0.20898101935676	1.55441253964864	0.266468900205524	2.54433037464026	3.63258618349797e-08	7.77274372736287e-06	UP
ENSMUSG00000111212	Gm47087	predicted gene, 47087 [Source:MGI Symbol;Acc:MGI:6095814]	9:13308214-13312446	20	33	11	2	0	0	0.333703977773443	0.504693764955097	0.152370272968215	0.0305835289284528	0	0	0.330256005232252	0.0101945096428176	5.01772050672776	3.88415559422532e-08	8.23615947939471e-06	UP
ENSMUSG00000022708	Zbtb20	zinc finger and BTB domain containing 20 [Source:MGI Symbol;Acc:MGI:1929213]	16:42875881-43642602	895	1309	1000	487	296	236	1.71675973050813	2.30150766717559	1.59238538335918	0.856048593888655	0.491856032178978	0.382641486370273	1.87021759368097	0.576848704145969	1.69694124911115	4.11993798532048e-08	8.65812324647215e-06	UP
ENSMUSG00000028649	Macf1	microtubule-actin crosslinking factor 1 [Source:MGI Symbol;Acc:MGI:108559]	4:123349633-123684360	18719	26023	20766	10462	5814	4665	33.0096253402188	42.0631064193264	30.3999314733875	16.9065869785065	8.88162934735164	6.95350472969417	35.1575544109776	10.9139070185174	1.68766706111699	5.01102380008622e-08	1.04375634674893e-05	UP
ENSMUSG00000038742	Angptl6	angiopoietin-like 6 [Source:MGI Symbol;Acc:MGI:1917976]	9:20873808-20879727	86	73	169	681	983	199	3.83951501972499	2.98732102045266	6.26359210218181	27.8615978310989	38.0179757712719	7.50969433362208	4.36347604745315	24.4630893119976	-2.4870568226998	5.86314954010997e-08	1.21053465548744e-05	DOWN
ENSMUSG00000048732	Klhl11	kelch-like 11 [Source:MGI Symbol;Acc:MGI:2388648]	11:100462614-100472741	235	436	356	107	26	28	6.93598578852642	11.7953783741067	8.72269793916735	2.89404120390396	0.664760994800683	0.698543891802528	9.15135403393349	1.41911536350239	2.68899334576364	5.9505092686981e-08	1.2178881448465e-05	UP
ENSMUSG00000105677	Gm43328	predicted gene 43328 [Source:MGI Symbol;Acc:MGI:5663465]	3:105732444-105733877	229	245	218	86	35	28	11.2789239765681	11.0607579893918	8.91356708316447	3.88162098768799	1.49333259274325	1.16570120856587	10.4177496830415	2.18021826299904	2.25649920120469	6.00622326114627e-08	1.21869376635862e-05	UP
ENSMUSG00000084979	Gm16267	predicted gene 16267 [Source:MGI Symbol;Acc:MGI:3826520]	12:33111962-33138945	37	32	41	10	2	3	3.57002215852607	2.83011585402987	3.28407178136177	0.884198132254466	0.167199360811411	0.244644093228213	3.2280699313059	0.43201386209803	2.90152232255296	6.39915208774106e-08	1.2873234417877e-05	UP
ENSMUSG00000030655	Smg1	SMG1 homolog, phosphatidylinositol 3-kinase-related kinase (C. elegans) [Source:MGI Symbol;Acc:MGI:1919742]	7:118131308-118243670	6325	8321	7297	3573	1751	1584	15.7586963619641	19.0029610039703	15.0926627106744	8.15785505283383	3.77924996701635	3.33587024694559	16.6181066922029	5.09099175559859	1.70673739022364	6.45756070834013e-08	1.28806446095086e-05	UP
ENSMUSG00000028211	Trp53inp1	transformation related protein 53 inducible nuclear protein 1 [Source:MGI Symbol;Acc:MGI:1926609]	4:11156431-11174379	1497	1617	1272	642	383	501	14.6992045421344	14.5535251603302	10.3686236159181	5.77684494321346	3.2578444642509	4.15818779412593	13.2071177727942	4.39762573386343	1.58651892552108	6.54948594532628e-08	1.29542227474912e-05	UP
ENSMUSG00000034163	Zfc3h1	zinc finger, C3H1-type containing [Source:MGI Symbol;Acc:MGI:2446143]	10:115384959-115432772	3177	4048	3525	1761	1087	1078	24.5716060048296	28.697417457246	22.6327427700613	12.4812698465695	7.28291602318977	7.0474033499223	25.3005887440456	8.93719640656052	1.50127672190957	7.12312718099079e-08	1.39620576237695e-05	UP
ENSMUSG00000101599	Gm20342	predicted gene, 20342 [Source:MGI Symbol;Acc:MGI:5012527]	1:63117118-63126837	108	131	138	43	21	32	0.784762037482959	0.872512293186219	0.832444544359013	0.286329449400441	0.132190025447547	0.196541992600225	0.829906291676064	0.205020489149404	2.01718034902467	7.17767333337343e-08	1.39620576237695e-05	UP
ENSMUSG00000090939	Gm17147	predicted gene 17147 [Source:MGI Symbol;Acc:MGI:4937974]	6:65128571-65129002	66	120	106	20	9	0	10.7904401049137	17.9831468562582	14.3867949785785	2.99644922597347	1.27468953110135	0	14.3867939799168	1.42371291902494	3.337014958856	7.46341792391135e-08	1.43988907930411e-05	UP
ENSMUSG00000093752	Gm20716	predicted gene 20716 [Source:MGI Symbol;Acc:MGI:5313163]	2:168180986-168230364	0	643	563	0	2	0	0	7.87205193381042	6.2425394762233	0	0.0231448434406114	0	4.70486380334457	0.00771494781353713	9.25228084704338	8.01993039298119e-08	1.53467562324877e-05	UP
ENSMUSG00000027009	Itga4	integrin alpha 4 [Source:MGI Symbol;Acc:MGI:96603]	2:79255426-79333123	75442	91642	80667	41689	25839	25268	341.47539852402	380.212868292378	303.112562187563	172.922281856941	101.316826469581	96.6743389006106	341.600276334654	123.637815742378	1.4661890699713	8.16399272657208e-08	1.54501379292313e-05	UP
ENSMUSG00000042599	Kdm7a	lysine (K)-specific demethylase 7A [Source:MGI Symbol;Acc:MGI:2443388]	6:39136623-39206789	3087	3923	3214	1637	783	683	19.3753940252824	22.569306736398	16.7464042766866	9.41555493550527	4.25731066002136	3.62350430961994	19.5637016794557	5.76545663504886	1.76267258908163	8.20523958513794e-08	1.54501379292313e-05	UP
ENSMUSG00000037112	Sik2	salt inducible kinase 2 [Source:MGI Symbol;Acc:MGI:2445031]	9:50892801-51009073	955	1153	966	456	173	257	4.86410835427649	5.38288143300555	4.08449621752082	2.12837211640342	0.763317457317695	1.1064364187966	4.77716200160095	1.33270866417257	1.84179236628229	8.42492872635905e-08	1.57379005898661e-05	UP
ENSMUSG00000110397	Gm45540	predicted gene 45540 [Source:MGI Symbol;Acc:MGI:5791376]	8:56311304-56314909	23	37	24	6	2	1	0.450485466917324	0.664263138694006	0.39024246889414	0.107685212673874	0.033940635638922	0.0165538432467232	0.501663691501823	0.0527265638531731	3.25011863949079	8.85601613788306e-08	1.64129174675082e-05	UP
ENSMUSG00000090112	Shprh	SNF2 histone linker PHD RING helicase [Source:MGI Symbol;Acc:MGI:1917581]	10:11149427-11217595	1015	1092	1158	516	396	268	3.37166293681201	3.32496319679987	3.19336385527718	1.57076482419285	1.13954763247276	0.752501275032973	3.29666332962969	1.15427124389953	1.51402427504498	9.06714375179955e-08	1.6672918944227e-05	UP
ENSMUSG00000034297	Med13	mediator complex subunit 13 [Source:MGI Symbol;Acc:MGI:3029632]	11:86267033-86357602	2087	2673	2377	1188	618	605	12.8477660492417	15.0830817073941	12.1477611997585	6.70200875681631	3.2957408683241	3.1481441751439	13.3595363187981	4.38196460009477	1.60822020118382	9.97896868669284e-08	1.81937094700267e-05	UP
ENSMUSG00000091575	2010016I18Rik	RIKEN cDNA 2010016I18 gene [Source:MGI Symbol;Acc:MGI:1916456]	3:106481982-106485913	513	795	721	302	147	146	5.13500195826801	7.29418578132694	5.99129366361196	2.77021728077431	1.2746811394652	1.23529430525841	6.14016046773564	1.76006424183264	1.80264827189131	1.00487837494306e-07	1.81937094700267e-05	UP
ENSMUSG00000092341	Malat1	metastasis associated lung adenocarcinoma transcript 1 (non-coding RNA) [Source:MGI Symbol;Acc:MGI:1919539]	19:5795690-5802672	86826	114011	85054	46706	24389	26563	706.500111926586	850.345119633604	574.538305135995	348.271848890372	171.915916860809	182.697953940781	710.461178898728	234.295239897321	1.60042817599623	1.03000203449172e-07	1.85062273937647e-05	UP
ENSMUSG00000101823	Gm29438	predicted gene 29438 [Source:MGI Symbol;Acc:MGI:5580144]	6:72104201-72106813	26	31	18	3	4	0	0.702767795443076	0.768052393128511	0.403907675899044	0.0743169219024917	0.0936550527528646	0	0.624909288156877	0.0559906582184521	3.48038873794882	1.07578320346108e-07	1.91338649912726e-05	UP
ENSMUSG00000107320	Gm42549	predicted gene 42549 [Source:MGI Symbol;Acc:MGI:5662686]	6:28219167-28226170	70	93	91	25	7	3	0.705886369458318	0.859617748391548	0.761795665548932	0.231027450100784	0.0611473365679368	0.0255681719364723	0.775766594466266	0.105914319535064	2.87272499906985	1.08119303387826e-07	1.91338649912726e-05	UP
ENSMUSG00000072387	Gm10356	predicted gene 10356 [Source:MGI Symbol;Acc:MGI:3641761]	3:47050382-47051639	17	26	19	4	0	1	0.954441400736167	1.33802291753901	0.885560066030115	0.205818883869858	0	0.0474508416118314	1.0593414614351	0.0844232418272298	3.64938365385748	1.14729174002659e-07	2.01520937947805e-05	UP
ENSMUSG00000056629	Fkbp2	FK506 binding protein 2 [Source:MGI Symbol;Acc:MGI:95542]	19:6977741-6980501	406	494	563	906	1292	1517	10.2889449105891	11.4751410422143	11.8444738967595	21.0405308214677	28.3639953933596	32.4956190900424	11.2028532831876	27.3000484349566	-1.28503728798359	1.1623739507922e-07	2.02657745776266e-05	DOWN
ENSMUSG00000095742	CAAA01147332.1	-	JH584295.1:66-1479	134	187	192	364	559	461	38.9477076205529	49.8199560550365	46.3275442079927	96.9527218434538	140.749603722057	113.258468399251	45.031735961194	116.986931321587	-1.3773333751379	1.36675403336511e-07	2.36538894730255e-05	DOWN
ENSMUSG00000085316	D330050G23Rik	RIKEN cDNA D330050G23 gene [Source:MGI Symbol;Acc:MGI:2445155]	2:116900152-116912791	262	354	308	131	80	67	4.64943439548837	5.7582277263379	4.53744930472887	2.13035849810829	1.22984128773184	1.0050019056353	4.98170380885171	1.45506723049181	1.77555343403559	1.43331528217433e-07	2.46247750339688e-05	UP
ENSMUSG00000106288	Gm43593	predicted gene 43593 [Source:MGI Symbol;Acc:MGI:5663730]	5:107806362-107807707	20	26	17	3	1	2	1.0494568632355	1.25054445041908	0.740554941443179	0.144272003663604	0.0454423182501049	0.0886971155240474	1.01351875169925	0.0928038124792521	3.44904489694969	1.51559072833553e-07	2.58496079513285e-05	UP
ENSMUSG00000030759	Far1	fatty acyl CoA reductase 1 [Source:MGI Symbol;Acc:MGI:1914670]	7:113513834-113571511	667	861	740	343	156	121	3.89785170505117	4.61199576788087	3.58998863590203	1.83686209691889	0.789741518906356	0.597695873994707	4.03327870294469	1.07476649660665	1.90792984618852	1.52865332822952e-07	2.5884829774488e-05	UP
ENSMUSG00000041754	Trem3	triggering receptor expressed on myeloid cells 3 [Source:MGI Symbol;Acc:MGI:1930003]	17:48247777-48258841	25	31	36	176	192	61	1.77638792443213	2.01903511392837	2.12356289159799	11.4601701696151	11.8183302775258	3.66367893350636	1.97299530998616	8.98072646021575	-2.18644462414463	1.54176418364267e-07	2.59203597074267e-05	DOWN
ENSMUSG00000036202	Rif1	replication timing regulatory factor 1 [Source:MGI Symbol;Acc:MGI:1098622]	2:52072832-52122383	1030	1356	1206	572	299	211	3.75413900513167	4.53021585494708	3.64906957511146	1.9105246717877	0.944069886125542	0.650054592054726	3.9778081450634	1.16821638332266	1.76766617205841	1.58078131004548e-07	2.63878366627946e-05	UP
ENSMUSG00000051451	Crebzf	CREB/ATF bZIP transcription factor [Source:MGI Symbol;Acc:MGI:2675296]	7:90442729-90447994	1047	1250	1145	541	434	274	7.61491019705155	8.33324515624529	6.91330154603497	3.60577880264589	2.73443674219883	1.68447048030834	7.6204856331106	2.67489534171769	1.51040049417836	1.6455347235621e-07	2.72753174566768e-05	UP
ENSMUSG00000103851	Gm37606	predicted gene, 37606 [Source:MGI Symbol;Acc:MGI:5610834]	16:77561650-77564765	84	108	38	18	6	6	1.90399029461594	2.24384689623767	0.715041439708527	0.373878686670859	0.117814693503591	0.114958512363023	1.62095954352071	0.202217297512491	3.00286976935483	1.76036969368814e-07	2.89747003359006e-05	UP
ENSMUSG00000037234	Hook3	hook microtubule tethering protein 3 [Source:MGI Symbol;Acc:MGI:2443554]	8:26021421-26119224	1470	1963	1685	858	539	432	3.42327288632902	4.19015874202672	3.25751028807161	1.83102598029519	1.08735834445115	0.850357714701668	3.62364730547578	1.25624734648267	1.52832199379341	2.05610976421934e-07	3.31470243290621e-05	UP
ENSMUSG00000083646	Gm6088	predicted gene 6088 [Source:MGI Symbol;Acc:MGI:3647646]	X:140797396-140799934	29	49	27	8	4	1	0.806701026105413	1.24939952396911	0.623507585922536	0.203927906599499	0.0963846604345156	0.0235104997036959	0.89320271199902	0.107941022245904	3.04874437616604	2.05512957621223e-07	3.31470243290621e-05	UP
ENSMUSG00000108621	Gm37494	predicted gene, 37494 [Source:MGI Symbol;Acc:MGI:5610722]	7:39544402-39580589	544	679	554	267	202	162	2.2740333052795	2.6016820313811	1.9225149737617	1.02280444127766	0.731489792475207	0.572409487567498	2.26607677014077	0.775567907106788	1.54687172633351	2.04029623246736e-07	3.31470243290621e-05	UP
ENSMUSG00000003955	Fam162a	family with sequence similarity 162, member A [Source:MGI Symbol;Acc:MGI:1917436]	16:36043761-36071594	897	1287	1531	2370	3172	3290	40.455995555697	53.2053289616118	57.3228003898553	97.9539672414078	123.931923614357	125.42394204383	50.3280416357214	115.769944299865	-1.20182638968858	2.08995296222971e-07	3.34634169197284e-05	DOWN
ENSMUSG00000056215	Lrguk	leucine-rich repeats and guanylate kinase domain containing [Source:MGI Symbol;Acc:MGI:1921604]	6:34029448-34134034	135	237	175	63	47	48	0.744041795115222	1.19728432420105	0.800687186216129	0.318188709620977	0.224397979548045	0.223615608595268	0.914004435177467	0.25540076592143	1.83943831438646	2.1363318587959e-07	3.37543254513091e-05	UP
ENSMUSG00000110701	Gm6013	predicted gene 6013 [Source:MGI Symbol;Acc:MGI:3648988]	8:95674696-95675394	30	56	49	8	10	7	3.03131653198296	5.18659489499831	4.11023246295597	0.740733840995892	0.875295046924783	0.597859632719403	4.10938129664575	0.737962840213359	2.47730112291181	2.13680354006248e-07	3.37543254513091e-05	UP
ENSMUSG00000020644	Id2	inhibitor of DNA binding 2 [Source:MGI Symbol;Acc:MGI:96397]	12:25093799-25097140	534	427	439	1700	989	1015	9.12553087491616	6.68852847935663	6.22791720598615	26.6225085901364	14.6410714384489	14.6614450621952	7.34732552008631	18.6416750302602	-1.34324039869615	2.17060127660639e-07	3.40596281649898e-05	DOWN
ENSMUSG00000111131	9930024M15Rik	RIKEN cDNA 9930024M15 gene [Source:MGI Symbol;Acc:MGI:3026920]	10:41826538-41829121	12	25	15	1	2	0	0.327990179239762	0.626357944411384	0.340355491192408	0.0250503246815288	0.0473645248119013	0	0.431567871614518	0.0241382831644767	4.16019249317551	2.29476903841492e-07	3.57695224219682e-05	UP
ENSMUSG00000027855	Sycp1	synaptonemal complex protein 1 [Source:MGI Symbol;Acc:MGI:105931]	3:102818499-102936100	178	293	177	65	12	16	2.91016554074547	4.39088621440748	2.40234135493079	0.973853794385872	0.169958604146846	0.221109741675253	3.23446437002791	0.45497404673599	2.82967066395797	2.4351148390279e-07	3.77074328724998e-05	UP
ENSMUSG00000109618	Gm45527	predicted gene 45527 [Source:MGI Symbol;Acc:MGI:5791363]	7:102685446-102686219	15	15	13	2	0	0	1.36874454643983	1.2546049340338	0.984794544389945	0.167261082628089	0	0	1.20271467495452	0.055753694209363	4.43108321589942	2.62582615277888e-07	4.03948170967036e-05	UP
ENSMUSG00000017291	Taok1	TAO kinase 1 [Source:MGI Symbol;Acc:MGI:1914490]	11:77529162-77607815	2280	3118	2795	1405	808	657	12.7369941466331	15.9659303714057	12.962110565706	7.19269301477253	3.91023685497222	3.10235424982719	13.8883450279149	4.73509470652398	1.55240950778183	2.6616380713799e-07	4.04820482726976e-05	UP
ENSMUSG00000020018	Snrpf	small nuclear ribonucleoprotein polypeptide F [Source:MGI Symbol;Acc:MGI:1917128]	10:93583029-93589706	299	327	454	635	1093	1143	24.5272997840706	24.5874443886826	30.9169815930777	47.7348843248489	77.6709636570571	79.2536685928264	26.6772419219436	68.2198388582441	-1.35458182874643	2.6658951787688e-07	4.04820482726976e-05	DOWN
ENSMUSG00000110088	Gm45343	predicted gene 45343 [Source:MGI Symbol;Acc:MGI:5791179]	8:25687369-25688196	18	26	28	6	1	1	1.53537431731077	2.03288989162328	1.98274102246256	0.468976904471	0.0738712081698565	0.0720931868933381	1.8503350771322	0.204980433178065	3.17422844596627	2.72017886282366e-07	4.10415704450516e-05	UP
ENSMUSG00000050229	Pigm	phosphatidylinositol glycan anchor biosynthesis, class M [Source:MGI Symbol;Acc:MGI:1914806]	1:172376546-172384099	1820	2195	1986	1005	745	667	17.0167474622632	18.8116011422537	15.4150980100735	8.61101761259156	6.03422327597934	5.27139262802702	17.0811488715301	6.63887783886597	1.36339370296588	2.77239915694586e-07	4.15630311828246e-05	UP
ENSMUSG00000001323	Srr	serine racemase [Source:MGI Symbol;Acc:MGI:1351636]	11:74906359-74925948	322	382	476	165	108	58	1.52398684633041	1.65720210312263	1.87022898428807	0.715636673377343	0.442801803782397	0.232032257834368	1.6838059779137	0.463490244998036	1.86111502857556	3.12615519494488e-07	4.65698195084921e-05	UP
ENSMUSG00000106099	Gm42664	predicted gene 42664 [Source:MGI Symbol;Acc:MGI:5662801]	3:119743208-119746446	106	286	138	26	1	1	2.3114176286261	5.71640136029455	2.49810465303168	0.519557363224131	0.0188840260465085	0.0184295025463674	3.50864121398411	0.185623630605669	4.24046014050217	3.16629638391514e-07	4.68711433888118e-05	UP
ENSMUSG00000020863	Luc7l3	LUC7-like 3 (S. cerevisiae) [Source:MGI Symbol;Acc:MGI:1914934]	11:94287890-94321988	1882	2008	1962	969	798	650	10.4779675348307	10.2472478091763	9.06814094476294	4.94383948551343	3.84875400596038	3.05889649198283	9.93111876292331	3.95049666115221	1.32992220772475	3.42855600190809e-07	5.04362016355692e-05	UP
ENSMUSG00000054364	Rhob	ras homolog family member B [Source:MGI Symbol;Acc:MGI:107949]	12:8497661-8500009	325	397	384	1417	703	795	9.77199278907823	10.9414607083189	9.58500914648124	39.0438105136371	18.3110892005311	20.2050678401234	10.0994875479595	25.8533225180972	-1.35606760728982	3.58830976118676e-07	5.23367738500225e-05	DOWN
ENSMUSG00000078588	Ccdc24	coiled-coil domain containing 24 [Source:MGI Symbol;Acc:MGI:2685874]	4:117866524-117872557	22	24	15	100	55	173	0.1739057572576	0.173891042305377	0.0984307318680675	0.724386982099958	0.37662681868823	1.15592154361938	0.148742510477015	0.752311781469189	-2.33851365637823	3.60222516195932e-07	5.23367738500225e-05	DOWN
ENSMUSG00000105954	Gm42793	predicted gene 42793 [Source:MGI Symbol;Acc:MGI:5662930]	5:104435121-104436372	309	1118	491	169	52	30	17.4315706326085	57.8103836426701	22.9943336435879	8.73671424338528	2.54121831669388	1.43051266020672	32.7454293062888	4.23614840676196	2.95046850764183	3.68234461292069e-07	5.31726043891499e-05	UP
ENSMUSG00000018199	Ro60	Ro60, Y RNA binding protein [Source:MGI Symbol;Acc:MGI:106652]	1:143750790-143777068	1542	1881	1697	877	559	561	9.21479624387624	10.3032965415907	8.41870181050342	4.80268976562965	2.89382804843555	2.8337294614016	9.31226486532345	3.5100824251556	1.40762718400601	3.7326563524432e-07	5.34984705653152e-05	UP
ENSMUSG00000027087	Itgav	integrin alpha V [Source:MGI Symbol;Acc:MGI:96608]	2:83724397-83806916	1725	1119	823	438	109	120	8.82796555331964	5.24913587584436	3.49649795648324	2.05413594308383	0.483232858358768	0.519093355721707	5.85786646188241	1.01882071905477	2.52347510125793	3.75037075382462e-07	5.34984705653152e-05	UP
ENSMUSG00000039967	Zfp292	zinc finger protein 292 [Source:MGI Symbol;Acc:MGI:1353423]	4:34803113-34882960	1780	2534	2458	1166	593	544	12.1503211031319	15.8547838597672	13.9287253819272	7.29372961470753	3.50656492530095	3.13878044472028	13.9779434482754	4.64635832824292	1.58897979045957	3.79321525456076e-07	5.37836791846968e-05	UP
ENSMUSG00000033004	Mycbp2	MYC binding protein 2, E3 ubiquitin protein ligase [Source:MGI Symbol;Acc:MGI:2179432]	14:103113411-103346814	4821	5948	5290	2818	1495	1233	15.1914743702701	17.1798655498639	13.8382203078056	8.13742642470575	4.08097310907039	3.28412662666905	15.4031867426465	5.1675087201484	1.57568803554793	3.84886765910517e-07	5.42459868816517e-05	UP
ENSMUSG00000019726	Lyst	lysosomal trafficking regulator [Source:MGI Symbol;Acc:MGI:107448]	13:13590397-13778803	3368	4483	4036	2066	1110	903	11.2562319806884	13.7333285745944	11.1978314042956	6.32753511044087	3.21368788639725	2.55095547635243	12.0624639865261	4.03072615773018	1.58141295828849	3.99978293458745e-07	5.60374350782053e-05	UP
ENSMUSG00000113965	A730091E23Rik	RIKEN cDNA A730091E23 gene [Source:MGI Symbol;Acc:MGI:2442493]	13:32338819-32342643	12	21	18	0	2	2	0.221575587753084	0.355436537851858	0.275924380947504	0	0.0319973678729289	0.0312121091491158	0.284312168850815	0.0210698256740149	3.75422556630383	4.09494184999499e-07	5.70311516706108e-05	UP
ENSMUSG00000043991	Pura	purine rich element binding protein A [Source:MGI Symbol;Acc:MGI:103079]	18:36281097-36292535	1520	1886	1715	848	672	590	18.021794336961	20.4966174077625	16.880316846645	9.21369043538067	6.90213702314874	5.91290199700128	18.4662428637895	7.34290981851023	1.33046657905376	4.20966678544626e-07	5.81617390907608e-05	UP
ENSMUSG00000079469	Pigb	phosphatidylinositol glycan anchor biosynthesis, class B [Source:MGI Symbol;Acc:MGI:1891825]	9:73007419-73040378	506	612	550	239	216	193	2.08873219481906	2.31563353142868	1.88476433506201	0.904094963141478	0.772405764797746	0.673417737189014	2.09637668710325	0.783306155042746	1.42024977069058	4.22554165123852e-07	5.81617390907608e-05	UP
ENSMUSG00000039704	Lmbrd2	LMBR1 domain containing 2 [Source:MGI Symbol;Acc:MGI:2444173]	15:9140550-9202483	1038	1368	1252	634	338	302	7.23219374136341	8.73664943774208	7.24167419357711	4.04804235619195	2.04009125535784	1.77857912551254	7.73683912422753	2.62223757902078	1.56094587350096	4.3308089697569e-07	5.92640992564931e-05	UP
ENSMUSG00000110830	Gm46218	predicted gene, 46218 [Source:MGI Symbol;Acc:MGI:5825855]	10:29297934-29313825	8	24	23	1	0	2	0.204948246194936	0.563553305403897	0.48915144609742	0.0234784327084042	0	0.0433029805931693	0.419217665898751	0.0222604711005245	4.23514348354191	4.39056455156656e-07	5.97345189885677e-05	UP
ENSMUSG00000102982	Gm38319	predicted gene, 38319 [Source:MGI Symbol;Acc:MGI:5611547]	1:13641483-13642748	15	33	28	5	2	2	0.83681538621203	1.68749502926929	1.29676900995182	0.255647863258572	0.0966745119383514	0.0943019885429446	1.27369314181105	0.148874787913289	3.09684638738169	4.55877677316761e-07	6.16666258103713e-05	UP
ENSMUSG00000020859	Spag9	sperm associated antigen 9 [Source:MGI Symbol;Acc:MGI:1918084]	11:93996091-94126085	4917	6181	5644	3001	1712	1630	16.4791718191332	18.9880330948878	15.7030482364856	9.21688943474572	4.97048302471091	4.6176067996123	17.0567510501689	6.26832641968964	1.44419065553536	5.12105960839794e-07	6.88767885730642e-05	UP
ENSMUSG00000090100	Ttbk2	tau tubulin kinase 2 [Source:MGI Symbol;Acc:MGI:2155779]	2:120732816-120850604	559	677	684	307	151	110	2.90070889008258	3.22007958525821	2.94652286902181	1.45987093733222	0.678779720293121	0.482479174403156	3.02243711478753	0.873709944009499	1.79048600737861	5.19644452676458e-07	6.94935879695784e-05	UP
ENSMUSG00000110588	Gm45774	predicted gene 45774 [Source:MGI Symbol;Acc:MGI:5804889]	8:94170748-94173412	249	217	349	490	841	952	6.59910679860448	5.27146203478934	7.67841980366893	11.9004710666061	19.3081548873089	21.326329930451	6.51632954568758	17.5116519614553	-1.42618371560015	5.22728888931382e-07	6.95111291456381e-05	DOWN
ENSMUSG00000112203	Gm49167	predicted gene, 49167 [Source:MGI Symbol;Acc:MGI:6118596]	10:94685705-94688619	19	22	16	3	2	1	0.46036579255841	0.488599883083506	0.321819003493264	0.0666175358254583	0.0419862545845464	0.0204779275292226	0.42359489304506	0.0430272393130758	3.29936301291261	5.41020067404095e-07	7.15392658791583e-05	UP
ENSMUSG00000107165	Gm43747	predicted gene 43747 [Source:MGI Symbol;Acc:MGI:5663884]	5:74575947-74577276	15	37	16	4	0	0	0.796547578153707	1.80100216400796	0.705340146754035	0.194676808953595	0	0	1.10096329630523	0.0648922696511983	4.08457593705694	5.66577221044722e-07	7.45001567135734e-05	UP
ENSMUSG00000047193	Dync2h1	dynein cytoplasmic 2 heavy chain 1 [Source:MGI Symbol;Acc:MGI:107736]	9:6928503-7184446	1903	2600	2194	1164	745	569	6.98398240765664	8.74628498698762	6.68440353368771	3.91471864096777	2.36853845813188	1.76510499071572	7.47155697611066	2.68278736327179	1.4776762017255	5.71027939282226e-07	7.4668247816032e-05	UP
ENSMUSG00000073412	Lst1	leukocyte specific transcript 1 [Source:MGI Symbol;Acc:MGI:1096324]	17:35185095-35188439	220	243	293	469	730	649	37.4417638916435	37.9076606095848	41.3965533580234	73.1459259949584	107.62589437194	93.3625728639676	38.9153259530839	91.3781310769553	-1.23151049481621	5.79867200073335e-07	7.54051618128513e-05	DOWN
ENSMUSG00000057346	Apol9a	apolipoprotein L 9a [Source:MGI Symbol;Acc:MGI:3606001]	15:77403789-77411135	3	6	7	50	50	15	0.0341854881879455	0.0626673079841537	0.0662193274684979	0.522141419976086	0.493581058468342	0.144482240285481	0.0543573745468657	0.386734906243303	-2.83079730533177	5.88903036081688e-07	7.61593997816192e-05	DOWN
ENSMUSG00000041552	Ptchd1	patched domain containing 1 [Source:MGI Symbol;Acc:MGI:2685233]	X:155573455-155623814	265	382	322	135	55	38	3.55626649246296	4.69892209479366	3.58728919173863	1.66022173254404	0.639399700737096	0.431046720995129	3.94749259299842	0.910222718092088	2.11664505919673	5.9560762975046e-07	7.66055561827135e-05	UP
ENSMUSG00000014294	Ndufa2	NADH:ubiquinone oxidoreductase subunit A2 [Source:MGI Symbol;Acc:MGI:1343103]	18:36742332-36744557	802	925	1122	1536	2718	3471	99.0285512441433	104.692081225363	115.011330029117	173.804391547553	290.733592134597	362.272114116951	106.243987499541	275.603365933034	-1.37521230835974	6.05164360058402e-07	7.74117040363838e-05	DOWN
ENSMUSG00000109243	Gm45867	predicted gene 45867 [Source:MGI Symbol;Acc:MGI:5804982]	7:81874204-81876520	115	145	129	47	42	20	3.50553589403823	4.05145807952635	3.26443071542361	1.31292291932696	1.10909542283138	0.515329517075919	3.60714156299606	0.979115953078086	1.88130441500089	6.28369130472156e-07	7.99455363455304e-05	UP
ENSMUSG00000020273	Papolg	poly(A) polymerase gamma [Source:MGI Symbol;Acc:MGI:2442119]	11:23862646-23895253	497	552	556	263	177	147	5.74980555053029	5.85357833252501	5.33989526757758	2.78826923569518	1.77389743381944	1.43749873491418	5.64775971687763	1.99988846814293	1.49775916613426	6.61159194563491e-07	8.36650750668865e-05	UP
ENSMUSG00000093587	Gm20554	predicted gene, 20554 [Source:MGI Symbol;Acc:MGI:5295661]	13:72626213-72628564	271	445	435	161	98	54	8.13792256012345	12.2487213832031	10.8441694679311	4.43052435283259	2.5493622789304	1.37066027918132	10.4102711370859	2.78351563698144	1.90302755135678	6.69520356652941e-07	8.42700568691994e-05	UP
ENSMUSG00000039242	B3galnt2	UDP-GalNAc:betaGlcNAc beta 1,3-galactosaminyltransferase, polypeptide 2 [Source:MGI Symbol;Acc:MGI:2145517]	13:13954469-13999103	530	839	742	333	186	220	3.32917654746222	4.83069300884203	3.86925029041224	1.91685185615007	1.01212288428526	1.16809392436879	4.00970661557216	1.36568955493471	1.55386710949361	6.86924054287603e-07	8.5545669131044e-05	UP
ENSMUSG00000046959	Slc26a1	solute carrier family 26 (sulfate transporter), member 1 [Source:MGI Symbol;Acc:MGI:2385894]	5:108669878-108675569	25	26	20	6	1	2	0.191968862457658	0.182999872827145	0.127490581540288	0.0422170990326145	0.00664985435579921	0.0129795952919513	0.167486438941697	0.0206155162267883	3.02224179515376	6.83366293929671e-07	8.5545669131044e-05	UP
ENSMUSG00000011096	Akt1s1	AKT1 substrate 1 (proline-rich) [Source:MGI Symbol;Acc:MGI:1914855]	7:44848991-44855421	324	481	325	745	976	1065	3.06629166702001	4.17253137739773	2.55337467292019	6.46112369309504	8.00162166869163	8.51946573545442	3.26406590577931	7.6607370324137	-1.23081301166916	6.93151482560364e-07	8.58668760264383e-05	DOWN
ENSMUSG00000048379	Socs4	suppressor of cytokine signaling 4 [Source:MGI Symbol;Acc:MGI:1914546]	14:47276931-47296102	1830	2319	2150	1114	754	648	17.4309955020738	20.2468669779587	17.0008729998625	9.72387427166729	6.22159531932556	5.21723190556964	18.226245159965	7.0542338321875	1.36945607451765	7.00959573846602e-07	8.63795051812957e-05	UP
ENSMUSG00000027171	Prrg4	proline rich Gla (G-carboxyglutamic acid) 4 (transmembrane) [Source:MGI Symbol;Acc:MGI:2442211]	2:104830741-104849876	507	615	556	232	59	60	10.5011174504285	11.6758537913372	9.56013507582437	4.40350573211472	1.05861621050515	1.05044096808142	10.5790354391967	2.1708543035671	2.28487328523725	7.12666125364404e-07	8.69120341590776e-05	UP
ENSMUSG00000110104	Gm45717	predicted gene 45717 [Source:MGI Symbol;Acc:MGI:5804832]	7:140949222-140955937	0	1546	1471	4	5	9	0	202.195984702442	174.241475360587	0.523071022036932	0.618071160793024	1.08543474902269	125.479153354343	0.742192310617549	7.40143893042374	7.09258814805136e-07	8.69120341590776e-05	UP
ENSMUSG00000074925	Ptar1	protein prenyltransferase alpha subunit repeat containing 1 [Source:MGI Symbol;Acc:MGI:1921875]	19:23687429-23731668	1215	1529	1191	679	437	416	5.19015727831221	5.98684116617281	4.22355096390884	2.65801304529117	1.61713260529644	1.50207481826236	5.13351646946462	1.92574015628332	1.41453436279206	7.17436065325528e-07	8.70427457194173e-05	UP
ENSMUSG00000018846	Pank3	pantothenate kinase 3 [Source:MGI Symbol;Acc:MGI:2387464]	11:35769484-35791285	2561	3100	2765	1514	734	758	24.5228487222388	27.2087789042258	21.9795208722452	13.2852746504373	6.08859365742926	6.13514081109005	24.5703828329033	8.5030030396522	1.53087597786328	7.42529990858558e-07	8.96222825576627e-05	UP
ENSMUSG00000106757	Gm43482	predicted gene 43482 [Source:MGI Symbol;Acc:MGI:5663619]	5:129964366-129966226	27	40	11	4	1	0	1.02472251481311	1.39149551171477	0.346578917503736	0.139129584045288	0.0328669319530581	0	0.920932314677205	0.0573321719994487	4.00567828621006	7.46312927786119e-07	8.96222825576627e-05	UP
ENSMUSG00000040225	Prrc2c	proline-rich coiled-coil 2C [Source:MGI Symbol;Acc:MGI:1913754]	1:162670725-162740556	6060	7965	7059	3819	1954	1928	15.3074244096823	18.4417132572482	14.8024780571486	8.84020538510651	4.27576248914578	4.11652407479559	16.1838719080264	5.74416398301596	1.49438796584984	7.58807269015405e-07	8.97761938404686e-05	UP
ENSMUSG00000055296	Tmem245	transmembrane protein 245 [Source:MGI Symbol;Acc:MGI:2445107]	4:56866923-56947437	3297	4312	3651	2009	1249	1123	12.0867496970619	14.4895656372042	11.1112852447841	6.74922267476675	3.96654810060357	3.47988114644237	12.5625335263501	4.73188397393756	1.40864084223918	7.58270789235511e-07	8.97761938404686e-05	UP
ENSMUSG00000069893	9930111J21Rik1	RIKEN cDNA 9930111J21 gene 1 [Source:MGI Symbol;Acc:MGI:3041173]	11:48946150-48979398	456	649	565	204	47	37	4.76783843961258	6.21995893425245	4.90418895072571	1.95465810896144	0.425708380149251	0.327003069407799	5.29732877486358	0.902456519506163	2.55333572171604	7.59037369853986e-07	8.97761938404686e-05	UP
ENSMUSG00000003226	Ranbp2	RAN binding protein 2 [Source:MGI Symbol;Acc:MGI:894323]	10:58446920-58494356	3588	4639	4117	2165	1105	835	20.2473918313268	23.9953468508335	19.2867600750247	11.195866661476	5.40179936710135	3.9828812191259	21.1764995857283	6.86018241590108	1.6261452916609	7.82304446896006e-07	9.20438785522789e-05	UP
ENSMUSG00000100213	Gm28151	predicted gene 28151 [Source:MGI Symbol;Acc:MGI:5578857]	1:46849529-46850479	71	83	77	8	18	25	5.27300818537674	5.65024875265295	4.74738386772368	0.54445105663105	1.15807755506999	1.56938410599719	5.22354693525112	1.09063757256608	2.25985800763972	7.86031337426523e-07	9.20438785522789e-05	UP
ENSMUSG00000089647	Gm2245	predicted gene 2245 [Source:MGI Symbol;Acc:MGI:3780415]	15:6604341-6654303	14	22	19	3	1	2	0.261935265254891	0.37728971104329	0.295108493527387	0.0514410905778042	0.0162027444674546	0.0316255145683094	0.311444489941856	0.0330897832045227	3.23451730393273	8.05323145968118e-07	9.38360934982752e-05	UP
ENSMUSG00000031200	Mtcp1	mature T cell proliferation 1 [Source:MGI Symbol;Acc:MGI:102699]	X:75410444-75416588	140	160	146	56	22	11	1.60676897357363	1.68318046623411	1.39104207325626	0.588973902813417	0.218728048052454	0.106715679281552	1.56033050435467	0.304805876715808	2.35588902498369	8.15834071392186e-07	9.41766680905499e-05	UP
ENSMUSG00000031490	Eif4ebp1	eukaryotic translation initiation factor 4E binding protein 1 [Source:MGI Symbol;Acc:MGI:103267]	8:27260329-27276674	1173	1322	1675	2622	3424	2833	31.6816992583566	32.728627787667	37.5566615554077	64.8972593928017	80.1131619600442	64.6771923727001	33.9889962004771	69.8958712418487	-1.04013948264494	8.2337444620289e-07	9.41766680905499e-05	DOWN
ENSMUSG00000047888	Tnrc6b	trinucleotide repeat containing 6b [Source:MGI Symbol;Acc:MGI:2443730]	15:80711313-80941085	1769	2614	2104	1138	606	575	4.11549947243182	5.5742479953758	4.06351832966359	2.42616403524298	1.22131209237353	1.13072420932334	4.5844219324904	1.59273344564662	1.52523498766656	8.24250908214865e-07	9.41766680905499e-05	UP
ENSMUSG00000058006	Mdn1	midasin AAA ATPase 1 [Source:MGI Symbol;Acc:MGI:1926159]	4:32657119-32775217	3014	3717	3420	1808	976	731	8.14584621662372	9.20813004361685	7.67327652207536	4.47790145191722	2.28508408959728	1.66995278950999	8.34241759410531	2.81097944367483	1.56939262710731	8.20965902486548e-07	9.41766680905499e-05	UP
ENSMUSG00000095524	Gm15682	predicted gene 15682 [Source:MGI Symbol;Acc:MGI:3783124]	5:88739247-88739729	21	19	22	55	74	121	3.07074863462154	2.54664262943649	2.67061279687564	7.37021813444451	9.37403258843797	14.9560089712216	2.76266802031122	10.566753231368	-1.9353980441996	8.5063060087621e-07	9.67212195788567e-05	DOWN
ENSMUSG00000025326	Ube3a	ubiquitin protein ligase E3A [Source:MGI Symbol;Acc:MGI:105098]	7:59228750-59311536	932	831	1059	459	157	235	2.26572354858641	1.85173248371144	2.1372193663927	1.0225562336109	0.330636469826416	0.482895019822123	2.08489179956352	0.61202924108648	1.76830002580177	9.02562335594157e-07	0.000101973756106922	UP
ENSMUSG00000031365	Zfp275	zinc finger protein 275 [Source:MGI Symbol;Acc:MGI:1350985]	X:73342621-73359080	690	819	806	398	271	236	7.10613681845323	7.731334403039	6.89098590642209	3.75621619456086	2.4177636717219	2.0544243466958	7.24281904263811	2.74280140432619	1.40090116492396	9.05489868137262e-07	0.000101973756106922	UP
ENSMUSG00000033760	Rbm4b	RNA binding motif protein 4B [Source:MGI Symbol;Acc:MGI:1913954]	19:4756497-4767065	565	753	774	300	296	149	2.11766673819209	2.58696059002739	2.408305869551	1.03041780169759	0.961082093019643	0.472050312786373	2.37097773259016	0.821183402501202	1.52970574002775	9.41974747387545e-07	0.000104581413345569	UP
ENSMUSG00000038914	Dido1	death inducer-obliterator 1 [Source:MGI Symbol;Acc:MGI:1344352]	2:180657964-180709999	983	1104	1131	579	341	312	3.65507386698917	3.7626844664454	3.4911406438666	1.97289760493715	1.09839222679869	0.980599722393873	3.63629965910039	1.35062985137657	1.42883874445169	9.39066654463056e-07	0.000104581413345569	UP
ENSMUSG00000052776	Oas1a	2'-5' oligoadenylate synthetase 1A [Source:MGI Symbol;Acc:MGI:2180860]	5:120896256-120907521	167	194	255	555	636	357	6.25728974295602	6.66284019184091	7.93183051323498	19.0566598324946	20.6436958817793	11.3066283834164	6.9506534826773	17.0023280325634	-1.29051177212999	9.40747648590801e-07	0.000104581413345569	DOWN
ENSMUSG00000028524	Sgip1	SH3-domain GRB2-like (endophilin) interacting protein 1 [Source:MGI Symbol;Acc:MGI:1920344]	4:102741297-102973628	53	56	43	16	10	3	0.204912461657541	0.198457950054949	0.138014501089236	0.0566900189770468	0.0334919661594276	0.00980290542166913	0.180461637600575	0.0333282968527145	2.43687268303611	9.76698129394389e-07	0.000105937990191501	UP
ENSMUSG00000042138	Msantd2	Myb/SANT-like DNA-binding domain containing 2 [Source:MGI Symbol;Acc:MGI:2384579]	9:37489021-37524625	221	133	217	68	60	46	1.82818088142498	1.00847222499831	1.49021215639683	0.515488230109883	0.429965640452941	0.321643937059723	1.44228842094004	0.422365935874182	1.7717943056065	9.73060572520346e-07	0.000105937990191501	UP
ENSMUSG00000046230	Vps13a	vacuolar protein sorting 13A [Source:MGI Symbol;Acc:MGI:2444304]	19:16615366-16780933	2324	2838	2536	1379	897	878	7.60019628560024	8.50721144856108	6.8849334347802	4.13272393588214	2.54121214798455	2.42704346885922	7.66411372298051	3.03365985090864	1.33705963599967	9.70529519432149e-07	0.000105937990191501	UP
ENSMUSG00000105368	Gm43759	predicted gene 43759 [Source:MGI Symbol;Acc:MGI:5663896]	5:112367212-112368472	47	56	56	18	12	9	2.63249606501363	2.87504348263586	2.60386985190799	0.92387469283616	0.582253108576032	0.426082633438724	2.70380313318583	0.644070144950305	2.06970038697378	9.73916361525079e-07	0.000105937990191501	UP
ENSMUSG00000112254	Gm47690	predicted gene, 47690 [Source:MGI Symbol;Acc:MGI:6096796]	12:75505800-75508745	32	38	23	5	4	6	0.767174324871191	0.83507309690803	0.457770039677728	0.109860894394213	0.0830687891524899	0.121592235072362	0.686672487152316	0.104840639539688	2.71142410102644	9.62481493564336e-07	0.000105937990191501	UP
ENSMUSG00000099083	Atf7	activating transcription factor 7 [Source:MGI Symbol;Acc:MGI:2443472]	15:102525946-102625464	2106	2439	2354	1215	871	843	9.84214822790034	10.4479082963983	9.13271181816572	5.2034444153016	3.52621759333551	3.33006936945664	9.80758944748812	4.01991045936458	1.28673522131532	1.00086136400254e-06	0.000108060889562054	UP
ENSMUSG00000071793	2610005L07Rik	RIKEN cDNA 2610005L07 gene [Source:MGI Symbol;Acc:MGI:1914283]	8:20385782-20424814	732	1040	826	431	177	159	11.392750810922	14.8366905751059	10.6723313607867	6.14720579058184	2.38643539741466	2.09174773594037	12.3005909156049	3.54179630797896	1.79617447489214	1.00759566204461e-06	0.000108291228755909	UP
ENSMUSG00000106197	Gm42717	predicted gene 42717 [Source:MGI Symbol;Acc:MGI:5662854]	3:99206422-99209884	8	23	19	1	2	0	0.163165554363107	0.429971862862686	0.321696379747584	0.0186918969035721	0.0353421692503474	0	0.304944598991126	0.0180113553846398	4.08156850826066	1.09783435868161e-06	0.000117453305910405	UP
ENSMUSG00000032740	Ccdc88a	coiled coil domain containing 88A [Source:MGI Symbol;Acc:MGI:1925177]	11:29373658-29510808	761	1053	972	492	281	240	3.79500040833247	4.81328237272913	4.02397180216545	2.24840891551645	1.21392745170297	1.01165477488298	4.21075152774235	1.4913303807008	1.49747784668234	1.10374909104449e-06	0.000117551775366128	UP
ENSMUSG00000073016	Uprt	uracil phosphoribosyltransferase [Source:MGI Symbol;Acc:MGI:2685620]	X:104482818-104507490	306	466	312	134	29	32	9.38040137857509	13.0939832684796	7.93993238135659	3.76433026883777	0.770107792116592	0.829161531282199	10.1381056761371	1.78786653074552	2.503477162857	1.11109468730671e-06	0.000117801061509631	UP
ENSMUSG00000068457	Uty	ubiquitously transcribed tetratricopeptide repeat gene, Y chromosome [Source:MGI Symbol;Acc:MGI:894810]	Y:1096861-1245759	639	686	637	334	219	187	2.79022098637243	2.74566649020129	2.30908059601799	1.33649535143916	0.828402963101578	0.690198872258476	2.61498935753057	0.951699062266405	1.45822772032803	1.13578775740595e-06	0.00011987908720208	UP
ENSMUSG00000059278	Naa38	N(alpha)-acetyltransferase 38, NatC auxiliary subunit [Source:MGI Symbol;Acc:MGI:1925554]	11:69395487-69396680	110	148	173	271	429	453	4.76928545581095	5.88176800244183	6.22686229556558	10.7674794326186	16.1130570772868	16.6017254628603	5.62597191793945	14.4940873242552	-1.36529023487286	1.15202019558091e-06	0.000121049550640124	DOWN
ENSMUSG00000019158	Tmem160	transmembrane protein 160 [Source:MGI Symbol;Acc:MGI:1916344]	7:16452779-16455494	300	391	421	608	1070	1055	13.9951660929057	16.719338988742	16.3042080945948	25.9922235285306	43.2414015460018	41.6009177174257	15.6729043920808	36.9448475973194	-1.23710062259775	1.20747139473499e-06	0.000125199357788006	DOWN
ENSMUSG00000019852	Arfgef3	ARFGEF family member 3 [Source:MGI Symbol;Acc:MGI:106387]	10:18581839-18743949	1123	1800	1583	788	425	372	5.23124814449488	7.68571373358087	6.12164815459337	3.36383645757424	1.71504084725346	1.46474709326139	6.34620334422304	2.18120813269636	1.54076630893401	1.20673594731013e-06	0.000125199357788006	UP
ENSMUSG00000102143	Gm38057	predicted gene, 38057 [Source:MGI Symbol;Acc:MGI:5611285]	9:71852001-71855203	30	31	28	9	4	2	0.661533017750887	0.626575367856634	0.512553720449267	0.181861690238276	0.0764035756613285	0.0372732805168179	0.600220702018929	0.0985128488054741	2.6071092699572	1.19932365040633e-06	0.000125199357788006	UP
ENSMUSG00000007656	Arpp19	cAMP-regulated phosphoprotein 19 [Source:MGI Symbol;Acc:MGI:1891691]	9:75037614-75060313	211	216	330	468	746	660	1.12651652034662	1.0570506025254	1.46261654045747	2.28972932564296	3.45027500091561	2.97847123961337	1.21539455444316	2.90615852205731	-1.25768866668144	1.22221719301283e-06	0.000125672202419543	DOWN
ENSMUSG00000034160	Ogt	O-linked N-acetylglucosamine (GlcNAc) transferase (UDP-N-acetylglucosamine:polypeptide-N-acetylglucosaminyl transferase) [Source:MGI Symbol;Acc:MGI:1339639]	X:101640060-101684351	7431	9650	8801	4763	2764	2818	40.8947344205753	48.6780820200675	40.208136369959	24.0206078839521	13.1770382927017	13.1085676429267	43.2603176035339	16.7687379398602	1.36727014525385	1.22271038594873e-06	0.000125672202419543	UP
ENSMUSG00000078898	Zfp968	zinc finger protein 968 [Source:MGI Symbol;Acc:MGI:3782903]	2:175372436-175384201	56	68	46	18	2	4	1.1996428587652	1.335230142971	0.818052873437429	0.353353347790839	0.037121605130104	0.0724368841455295	1.11764195839121	0.154303945688824	2.85661122988947	1.22900332821299e-06	0.000125769788418039	UP
ENSMUSG00000010095	Slc3a2	solute carrier family 3 (activators of dibasic and neutral amino acid transport), member 2 [Source:MGI Symbol;Acc:MGI:96955]	19:8706882-8723369	1602	1616	2402	4154	4441	3346	17.0377137958268	15.7534682391733	21.2072039818619	40.4853975487831	40.9156196014602	30.0793664410131	17.9994620056207	37.1601278637521	-1.04580168006857	1.23858259927795e-06	0.000126201379390498	DOWN
ENSMUSG00000037601	Nme1	NME/NM23 nucleoside diphosphate kinase 1 [Source:MGI Symbol;Acc:MGI:97355]	11:93956979-93968521	441	474	686	958	1285	1382	8.46625180229371	8.34098010131242	10.9329793781455	16.8539235230867	21.3705298222266	22.4261435380113	9.24673709391721	20.2168656277749	-1.12854306756372	1.2996609249922e-06	0.000131853962032506	DOWN
ENSMUSG00000105597	4633401B06Rik	RIKEN cDNA 4633401B06 gene [Source:MGI Symbol;Acc:MGI:1918078]	3:121787500-121788572	10	15	13	2	0	0	0.658267770681368	0.904999272080303	0.710373697444378	0.120652449165089	0	0	0.75788024673535	0.0402174830550297	4.2360752041191	1.33783919687001e-06	0.000134883984103997	UP
ENSMUSG00000107531	E330037G11Rik	RIKEN cDNA E330037G11 gene [Source:MGI Symbol;Acc:MGI:2142689]	8:13264102-13265187	18	31	20	6	0	0	1.17061688281153	1.84799346523462	1.07979591989647	0.35756250175137	0	0	1.36613542264754	0.11918750058379	3.51879565187004	1.34098875304139e-06	0.000134883984103997	UP
ENSMUSG00000085875	Gm12905	predicted gene 12905 [Source:MGI Symbol;Acc:MGI:3702581]	4:123905062-123918023	57	55	62	17	17	4	0.967281393069694	0.855511140375624	0.873446292398856	0.264362313476532	0.249919844907958	0.0573821256674221	0.898746275281391	0.190554761350637	2.23770822962233	1.41208045634975e-06	0.000140236867937148	UP
ENSMUSG00000087574	C030037D09Rik	RIKEN cDNA C030037D09 gene [Source:MGI Symbol;Acc:MGI:1924865]	11:88718645-88728893	191	217	234	88	31	20	2.80868584421204	2.92493156833512	2.85658080209051	1.18586395467389	0.39490282847191	0.248598478256278	2.86339940487922	0.609788420467359	2.2313482607433	1.40604086146159e-06	0.000140236867937148	UP
ENSMUSG00000102813	Gm37795	predicted gene, 37795 [Source:MGI Symbol;Acc:MGI:5611023]	4:150068539-150070997	319	310	377	134	136	120	9.16249453111011	8.16153275008052	8.98932862685428	3.52705040235958	3.38393424583843	2.91338243282443	8.77111863601497	3.27478902700748	1.42135888404465	1.41158633012999e-06	0.000140236867937148	UP
ENSMUSG00000083111	Gm14421	predicted gene 14421 [Source:MGI Symbol;Acc:MGI:3652254]	2:177053516-177056838	23	28	22	5	5	2	0.829647902810966	0.925781733439328	0.65878752854491	0.165296320166165	0.156253945144304	0.0609736044409437	0.804739054931735	0.127507956583804	2.65793377502596	1.44427865440675e-06	0.000142831876843579	UP
ENSMUSG00000053560	Ier2	immediate early response 2 [Source:MGI Symbol;Acc:MGI:104815]	8:84661331-84662854	791	1773	1352	3533	2827	2990	36.6584037671271	75.3168207981522	52.0158419588773	150.045894295599	113.496529776377	117.128492757751	54.6636888413855	126.890305609909	-1.21492712692015	1.49678275634125e-06	0.000147404919397506	DOWN
ENSMUSG00000111847	Gm8899	predicted gene 8899 [Source:MGI Symbol;Acc:MGI:3646245]	10:39662089-39663420	10	11	16	1	1	0	0.530271259715546	0.534609645545425	0.704281077464614	0.0485961253581609	0.0459199402136946	0	0.589720660908528	0.0315053551906185	4.22636276021017	1.53962134006164e-06	0.000150991947837629	UP
ENSMUSG00000091405	H4c14	H4 clustered histone 14 [Source:MGI Symbol;Acc:MGI:2140113]	3:96261682-96263311	26	30	55	6	10	3	1.1265842021428	1.19153190266242	1.97843931123576	0.238228758835575	0.375356587607622	0.109864709351566	1.43218513868033	0.241150018598254	2.57021517547597	1.54956265067721e-06	0.000151336332402446	UP
ENSMUSG00000039452	Snx22	sorting nexin 22 [Source:MGI Symbol;Acc:MGI:2685966]	9:66065176-66069719	333	420	597	767	1203	1434	7.62378595732155	8.81379329931608	11.3465354627475	16.0918289352165	23.8590019315024	27.7504663648242	9.26137157312838	22.567099077181	-1.2849232050245	1.59011607137644e-06	0.000154655214760278	DOWN
ENSMUSG00000035530	Eif1	eukaryotic translation initiation factor 1 [Source:MGI Symbol;Acc:MGI:105125]	11:100319885-100322096	2192	2969	3292	5132	6833	5645	46.7305841326579	58.0172246134451	58.2615977028979	100.260683122694	126.191989311391	101.722911095505	54.3364688163336	109.39186117653	-1.0095126879255	1.59719731922015e-06	0.000154704663796234	DOWN
ENSMUSG00000038121	Fam210a	family with sequence similarity 210, member A [Source:MGI Symbol;Acc:MGI:1914000]	18:68260187-68300333	1634	2208	1965	1065	595	582	11.2046167843841	13.8781020819142	11.1858550915619	6.69233908731443	3.53444827322358	3.37335535476874	12.0895246526201	4.53338090510225	1.41509823046359	1.60707789963396e-06	0.000155023739851166	UP
ENSMUSG00000111496	Gm47483	predicted gene, 47483 [Source:MGI Symbol;Acc:MGI:6096458]	10:29351879-29353893	59	71	96	26	17	20	2.06804176731401	2.28113848662332	2.79344745472512	0.835159453837697	0.516211610177133	0.592565007972657	2.38087590288748	0.647978690662496	1.87747415101794	1.61906727618343e-06	0.000155542801957263	UP
ENSMUSG00000034303	Ccdc15	coiled-coil domain containing 15 [Source:MGI Symbol;Acc:MGI:2444488]	9:37275835-37348432	79	129	88	32	5	16	0.66790436905108	0.999685382566426	0.617637709322441	0.247924249028603	0.0366226028959237	0.114339727560102	0.761742486979982	0.132962193161543	2.51828728163697	1.63743845397988e-06	0.000156668247525709	UP
ENSMUSG00000039005	Tlr4	toll-like receptor 4 [Source:MGI Symbol;Acc:MGI:96824]	4:66827584-66930284	1122	1400	1142	655	441	372	11.7244535751182	13.4095369367571	9.90667256927364	6.27225942732881	3.99206852327484	3.2857664488873	11.6802210270496	4.51669813316365	1.3707271731479	1.65238992660842e-06	0.000157458711346488	UP
ENSMUSG00000035181	Heatr5a	HEAT repeat containing 5A [Source:MGI Symbol;Acc:MGI:2444133]	12:51875871-51971321	1909	2295	2282	1213	688	593	5.84086400740468	6.43635130892001	5.79626977254807	3.40106547264335	1.82355623244042	1.53362661030929	6.02449502962425	2.25274943846435	1.41915346130798	1.66336420755395e-06	0.000157733937974401	UP
ENSMUSG00000079484	Phyhd1	phytanoyl-CoA dioxygenase domain containing 1 [Source:MGI Symbol;Acc:MGI:3612860]	2:30266203-30282149	257	311	378	798	1069	494	3.24019782846718	3.59406157342968	3.95633396989939	9.21988374857395	11.6755295573513	5.2645378293247	3.59686445726542	8.71998371174998	-1.27758564558121	1.66868124891133e-06	0.000157733937974401	DOWN
ENSMUSG00000090093	Gm14399	predicted gene 14399 [Source:MGI Symbol;Acc:MGI:3650082]	2:175129493-175142012	113	143	135	56	38	29	2.10248884702448	2.43880716622682	2.08521853354704	0.954832823475703	0.612485308343628	0.456087642737391	2.20883818226611	0.674468591518907	1.71146456507334	1.67963581074887e-06	0.000158134352310385	UP
ENSMUSG00000038056	Kmt2c	lysine (K)-specific methyltransferase 2C [Source:MGI Symbol;Acc:MGI:2444959]	5:25271798-25498783	2463	3732	3012	1594	744	544	6.76409101760919	9.394478389153	6.86691556588688	4.01158916261405	1.77001703301184	1.2628105319823	7.67516165754969	2.34813890920273	1.70867938076751	1.70236683489919e-06	0.000158373945426965	UP
ENSMUSG00000103133	Gm37303	predicted gene, 37303 [Source:MGI Symbol;Acc:MGI:5610531]	9:72355075-72356633	35	33	30	10	3	0	1.58561720132098	1.3703455465394	1.12829886372055	0.415159097376696	0.11773912282142	0	1.36142053719364	0.177632740066039	2.9381433591299	1.69849228488528e-06	0.000158373945426965	UP
ENSMUSG00000114907	Gm47794	predicted gene, 47794 [Source:MGI Symbol;Acc:MGI:6096966]	14:16243351-16245091	35	36	34	3	3	11	1.41986054960334	1.33866110064648	1.14503914549516	0.111539412367152	0.105430954898676	0.377213262664373	1.30118693191499	0.198061209976734	2.71580997517539	1.69097274705916e-06	0.000158373945426965	UP
ENSMUSG00000032501	Trib1	tribbles pseudokinase 1 [Source:MGI Symbol;Acc:MGI:2443397]	15:59648350-59657099	60	123	86	1168	242	215	0.571813090506673	1.07447843895212	0.680399009814915	10.200730406743	1.99792682448353	1.73196360705226	0.775563513091236	4.64354027942626	-2.58190831173834	1.71925507532402e-06	0.00015931538073977	DOWN
ENSMUSG00000103928	Gm37893	predicted gene, 37893 [Source:MGI Symbol;Acc:MGI:5611121]	1:151445305-151447741	61	92	101	22	7	0	1.76790445807115	2.44400443489099	2.43002724704041	0.584294683452884	0.175739000952741	0	2.21397871333418	0.253344561468542	3.12746858709166	1.78151440881644e-06	0.000164437273099265	UP
ENSMUSG00000034593	Myo5a	myosin VA [Source:MGI Symbol;Acc:MGI:105976]	9:75071015-75223688	2973	3794	3499	1783	883	1266	10.2154991463208	11.9494544888702	9.9809168096076	5.61434601714653	2.62836038229112	3.67699086884062	10.7152901482662	3.97323242275942	1.43128582124075	1.81485942968176e-06	0.000166860728111014	UP
ENSMUSG00000031010	Usp9x	ubiquitin specific peptidase 9, X chromosome [Source:MGI Symbol;Acc:MGI:894681]	X:13071498-13173328	2685	3576	3065	1695	891	665	10.6941016076855	13.0552002929063	10.1342662261834	6.18661127886698	3.07423719478177	2.23880120806314	11.2945227089251	3.83321656057063	1.55899589396145	1.8331085778597e-06	0.000167882788315501	UP
ENSMUSG00000040710	St8sia4	ST8 alpha-N-acetyl-neuraminide alpha-2,8-sialyltransferase 4 [Source:MGI Symbol;Acc:MGI:106018]	1:95587682-95667571	4195	4944	4781	2575	1764	1634	13.6280798976307	14.7220097318911	12.8938665884852	7.6659012126883	4.96433303874056	4.48692416770252	13.7479854060023	5.70571947304379	1.26873950300457	1.84798660138925e-06	0.000168589382313561	UP
ENSMUSG00000049164	Zfp518a	zinc finger protein 518A [Source:MGI Symbol;Acc:MGI:1919922]	19:40894705-40917947	350	346	389	165	115	133	1.70283577601867	1.54300599357123	1.57114455567906	0.735651035118144	0.484687419106327	0.546953365716699	1.60566210842299	0.589097273313723	1.44659054711263	1.86646041984224e-06	0.00016896491885318	UP
ENSMUSG00000097919	Gm27021	predicted gene, 27021 [Source:MGI Symbol;Acc:MGI:5504136]	8:120608786-120668079	0	0	0	7	19	6	0	0	0	0.597681947069998	1.53363735519288	0.472573515202083	0	0.86796427248832	-Inf	1.86333021876563e-06	0.00016896491885318	DOWN
ENSMUSG00000097546	Gm26749	predicted gene, 26749 [Source:MGI Symbol;Acc:MGI:5477243]	17:74575381-74617119	18	49	14	4	2	0	0.657677151957225	1.64108918332	0.424653276409467	0.133947312937548	0.063316053861331	0	0.907806537228897	0.0657544555996263	3.78722431579047	1.8753317230207e-06	0.000169117558485587	UP
ENSMUSG00000025408	Ddit3	DNA-damage inducible transcript 3 [Source:MGI Symbol;Acc:MGI:109247]	10:127290774-127296288	126	145	191	476	685	243	3.86755786051061	4.07962988711976	4.86700105893113	13.3892230351094	18.214435800598	6.30471362577604	4.27139626885383	12.6361241538278	-1.56477436521368	1.89749305345559e-06	0.00017046295419536	DOWN
ENSMUSG00000060591	Ifitm2	interferon induced transmembrane protein 2 [Source:MGI Symbol;Acc:MGI:1933382]	7:140954837-140955987	2940	1502	1700	4624	6238	5985	317.021088612181	148.45568718982	152.177874986511	456.921854119624	582.701134922802	545.505514075365	205.884883596171	528.37616770593	-1.35972748676439	1.9274396996214e-06	0.000172494860114026	DOWN
ENSMUSG00000079645	Gm17193	predicted gene 17193 [Source:MGI Symbol;Acc:MGI:4938020]	12:84922542-84923512	13	14	10	1	1	0	1.32880314577423	1.31163576995239	0.848566656342647	0.0936758885341104	0.088517164058815	0	1.16300185735642	0.0607310175309751	4.2592760492876	1.95829467767257e-06	0.000173933516333507	UP
ENSMUSG00000108447	Gm44567	predicted gene 44567 [Source:MGI Symbol;Acc:MGI:5753143]	7:34362701-34365331	13	14	10	1	1	0	0.348993908677307	0.344485107197682	0.222865663068327	0.024602827433322	0.023247951487891	0	0.305448226314439	0.0159502596404043	4.2592760492876	1.95824104333648e-06	0.000173933516333507	UP
ENSMUSG00000033943	Mga	MAX gene associated [Source:MGI Symbol;Acc:MGI:1352483]	2:119897228-119969581	1293	1737	1419	595	719	304	3.30390112101804	4.06831250389488	3.01004328331317	1.39324927724951	1.5915375838358	0.656593273935569	3.46075230274203	1.21379337834029	1.51156283148429	1.99817760938857e-06	0.000176808670647289	UP
ENSMUSG00000114147	Gm18939	predicted gene, 18939 [Source:MGI Symbol;Acc:MGI:5011124]	12:39948444-39950632	74	125	90	25	3	1	2.91658060272442	4.51585240785952	2.94475057788116	0.902966663228733	0.102430408749215	0.0333109144797343	3.45906119615503	0.346235995485894	3.32055291395856	2.0080746942193e-06	0.000177018929130486	UP
ENSMUSG00000103497	Gm37407	predicted gene, 37407 [Source:MGI Symbol;Acc:MGI:5610635]	1:128163214-128164529	8	18	6	0	0	0	0.429363461063404	0.885489732608481	0.267327952665705	0	0	0	0.527393715445863	0	Inf	2.07438151884322e-06	0.000182181782869451	UP
ENSMUSG00000056342	Usp34	ubiquitin specific peptidase 34 [Source:MGI Symbol;Acc:MGI:109473]	11:23306895-23490560	2396	3166	3197	1623	753	684	8.10395298893669	9.81537643002007	8.97665455293417	5.03050888327374	2.2063003511366	1.95551130901738	8.96532799063031	3.06410684780924	1.54888975806097	2.13381317257123e-06	0.00018601318756596	UP
ENSMUSG00000064127	Med14	mediator complex subunit 14 [Source:MGI Symbol;Acc:MGI:1349442]	X:12675369-12762073	835	921	940	500	271	260	5.76097520985591	5.82445113703548	5.38392567096274	3.16127658740995	1.61971507870165	1.51627284045448	5.65645067261804	2.09908816885536	1.43013430414577	2.12849650656388e-06	0.00018601318756596	UP
ENSMUSG00000068397	Gm10240	predicted gene 10240 [Source:MGI Symbol;Acc:MGI:3704454]	15:68309819-68310301	3813	4468	4931	6940	10858	15508	557.573185993559	598.872256696698	598.59333828758	929.988906477098	1375.44908263626	1916.83598405394	585.012926992612	1407.42465772243	-1.26651728470092	2.15211739806821e-06	0.000186916557927422	DOWN
ENSMUSG00000033799	Tasor2	transcription activation suppressor family member 2 [Source:MGI Symbol;Acc:MGI:2145274]	13:3566035-3611108	1075	1424	1296	661	269	208	4.24475899682686	5.15395407941745	4.24826204853094	2.39182544323687	0.920144983985845	0.694229239592634	4.54899170825842	1.33539988893845	1.76827497957981	2.17930693795279e-06	0.000187891382412435	UP
ENSMUSG00000107971	Gm44260	predicted gene, 44260 [Source:MGI Symbol;Acc:MGI:5690652]	6:120912900-120914993	35	91	49	15	1	2	1.18050487911147	2.8133936688008	1.37204034938215	0.463650060981672	0.029209818703267	0.0570135231592015	1.78864629909814	0.18329113428138	3.28665921570041	2.1789005712589e-06	0.000187891382412435	UP
ENSMUSG00000063108	Zfp26	zinc finger protein 26 [Source:MGI Symbol;Acc:MGI:99173]	9:20428449-20460162	972	1206	1261	607	474	340	3.27722349775053	3.72711506558723	3.52952674736606	1.8754771998863	1.38445194606068	0.968975905096194	3.51128843690127	1.40963501701439	1.31667884405777	2.22540273742568e-06	0.000191165343907986	UP
ENSMUSG00000103509	Gm38372	predicted gene, 38372 [Source:MGI Symbol;Acc:MGI:5611600]	1:7148110-7152137	116	228	95	43	22	36	2.03399436918913	3.66448519627113	1.38286316170045	0.690943954362534	0.334173884735551	0.533568166609235	2.36044757572024	0.51956200190244	2.18369261336396	2.24897007753865e-06	0.000192487304418281	UP
ENSMUSG00000086192	Gm13609	predicted gene 13609 [Source:MGI Symbol;Acc:MGI:3651299]	2:32016644-32017344	9	7	9	0	0	0	1.07919349298244	0.769447266971571	0.895882858290519	0	0	0	0.91484120608151	0	Inf	2.3162916929269e-06	0.000197531005711668	UP
ENSMUSG00000034765	Dusp5	dual specificity phosphatase 5 [Source:MGI Symbol;Acc:MGI:2685183]	19:53529109-53542431	81	77	70	684	167	200	2.31336518489057	2.01573231922029	1.65965817491123	17.9018349719893	4.13174791575709	4.82815592177024	1.99625189300736	8.95391293650554	-2.16522451452759	2.3401998481017e-06	0.000198849400089422	DOWN
ENSMUSG00000058427	Cxcl2	chemokine (C-X-C motif) ligand 2 [Source:MGI Symbol;Acc:MGI:1340094]	5:90903871-90905938	134	163	250	1430	715	244	1.83558823735344	2.04665105864533	2.84296368069852	17.9509957421014	8.48467216872808	2.82523098985559	2.24173432556576	9.75363296689502	-2.12132437390241	2.39786696693742e-06	0.000203016528060454	DOWN
ENSMUSG00000101778	Gm29488	predicted gene 29488 [Source:MGI Symbol;Acc:MGI:5580194]	1:131406812-131409213	14	31	9	2	1	0	0.411659294894759	0.835520775705579	0.219681516874736	0.0538967851599253	0.0254643465298256	0	0.488953862491691	0.0264537105632503	4.20815633632693	2.40964272479373e-06	0.000203282296822474	UP
ENSMUSG00000089989	Gm45713	predicted gene 45713 [Source:MGI Symbol;Acc:MGI:5804828]	7:45125922-45136231	0	0	0	44	0	51	0	0	0	1.92813289583572	0	2.06141740040041	0	1.32985009874538	-Inf	2.54456999831144e-06	0.000213898371608058	DOWN
ENSMUSG00000025492	Ifitm3	interferon induced transmembrane protein 3 [Source:MGI Symbol;Acc:MGI:1913391]	7:141009586-141010770	2927	2948	4261	6036	8461	6719	304.912512928047	281.491917975015	368.490049639951	576.215549420298	763.543555860443	591.631444271252	318.298160181004	643.796849850664	-1.0162266996425	2.56980398997384e-06	0.000215250806092577	DOWN
ENSMUSG00000098974	Gm27505	predicted gene, 27505 [Source:MGI Symbol;Acc:MGI:5530887]	19:5844638-5844747	714	867	815	370	345	164	458.445574956642	510.263571140854	434.419246362125	217.708105834743	191.897100008039	89.007898104299	467.709464153207	166.20436798236	1.49265432437317	2.58477294078611e-06	0.000215736881940719	UP
ENSMUSG00000003031	Cdkn1b	cyclin-dependent kinase inhibitor 1B [Source:MGI Symbol;Acc:MGI:104565]	6:134920401-134925513	2015	2149	2411	1146	994	821	18.7753446897206	18.3542018346171	18.6497067806248	9.78544682068573	8.02340821481758	6.46621814934538	18.5930844349875	8.09169106161623	1.20025297659219	2.62117328811305e-06	0.000218001963541756	UP
ENSMUSG00000106464	C130083M11Rik	RIKEN cDNA C130083M11 gene [Source:MGI Symbol;Acc:MGI:3041216]	5:52199984-52216434	39	50	37	14	7	6	1.32940889151677	1.56223421489509	1.04702959468634	0.43733262003791	0.206696884807833	0.172881623804623	1.31289090036607	0.272303709550122	2.26945849377861	2.66590201638821e-06	0.000220941323097638	UP
ENSMUSG00000046404	Yod1	YOD1 deubiquitinase [Source:MGI Symbol;Acc:MGI:2442596]	1:130717327-130724358	779	908	889	448	336	334	8.97844006493898	9.59257341297327	8.50602920857636	4.73178250380387	3.3547674809805	3.25389956518144	9.0256808954962	3.7801498499886	1.25559234685841	2.7144842958553e-06	0.000223394464585826	UP
ENSMUSG00000106959	Gm42548	predicted gene 42548 [Source:MGI Symbol;Acc:MGI:5662685]	6:28233081-28237013	12	20	14	3	1	0	0.215491132254143	0.329219642862521	0.208709581311849	0.049374552995477	0.0155518332989172	0	0.251140118809504	0.0216421287647981	3.5365781950742	2.71091224419594e-06	0.000223394464585826	UP
ENSMUSG00000050533	Gm9845	predicted pseudogene 9845 [Source:MGI Symbol;Acc:MGI:3704215]	3:39358306-39358903	103	134	106	44	13	8	12.1652174637643	14.5067888945496	10.3931361718159	4.76229479456414	1.33007780983113	0.798657260900579	12.3550475100433	2.29700995509862	2.42727154401747	2.74968512330144e-06	0.000223942348606041	UP
ENSMUSG00000057657	Rps18-ps3	ribosomal protein S18, pseudogene 3 [Source:MGI Symbol;Acc:MGI:3642474]	8:107262793-107263248	771	807	883	1434	1755	2039	119.418505270146	114.571639004978	113.537595185193	203.540031145139	235.480041047857	266.949225563396	115.842579820106	235.323099252131	-1.02247730528731	2.74356002573727e-06	0.000223942348606041	DOWN
ENSMUSG00000069662	Marcks	myristoylated alanine rich protein kinase C substrate [Source:MGI Symbol;Acc:MGI:96907]	10:37133375-37138920	3	9	4	31	34	19	0.052342306271958	0.143935831041596	0.0579436694230983	0.495659371889298	0.513901575501279	0.280218708576388	0.0847406022455508	0.429926551988988	-2.34296492601216	2.73457906317489e-06	0.000223942348606041	DOWN
ENSMUSG00000041685	Fcho2	FCH domain only 2 [Source:MGI Symbol;Acc:MGI:3505790]	13:98723403-98815449	1400	1511	1502	826	532	472	6.36337056681812	6.29520093657175	5.66749289130399	3.44050632473055	2.09473943446505	1.81340730493061	6.10868813156462	2.4495510213754	1.31834524637652	2.7637207799872e-06	0.000224309296546754	UP
ENSMUSG00000026384	Ptpn4	protein tyrosine phosphatase, non-receptor type 4 [Source:MGI Symbol;Acc:MGI:1099792]	1:119652467-119837613	914	1196	1146	596	289	223	4.33457169961376	5.19896798817967	4.51176358822851	2.59017882974759	1.18729302461158	0.893921932040747	4.68176775867398	1.55713126213331	1.5881628056489	2.92277179619588e-06	0.000234405594768048	UP
ENSMUSG00000026596	Abl2	v-abl Abelson murine leukemia viral oncogene 2 (arg, Abelson-related gene) [Source:MGI Symbol;Acc:MGI:87860]	1:156558786-156649568	3314	3809	3688	2052	1103	1218	18.2605716138024	19.2379545356271	16.8699801916167	10.3614952644897	5.26498596956711	5.67287511974337	18.1228354470154	7.09978545126673	1.35196135946186	2.94787169356087e-06	0.000234405594768048	UP
ENSMUSG00000028998	Tomm7	translocase of outer mitochondrial membrane 7 [Source:MGI Symbol;Acc:MGI:1913419]	5:23838944-23844161	441	517	535	767	1306	1805	27.6865247827898	29.7512983517731	27.883358607655	44.1273709023493	71.0284507128329	95.7857697820126	28.4403939140726	70.3138637990649	-1.30586772666071	2.93411938092416e-06	0.000234405594768048	DOWN
ENSMUSG00000029404	Arl6ip4	ADP-ribosylation factor-like 6 interacting protein 4 [Source:MGI Symbol;Acc:MGI:1929500]	5:124116089-124118196	290	392	427	684	774	999	6.76431973141285	8.38104462710056	8.26828753002794	14.6206201736227	15.6396469550147	19.6963534867951	7.80455062951378	16.6522068718108	-1.09332591422863	2.94345864753956e-06	0.000234405594768048	DOWN
ENSMUSG00000049470	Aff4	AF4/FMR2 family, member 4 [Source:MGI Symbol;Acc:MGI:2136171]	11:53350833-53421830	2451	3201	2908	1607	816	650	10.7535900403622	12.8730634666418	10.5917186423541	6.46114257882032	3.10141788262423	2.4105578890107	11.406124049786	3.99103945015175	1.51497218363714	2.90276530142999e-06	0.000234405594768048	UP
ENSMUSG00000097944	A130014A01Rik	RIKEN cDNA A130014A01 gene [Source:MGI Symbol;Acc:MGI:3028043]	8:120101582-120103904	155	161	155	50	58	59	4.71264078446687	4.48687752523021	3.9122461998933	1.39312635428833	1.5276435288239	1.51627660026257	4.37058816986346	1.47901549445827	1.5631902763286	2.91138717113568e-06	0.000234405594768048	UP
ENSMUSG00000079487	Med12	mediator complex subunit 12 [Source:MGI Symbol;Acc:MGI:1926212]	X:101274030-101297465	2076	2440	2201	1244	875	768	13.6269048245727	14.6806656120234	11.9936592376831	7.48296392796164	4.9755117427795	4.26113215447158	13.4337432247597	5.57320260840424	1.26928285105942	2.96267785340211e-06	0.00023478972604554	UP
ENSMUSG00000057335	Cep170	centrosomal protein 170 [Source:MGI Symbol;Acc:MGI:1918348]	1:176733653-176814067	1389	1589	2112	911	634	586	2.72683912686545	2.85934974689887	3.44201584812098	1.63892326312242	1.0782176395037	0.972408282767012	3.00940157396177	1.22984972846438	1.29099458457613	2.99892546986635e-06	0.000236864794578001	UP
ENSMUSG00000002413	Braf	Braf transforming gene [Source:MGI Symbol;Acc:MGI:88190]	6:39603237-39725463	1470	1946	1725	956	582	564	6.75324856052249	8.19453258102776	6.57879187361382	4.02472515698464	2.31621118016937	2.19012150257243	7.17552433838802	2.84368594657548	1.33532211379198	3.02779898683547e-06	0.000238345500846644	UP
ENSMUSG00000037857	Nufip2	nuclear fragile X mental retardation protein interacting protein 2 [Source:MGI Symbol;Acc:MGI:1915814]	11:77686155-77741921	2129	2766	2367	1377	738	668	21.8083882178335	25.9708425146726	20.1283400558805	12.9260302777799	6.54883067005677	5.78387136633267	22.6358569294622	8.41957743805645	1.42679018975988	3.04610869292931e-06	0.000238987534351591	UP
ENSMUSG00000034342	Cbl	Casitas B-lineage lymphoma [Source:MGI Symbol;Acc:MGI:88279]	9:44142976-44234049	6367	7901	7716	4236	2245	1854	25.4885190357632	28.9919772587211	25.6427017352825	15.5399261360803	7.78548658995973	6.27355428145214	26.7077326765889	9.86632233583072	1.43667317866009	3.08042374531678e-06	0.000240876856124655	UP
ENSMUSG00000021690	Jmy	junction-mediating and regulatory protein [Source:MGI Symbol;Acc:MGI:1913096]	13:93430101-93499808	1287	1752	1529	849	499	482	8.8303251966662	11.0183883950943	8.70898171737226	5.33812744924614	2.96591286829926	2.79536812423068	9.51923176971092	3.69980281392536	1.3633967660785	3.09170633271666e-06	0.000240958582626331	UP
ENSMUSG00000042106	Inka1	inka box actin regulator 1 [Source:MGI Symbol;Acc:MGI:1915426]	9:107984223-107985879	89	131	139	248	324	294	3.95843477140669	5.34056642932623	5.13227048310407	10.1080401846246	12.4834974518477	11.0528082829358	4.81042389461233	11.214781973136	-1.22116563821126	3.10959814470941e-06	0.000241553173373021	DOWN
ENSMUSG00000008730	Hipk1	homeodomain interacting protein kinase 1 [Source:MGI Symbol;Acc:MGI:1314873]	3:103739815-103791563	5922	7282	6553	3694	2440	2462	29.4013859594359	33.1387431894155	27.0085550854013	16.8065843404607	10.4941877896105	10.3319313781336	29.8495614114176	12.5442345027349	1.25068529904103	3.12459439736642e-06	0.000241919665561886	UP
ENSMUSG00000029267	Mtf2	metal response element binding transcription factor 2 [Source:MGI Symbol;Acc:MGI:105050]	5:108065674-108109004	477	844	754	340	206	133	2.03380585258512	3.29852099392698	2.66884741544288	1.32847525163845	0.760883271831513	0.479331241177743	2.66705808731833	0.856229921549235	1.63917908896769	3.14725137764726e-06	0.000242261954869556	UP
ENSMUSG00000036698	Ago2	argonaute RISC catalytic subunit 2 [Source:MGI Symbol;Acc:MGI:2446632]	15:73095844-73184935	10046	13705	11940	6796	3323	3383	49.6284183556736	62.0586504375297	48.9669857348595	30.7662021302529	14.2209039066233	14.1264621977096	53.5513515093543	19.7045227448619	1.442396178667	3.15575004973752e-06	0.000242261954869556	UP
ENSMUSG00000102854	C130023A14Rik	RIKEN cDNA C130023A14 gene [Source:MGI Symbol;Acc:MGI:2442654]	16:77646340-77649426	21	49	24	5	1	6	0.480457269362554	1.02760783652658	0.455851746949229	0.104842952667752	0.019813851754014	0.116038459515121	0.654638950946121	0.080231754645629	3.02845419108878	3.15989379041313e-06	0.000242261954869556	UP
ENSMUSG00000024780	Cdc37l1	cell division cycle 37-like 1 [Source:MGI Symbol;Acc:MGI:1914322]	19:28990352-29026681	1227	1103	1337	570	566	515	5.00500069666588	4.1240235367153	4.52744236535303	2.13067785226381	2.00002481373269	1.77566575626275	4.5521555329114	1.96878947408642	1.2092410011411	3.17462099862542e-06	0.000242600826118982	UP
ENSMUSG00000097559	D430018E03Rik	RIKEN cDNA D430018E03 gene [Source:MGI Symbol;Acc:MGI:3045245]	5:142874077-142878373	31	31	20	8	1	0	0.57137080074721	0.523726749281002	0.306017319678384	0.135118203250555	0.0159617328717748	0	0.467038289902199	0.0503599787074433	3.213191255232	3.28781796819148e-06	0.000250438095525317	UP
ENSMUSG00000034932	Mrpl54	mitochondrial ribosomal protein L54 [Source:MGI Symbol;Acc:MGI:1913297]	10:81264713-81266934	187	165	248	353	595	545	11.6468783980486	9.41973603367323	12.8228158075822	20.1477498555308	32.1030134164047	28.6919351148751	11.2964767464347	26.9808994622702	-1.25606556299176	3.39200135041947e-06	0.000257540438015558	DOWN
ENSMUSG00000036273	Lrrk2	leucine-rich repeat kinase 2 [Source:MGI Symbol;Acc:MGI:1913975]	15:91673175-91816120	2550	3040	2707	1589	915	871	13.3687357634119	14.6086371136349	11.7814888998323	7.63409050224043	4.15557382087989	3.85977983326022	13.2529539256264	5.21648138546018	1.3451650399733	3.47678283353066e-06	0.000263128738111933	UP
ENSMUSG00000027896	Slc16a4	solute carrier family 16 (monocarboxylic acid transporters), member 4 [Source:MGI Symbol;Acc:MGI:2385183]	3:107291230-107312115	74	60	63	26	8	10	1.13103493617879	0.840595975477056	0.799374004524069	0.36417362031659	0.105929564395399	0.129189214350555	0.923668305393305	0.199764133020848	2.20907728921352	3.69806619287375e-06	0.000277981318772183	UP
ENSMUSG00000034457	Eda2r	ectodysplasin A2 receptor [Source:MGI Symbol;Acc:MGI:2442860]	X:97333840-97377216	388	372	311	169	104	116	3.92157978406963	3.44634385216623	2.60946188475185	1.56530713118466	0.910591108328775	0.991018140716162	3.32579517366257	1.15563879340987	1.52500878047343	3.70846471914285e-06	0.000277981318772183	UP
ENSMUSG00000042444	Mindy2	MINDY lysine 48 deubiquitinase 2 [Source:MGI Symbol;Acc:MGI:2443086]	9:70599014-70657174	1565	1973	1931	1038	529	584	9.87264446231486	11.4086013427019	10.1126111370829	6.00067133448362	2.89090753659109	3.11405381132667	10.4646189806999	4.00187756080046	1.38677085053177	3.7039065780311e-06	0.000277981318772183	UP
ENSMUSG00000038127	Ccdc50	coiled-coil domain containing 50 [Source:MGI Symbol;Acc:MGI:1914751]	16:27388869-27452218	925	1421	1278	643	438	430	6.7082554977817	9.44600112052825	7.69414860406682	4.27328353614858	2.75170303484301	2.63590849283207	7.94946840745892	3.22029835460789	1.30366403097794	3.74203362365173e-06	0.000278722295569275	UP
ENSMUSG00000117743	Gm50232	predicted gene, 50232 [Source:MGI Symbol;Acc:MGI:6303036]	19:7364515-7370240	39	28	20	8	3	2	1.96191967466008	1.29108307270242	0.835226758552399	0.368784155880433	0.130737387805266	0.0850329896690654	1.3627431686383	0.194851511118255	2.80606666306036	3.73601077831243e-06	0.000278722295569275	UP
ENSMUSG00000090489	Gm17415	predicted gene, 17415 [Source:MGI Symbol;Acc:MGI:4937049]	1:93421700-93422488	17	26	30	3	7	2	1.52178362753625	2.13337494330048	2.22942703237052	0.246121821205591	0.542808549203839	0.151313456901607	1.96152853440242	0.313414609103679	2.6458339880736	3.75752507190203e-06	0.000278993273240877	UP
ENSMUSG00000039968	Rsbn1l	round spermatid basic protein 1-like [Source:MGI Symbol;Acc:MGI:3036237]	5:20893028-20956398	1710	2034	1827	1058	645	618	8.3075625479722	9.05762955960066	7.36847891538851	4.7102753010386	2.714543445769	2.53781625596506	8.24455700765379	3.32087833425755	1.31187710924326	3.85401251986958e-06	0.000285257524151479	UP
ENSMUSG00000028228	Cpne3	copine III [Source:MGI Symbol;Acc:MGI:1917818]	4:19519254-19570108	2105	2353	2264	1302	714	607	19.9294517181881	20.4197870309013	17.7943271678788	11.2963310970207	5.85599800673092	4.85764670763021	19.3811886389894	7.33665860379394	1.4014619942502	3.94526150450438e-06	0.000290186312598498	UP
ENSMUSG00000037355	Uvssa	UV stimulated scaffold protein A [Source:MGI Symbol;Acc:MGI:1918351]	5:33378549-33419754	665	858	794	422	256	192	4.9849455215524	5.89538745292269	4.94107134099199	2.89890860579783	1.66241209915897	1.21656044921665	5.27380143848903	1.92596038472448	1.45326522542183	3.94063431983462e-06	0.000290186312598498	UP
ENSMUSG00000022141	Nipbl	NIPBL cohesin loading factor [Source:MGI Symbol;Acc:MGI:1913976]	15:8290617-8444463	2971	3863	3416	1949	1123	840	22.2687367026893	26.5401692350639	21.2555639793665	13.3871512103571	7.29175980404458	5.32189399685006	23.3548233057066	8.66693500375058	1.430126739738	4.01695810620113e-06	0.000294539386123539	UP
ENSMUSG00000015243	Abca1	ATP-binding cassette, sub-family A (ABC1), member 1 [Source:MGI Symbol;Acc:MGI:99607]	4:53030787-53159895	400	541	513	242	81	88	2.67457409393488	3.31572428970924	2.84756910467868	1.48283513957412	0.469178612660927	0.497360525820419	2.94595582944093	0.816458092685155	1.85128505742941	4.0628943231088e-06	0.000296982433798174	UP
ENSMUSG00000050310	Rictor	RPTOR independent companion of MTOR, complex 2 [Source:MGI Symbol;Acc:MGI:1926007]	15:6708379-6800401	1441	1791	1602	893	499	590	5.79195058992852	6.59846001505217	5.34546231977069	3.28924062427095	1.73748617495291	2.00450473458551	5.91195764158379	2.34374384460312	1.33482103125959	4.12087222165751e-06	0.000300287831210999	UP
ENSMUSG00000116097	Gm36738	predicted gene, 36738 [Source:MGI Symbol;Acc:MGI:5595897]	15:78574411-78581616	76	94	85	148	282	349	13.6238361504158	15.4453974914707	12.6492722228342	24.3126145383776	43.7919285757204	52.8817194434551	13.9061686215736	40.328754185851	-1.53608385108541	4.1812680385064e-06	0.000303748474760263	DOWN
ENSMUSG00000033671	Cep350	centrosomal protein 350 [Source:MGI Symbol;Acc:MGI:1921331]	1:155844964-155973255	1581	2101	2085	1097	653	503	6.32550909361559	7.70505570820511	6.92518656359775	4.02210682466004	2.26327157603018	1.70108373198001	6.98525045513948	2.66215404422341	1.39171778968485	4.19486858620085e-06	0.000303798836656644	UP
ENSMUSG00000026565	Pou2f1	POU domain, class 2, transcription factor 1 [Source:MGI Symbol;Acc:MGI:101898]	1:165865154-166002678	1154	1526	1460	732	260	410	3.71341187640871	4.50098827155363	3.90015704305509	2.15854676622292	0.724769577252678	1.11518038728993	4.03818573033914	1.33283224358851	1.59921205920163	4.23493335162692e-06	0.000305759589868843	UP
ENSMUSG00000024943	Smc5	structural maintenance of chromosomes 5 [Source:MGI Symbol;Acc:MGI:2385088]	19:23206451-23273897	1792	2271	1789	1083	702	675	15.8704575645469	18.4354880441518	13.1529626765876	8.7894794466464	5.38577845412953	5.05300275286955	15.8196360950954	6.40942021788183	1.30345064852354	4.26389115283323e-06	0.00030602876064343	UP
ENSMUSG00000040212	Emp3	epithelial membrane protein 3 [Source:MGI Symbol;Acc:MGI:1098729]	7:45918023-45921404	720	738	964	1353	1897	1830	28.633320133338	26.9018137046926	31.8257102682871	49.308329135002	65.3530988813607	61.5154703207024	29.1202813687726	58.7256327790217	-1.01196605826383	4.2646655687235e-06	0.00030602876064343	DOWN
ENSMUSG00000042046	Dstyk	dual serine/threonine and tyrosine protein kinase [Source:MGI Symbol;Acc:MGI:1925064]	1:132417555-132466958	623	716	708	359	198	249	3.7789259294935	3.98087877708224	3.56512685615666	1.995528046207	1.04040972868584	1.2766537940084	3.77497718757747	1.43753052296708	1.39287533716088	4.28943274299426e-06	0.000306870451282237	UP
ENSMUSG00000027677	Ttc14	tetratricopeptide repeat domain 14 [Source:MGI Symbol;Acc:MGI:1914370]	3:33799832-33814860	1365	1409	1598	768	666	416	4.34330604689643	4.10946129655349	4.22110681214515	2.23940272577916	1.83578500076316	1.11885863157858	4.22462471853169	1.7313487860403	1.28692679998057	4.33811490076698e-06	0.000309412758846523	UP
ENSMUSG00000001020	S100a4	S100 calcium binding protein A4 [Source:MGI Symbol;Acc:MGI:1330282]	3:90603771-90606045	3000	3142	4591	5987	7762	10665	254.060663732243	243.898050537986	322.764111054744	464.631462859625	569.441850112921	763.433314242643	273.574275108324	599.168875738396	-1.13103010762144	4.36729603537743e-06	0.000309617610797225	DOWN
ENSMUSG00000078866	Zfp970	zinc finger protein 970 [Source:MGI Symbol;Acc:MGI:3652255]	2:177464733-177478129	130	197	182	79	44	37	4.22148733123265	5.86373584705072	4.90631433701584	2.35089727837495	1.2377493404274	1.01558884314928	4.9971791717664	1.53474515398388	1.7031148317446	4.36437800131514e-06	0.000309617610797225	UP
ENSMUSG00000020219	Timm13	translocase of inner mitochondrial membrane 13 [Source:MGI Symbol;Acc:MGI:1353432]	10:80899450-80900969	556	668	761	1000	1709	2128	15.4909929179981	17.0595072942379	17.6015324767105	25.5321673402729	41.2482855898537	50.1152501971982	16.7173442296488	38.9652343757749	-1.2208418196643	4.40308307977124e-06	0.000310887466899425	DOWN
ENSMUSG00000029088	Kcnip4	Kv channel interacting protein 4 [Source:MGI Symbol;Acc:MGI:1933131]	5:48389502-49524907	18	21	25	6	3	0	0.154301484977948	0.165013321675368	0.177914570794265	0.0471310689285093	0.0222788314696679	0	0.16574312581586	0.0231366334660591	2.84069817279422	4.43009360439569e-06	0.000310887466899425	UP
ENSMUSG00000050628	Ubald2	UBA-like domain containing 2 [Source:MGI Symbol;Acc:MGI:1914635]	11:116434094-116439077	412	439	533	786	1118	1003	15.9446864533642	15.5729209415934	17.1241264776594	27.8756688486284	37.48181227886	32.8106206931744	16.2139112908723	32.7227006068876	-1.0130596639519	4.4362527703981e-06	0.000310887466899425	DOWN
ENSMUSG00000118552	AC124742.1	ribosomal protein, large P2 (Rplp2), retrogene	12:75630971-75631318	3929	4331	4940	6288	12041	16135	797.416029178111	805.70689642642	832.322578725386	1169.49587103188	2117.02087757586	2767.99954950586	811.815168109972	2018.1720993712	-1.31382600433737	4.43804175885655e-06	0.000310887466899425	DOWN
ENSMUSG00000073485	H3f3aos	H3.3 histone A, opposite strand [Source:MGI Symbol;Acc:MGI:3802006]	1:180813776-180816859	21	28	26	8	2	3	0.473251943370199	0.578392033846268	0.486426915990949	0.165211536329333	0.0390523076304891	0.0571408667016757	0.512690297735805	0.0871349035538326	2.55676495728334	4.47062085927319e-06	0.000312240365473926	UP
ENSMUSG00000018761	Mpdu1	mannose-P-dolichol utilization defect 1 [Source:MGI Symbol;Acc:MGI:1346040]	11:69656697-69662642	214	251	286	574	552	463	2.8099216775338	3.02092190586979	3.11750910984792	6.90678698045291	6.27883951647852	5.13873320515904	2.98278423108384	6.10811990069682	-1.03406876247267	4.49407768358392e-06	0.00031295001904886	DOWN
ENSMUSG00000035692	Isg15	ISG15 ubiquitin-like modifier [Source:MGI Symbol;Acc:MGI:1855694]	4:156199455-156200796	21	16	31	70	104	55	2.10977466646117	1.47348034751442	2.58555012017357	6.44480595538025	9.05150876956114	4.67075093516247	2.05626837804972	6.72235522003462	-1.70893820588222	4.55675805366486e-06	0.00031637880327171	DOWN
ENSMUSG00000030592	Ryr1	ryanodine receptor 1, skeletal muscle [Source:MGI Symbol;Acc:MGI:99659]	7:29003344-29125179	196	226	230	420	497	504	0.588825128401573	0.62233511555806	0.573613882121395	1.15627634223195	1.2934375641922	1.27983514586946	0.594924708693676	1.2431830174312	-1.06325969764335	4.63972763749206e-06	0.000321191968834267	DOWN
ENSMUSG00000103898	Gm30238	predicted gene, 30238 [Source:MGI Symbol;Acc:MGI:5589397]	12:112690986-112693588	99	63	90	10	19	29	2.68622437071368	1.56687119031681	2.02727354420401	0.248648879297068	0.446598968588631	0.665120511652376	2.0934563684115	0.453456119846025	2.20685199434924	4.75115070594657e-06	0.000327940862656494	UP
ENSMUSG00000030108	Slc6a13	solute carrier family 6 (neurotransmitter transporter, GABA), member 13 [Source:MGI Symbol;Acc:MGI:95629]	6:121300227-121337733	339	480	405	664	997	1257	7.16219464190307	9.29550636183493	7.10334090937292	12.8557498714056	18.2473794677822	22.447878285448	7.85368063770364	17.8503358748786	-1.18451038198191	4.77238168350944e-06	0.000328443121885268	DOWN
ENSMUSG00000060143	Gm10076	predicted gene 10076 [Source:MGI Symbol;Acc:MGI:3704451]	14:105681828-105682211	402	382	464	610	1186	1734	37.0179989014548	32.243059954236	35.4704301970205	51.4753834982908	94.6086760941042	134.9677431725	34.9104963509038	93.683934254965	-1.42414079405642	4.79928158258012e-06	0.000329331459502007	DOWN
ENSMUSG00000065147	Snora31	small nucleolar RNA, H/ACA box 31 [Source:MGI Symbol;Acc:MGI:3819500]	14:75847905-75848034	21	35	20	64	83	114	11.4090122347862	17.4298851870805	9.02044899236591	31.8639873289992	39.0640278280871	52.3526803833013	12.6197821380775	41.0935651801292	-1.70322549619737	4.89029687959849e-06	0.000334601504811366	DOWN
ENSMUSG00000104154	Gm38104	predicted gene, 38104 [Source:MGI Symbol;Acc:MGI:5611332]	1:176751521-176753415	10	11	8	1	0	0	0.372728927673408	0.375778389375465	0.247520420892577	0.0341583319140213	0	0	0.332009245980483	0.0113861106380071	4.86587649053074	4.96181772240674e-06	0.000338511025310978	UP
ENSMUSG00000035284	Vps13c	vacuolar protein sorting 13C [Source:MGI Symbol;Acc:MGI:2444207]	9:67840396-67995638	8616	11425	9943	5072	1789	1151	35.0177345918645	42.5622543393483	33.5476131929897	18.8905614933631	6.29872092849879	3.95413774314893	37.0425340414008	9.71447338833694	1.93097509922721	5.01968478622007e-06	0.000341469135298444	UP
ENSMUSG00000086841	2410006H16Rik	RIKEN cDNA 2410006H16 gene [Source:MGI Symbol;Acc:MGI:1916471]	11:62602877-62604807	1560	1947	2132	2938	4554	4500	238.487100517476	272.8300168888	270.575892936918	411.599869337746	603.104863862229	581.496124423139	260.631003447731	532.066952541038	-1.02959908801539	5.09081865971204e-06	0.000345310082978796	DOWN
ENSMUSG00000027663	Zmat3	zinc finger matrin type 3 [Source:MGI Symbol;Acc:MGI:1195270]	3:32334792-32366014	5875	6539	6219	3420	2401	2634	21.8345895138367	22.275860418865	19.1875496978206	11.6478700311349	7.73016715916529	8.27460122178598	21.0993332101741	9.21754613736206	1.19474276931634	5.15280535241354e-06	0.000348510286148728	UP
ENSMUSG00000112358	Gm33869	predicted gene, 33869 [Source:MGI Symbol;Acc:MGI:5593028]	12:46701075-46704216	86	108	117	33	6	2	1.93319947842296	2.2252790988786	2.18334780274359	0.679786510299815	0.116839778789684	0.037996918362625	2.11394212668172	0.278207735817375	2.92570143966131	5.20777200073712e-06	0.000351218709402148	UP
ENSMUSG00000021952	Xpo4	exportin 4 [Source:MGI Symbol;Acc:MGI:1888526]	14:57577521-57665430	962	1119	1082	604	378	320	4.4928226220285	4.79027469566409	4.19501183883091	2.5850232272887	1.52931225405996	1.26324729014681	4.4927030521745	1.79252759049849	1.32558838425254	5.22443807051127e-06	0.000351335996758925	UP
ENSMUSG00000019689	Fmc1	formation of mitochondrial complex V assembly factor 1 [Source:MGI Symbol;Acc:MGI:1913367]	6:38533502-38539449	64	84	100	154	253	250	4.61722657825157	5.55476043480901	5.98912420336651	10.181290097061	15.8117380038786	15.2451991176522	5.38703707214236	13.7460757395306	-1.35145591504299	5.31614234311529e-06	0.000355885141084422	DOWN
ENSMUSG00000057176	Ccdc189	coiled-coil domain containing 189 [Source:MGI Symbol;Acc:MGI:2685012]	7:127582383-127588595	70	86	74	144	228	266	0.94100268970043	1.05967991425355	0.825826159189222	1.77393414012419	2.65513585946018	3.02251537728506	0.942169587714401	2.48386179228981	-1.39852623183685	5.32232526072637e-06	0.000355885141084422	DOWN
ENSMUSG00000068699	Flnc	filamin C, gamma [Source:MGI Symbol;Acc:MGI:95557]	6:29433256-29461883	1886	1971	1821	1076	683	685	13.0735159636104	12.523425681188	10.4790600536078	6.83512176574011	4.10138648003358	4.01361078748146	12.0253338994687	4.98337301108505	1.27088248238239	5.34181356942262e-06	0.000356176390888103	UP
ENSMUSG00000029238	Clock	circadian locomotor output cycles kaput [Source:MGI Symbol;Acc:MGI:99698]	5:76209868-76304792	1747	1531	1946	740	295	102	5.54779913414239	4.45644888473141	5.13018001124409	2.15349054825068	0.811540200552921	0.273792860068469	5.04480934337263	1.07960786962402	2.2242923488739	5.43656965659309e-06	0.000361470451997829	UP
ENSMUSG00000026409	Pfkfb2	6-phosphofructo-2-kinase/fructose-2,6-biphosphatase 2 [Source:MGI Symbol;Acc:MGI:107815]	1:130689182-130729253	397	567	471	245	151	103	1.82668693800946	2.39135039103992	1.79910406206935	1.03305392157998	0.601880832111379	0.400594147200684	2.00571379703958	0.678509633630681	1.56367455236495	5.47808729662181e-06	0.000363204903381937	UP
ENSMUSG00000101450	Gm28941	predicted gene 28941 [Source:MGI Symbol;Acc:MGI:5579647]	1:82739691-82740707	12	21	14	4	0	0	0.833359511460712	1.33681883705345	0.80713351356883	0.254592090371958	0	0	0.992437287360997	0.084864030123986	3.54775084268444	5.60156498722923e-06	0.000370348413214647	UP
ENSMUSG00000028820	Sfpq	splicing factor proline/glutamine rich (polypyrimidine tract binding protein associated) [Source:MGI Symbol;Acc:MGI:1918764]	4:127021324-127037013	3396	4231	3378	1896	1429	1588	40.3865232700053	46.1209128422072	33.3495723609091	20.6628562413288	14.7217906772478	15.9629604976266	39.9523361577072	17.1158691387344	1.22294531138867	5.74521128543361e-06	0.00037878161911835	UP
ENSMUSG00000108573	Gm44986	predicted gene 44986 [Source:MGI Symbol;Acc:MGI:5753562]	7:122096083-122098911	44	49	46	18	3	4	1.09851392088841	1.12132392766262	0.953382935214989	0.411808408507033	0.0648834543932817	0.0844200802501982	1.05774026125534	0.187037314383504	2.49958737769586	5.82547411276574e-06	0.00038300051450326	UP
ENSMUSG00000020817	Rabep1	rabaptin, RAB GTPase binding effector protein 1 [Source:MGI Symbol;Acc:MGI:1860236]	11:70844778-70943105	1187	1437	1349	751	507	480	7.51963845967707	8.34428137354668	7.09447230491559	4.35983015117326	2.78236150075873	2.57028730409321	7.65279737937978	3.23749298534173	1.24111013547799	5.8710009102946e-06	0.000384918519291376	UP
ENSMUSG00000032410	Xrn1	5'-3' exoribonuclease 1 [Source:MGI Symbol;Acc:MGI:891964]	9:95954760-96057803	1199	1450	1468	802	481	408	3.92109903274044	4.34653004809946	3.98544233623224	2.40351167099408	1.36267885870264	1.12782830963241	4.08435713902405	1.63133961310971	1.32405186768392	5.91875371601784e-06	0.00038617510544819	UP
ENSMUSG00000101970	1810026B05Rik	RIKEN cDNA 1810026B05 gene [Source:MGI Symbol;Acc:MGI:1916420]	7:73539801-73558395	214	247	360	612	601	540	1.45724727183323	1.54171262283584	2.03509179929157	3.8190396472371	3.54530734662168	3.10818905268925	1.67801723132021	3.49084534884934	-1.05681891346247	5.92298139383934e-06	0.00038617510544819	DOWN
ENSMUSG00000035898	Uba6	ubiquitin-like modifier activating enzyme 6 [Source:MGI Symbol;Acc:MGI:1913894]	5:86109287-86172803	1165	1377	1305	753	415	366	9.27441402680828	10.0480238496898	8.62448140392968	5.49337313270794	2.86199482509655	2.46283641833928	9.31563976014259	3.60606812538126	1.36922819874096	5.95871945905151e-06	0.000387431988695291	UP
ENSMUSG00000003423	Pih1d1	PIH1 domain containing 1 [Source:MGI Symbol;Acc:MGI:1916095]	7:45154303-45160065	243	271	338	560	643	568	4.76214833760708	4.86802435822749	5.49890847984496	10.0570072084178	10.916105072829	9.40892130620875	5.04302705855984	10.1273445291519	-1.005894066265	6.19694987838209e-06	0.000400804873096996	DOWN
ENSMUSG00000021756	Il6st	interleukin 6 signal transducer [Source:MGI Symbol;Acc:MGI:96560]	13:112464070-112510086	2072	2319	3058	1241	1067	1093	8.34576627339639	8.56176325301189	10.2252896975878	4.58069585103713	3.72306396624854	3.72126537306985	9.04427307466536	4.00834173011851	1.17399904182434	6.19845238591607e-06	0.000400804873096996	UP
ENSMUSG00000000600	Krit1	KRIT1, ankyrin repeat containing [Source:MGI Symbol;Acc:MGI:1930618]	5:3803184-3845564	1501	2019	1653	994	564	533	3.65653558713952	4.50828426706711	3.34290221731108	2.21900679383745	1.19022174073233	1.09751433005284	3.83590735717257	1.50224762154087	1.35244523985893	6.26971312032877e-06	0.000404302021131995	UP
ENSMUSG00000045767	B230219D22Rik	RIKEN cDNA B230219D22 gene [Source:MGI Symbol;Acc:MGI:1925771]	13:55693124-55703500	2404	2601	2782	1527	999	795	36.4986647957299	36.1966849691491	35.0640010543557	21.2453872773876	13.1391615418981	10.2024299992369	35.9197836064116	14.8623262728409	1.27311871252712	6.34297956704389e-06	0.00040790904390577	UP
ENSMUSG00000114016	Gm47258	predicted gene, 47258 [Source:MGI Symbol;Acc:MGI:6096089]	13:65289453-65290794	12	14	8	1	0	1	0.631539957641985	0.675365362918854	0.34951654067916	0.0482340081796351	0	0.0444807442233114	0.552140620413333	0.0309049174676488	4.15912742520478	6.40873473024277e-06	0.000411014684865733	UP
ENSMUSG00000038664	Herc1	HECT and RLD domain containing E3 ubiquitin protein ligase family member 1 [Source:MGI Symbol;Acc:MGI:2384589]	9:66350450-66508775	5533	7240	6561	3804	2176	1708	12.036882916814	14.4370338095704	11.849096157288	7.58363108797597	4.10083065914039	3.14076515646389	12.7743376278908	4.94174230119342	1.37015680179475	6.47445962366296e-06	0.000414101511310204	UP
ENSMUSG00000064981	Snora70	small nucleolar RNA, H/ACA box 70 [Source:MGI Symbol;Acc:MGI:2148178]	X:74272484-74272620	35	37	31	92	95	88	18.0436293201417	17.4841815921941	13.2674579159272	43.4644140891022	42.427334215808	38.3475856513948	16.265089609421	41.4131113187683	-1.34830882412069	6.59499788241611e-06	0.000420407105826653	DOWN
ENSMUSG00000103697	Gm38020	predicted gene, 38020 [Source:MGI Symbol;Acc:MGI:5611248]	X:103576426-103581101	16	22	15	5	0	1	0.241677636766228	0.304591244479987	0.188083530633273	0.06921518282407	0	0.0127658594413353	0.244784137293163	0.0273270140884684	3.16311033415235	6.77243433633046e-06	0.000429657107747197	UP
ENSMUSG00000105881	4932422M17Rik	RIKEN cDNA 4932422M17 gene [Source:MGI Symbol;Acc:MGI:1921616]	5:123138931-123141569	241	228	237	111	60	32	6.45001034616199	5.59323469896935	5.26566493380968	2.72237997607066	1.39107489131762	0.723906088698062	5.76963665964701	1.61245365202878	1.83922277597978	6.87868287636758e-06	0.000435224620594257	UP
ENSMUSG00000025757	Hspa4l	heat shock protein 4 like [Source:MGI Symbol;Acc:MGI:107422]	3:40745382-40796103	3552	4572	4102	2196	1334	1746	18.7317033221423	22.1002188684807	17.9581580310437	10.6125510544643	6.09424102475987	7.78292245668291	19.5966934072222	8.16323817863569	1.26339678927801	6.94767223772109e-06	0.000438411156727188	UP
ENSMUSG00000010461	Eya4	EYA transcriptional coactivator and phosphatase 4 [Source:MGI Symbol;Acc:MGI:1337104]	10:23102963-23350786	181	221	221	101	69	61	1.01442602696471	1.13532855846606	1.02824366093342	0.518737321380749	0.335003373720282	0.28897769083521	1.05933274878806	0.380906128645414	1.47564842222337	6.99532042840215e-06	0.00043983218829739	UP
ENSMUSG00000096401	Gm21811	predicted gene, 21811 [Source:MGI Symbol;Acc:MGI:5433975]	8:20136502-20151665	247	380	287	151	65	67	18.7584307689239	26.4526657861171	18.0943721052383	10.5089170839694	4.27633533632232	4.30097589723495	21.1018228867598	6.36207610584222	1.72979809670183	7.00756556109621e-06	0.00043983218829739	UP
ENSMUSG00000024431	Nr3c1	nuclear receptor subfamily 3, group C, member 1 [Source:MGI Symbol;Acc:MGI:95824]	18:39410545-39519421	1265	1591	1165	694	584	490	5.2193900942508	6.01707405351039	3.99040365010826	2.62404900797639	2.08737944880554	1.70890971567059	5.07562259928982	2.14011272415084	1.24589801243276	7.04947637908115e-06	0.000440393952327048	UP
ENSMUSG00000030336	Cd27	CD27 antigen [Source:MGI Symbol;Acc:MGI:88326]	6:125232622-125237010	62	108	59	23	5	1	1.03718280836727	1.65604616974812	0.819363169370208	0.352595021921305	0.0724645250100774	0.0141385975243212	1.17086404916187	0.146399381485235	2.99959220842408	7.05393720641106e-06	0.000440393952327048	UP
ENSMUSG00000098650	Commd1b	COMM domain containing 1B [Source:MGI Symbol;Acc:MGI:5547784]	11:22834744-22982090	61	46	102	166	180	284	1.56896692072811	1.08448110786124	2.17793161215556	3.91266428105869	4.01063333064323	6.1743904565871	1.6104598802483	4.69922935609634	-1.54495146255092	7.07373189023773e-06	0.000440461448414089	DOWN
ENSMUSG00000006333	Rps9	ribosomal protein S9 [Source:MGI Symbol;Acc:MGI:1924096]	7:3703993-3706897	14285	16191	17410	23649	37451	46672	162.731162011239	169.063624582729	164.645953524455	246.8803491033	369.584322006042	449.40821162218	165.480246706141	355.290960910507	-1.10234197146641	7.18958431997746e-06	0.00044649405313802	DOWN
ENSMUSG00000115624	Gm49204	predicted gene, 49204 [Source:MGI Symbol;Acc:MGI:6118653]	14:49023930-49028569	166	202	162	63	16	6	2.52680786915191	2.81838653886121	2.0471067487073	0.878790584869144	0.210978841111554	0.0772005871817196	2.46410038557347	0.388990004387472	2.66325604268387	7.3238331877683e-06	0.000453634373001322	UP
ENSMUSG00000040651	Tasor	transcription activation suppressor [Source:MGI Symbol;Acc:MGI:1921694]	14:27428834-27483555	867	1104	1029	548	415	253	3.53919771034363	4.13086298925734	3.48708914132857	2.04998039928177	1.46755392950275	0.87297313515557	3.71904994697651	1.46350248798003	1.34550892517131	7.38609810343091e-06	0.000455399050381957	UP
ENSMUSG00000094410	Gm38394	predicted gene, 38394 [Source:MGI Symbol;Acc:MGI:5614057]	1:133619940-133661318	8141	9919	8827	5244	2833	3271	56.6157421024548	63.2285758791638	50.9605833129943	33.4199226054857	17.0673318200232	19.2279999909729	56.9349670982043	23.2384181388273	1.29280310179355	7.39101997900784e-06	0.000455399050381957	UP
ENSMUSG00000114230	Gm48239	predicted gene, 48239 [Source:MGI Symbol;Acc:MGI:6097649]	14:12374585-12384729	28	33	25	7	8	3	0.556916714354949	0.60162453028863	0.412795874056309	0.127581784252058	0.137848638994971	0.0504307170495781	0.523779039566629	0.105287046765536	2.31463037182989	7.83498422943962e-06	0.000481493534747573	UP
ENSMUSG00000020220	Vps13d	vacuolar protein sorting 13D [Source:MGI Symbol;Acc:MGI:2448530]	4:144972622-145195005	2200	3039	2687	1553	916	725	5.05410706304499	6.39938964653216	5.12449779109854	3.26946356732663	1.8229591424427	1.40784274316219	5.5259981668919	2.16675515097717	1.35069894925993	8.01845190441366e-06	0.000491485162693188	UP
ENSMUSG00000019841	Rev3l	REV3 like, DNA directed polymerase zeta catalytic subunit [Source:MGI Symbol;Acc:MGI:1337131]	10:39732118-39875211	637	970	749	393	194	99	2.3998797381657	3.34971631093987	2.34257628724836	1.35683297724294	0.6331578507481	0.315268977678549	2.69739077878464	0.768419935223196	1.81159769147195	8.15420189949879e-06	0.000498507662619488	UP
ENSMUSG00000068966	Zbtb34	zinc finger and BTB domain containing 34 [Source:MGI Symbol;Acc:MGI:2685195]	2:33406108-33431324	877	1102	979	549	367	382	8.38407148109185	9.65657060589068	7.76961830342704	4.8096224833988	3.03935211269614	3.08682712338159	8.60342013013652	3.64526723982551	1.23888570600742	8.27232028939119e-06	0.0005031152523292	UP
ENSMUSG00000097309	Gm17249	predicted gene, 17249 [Source:MGI Symbol;Acc:MGI:4936883]	10:84618341-84622578	32	23	35	6	6	7	0.645741588877294	0.425426446026709	0.586324845213929	0.110946536257711	0.104888738559197	0.119401109505961	0.552497626705977	0.111745461440956	2.30575202999688	8.25992075056784e-06	0.0005031152523292	UP
ENSMUSG00000089791	Gm3555	predicted pseudogene 3555 [Source:MGI Symbol;Acc:MGI:3781732]	1:98457768-98459162	303	352	373	179	119	99	15.3409054626868	16.3356487337343	15.6775649602939	8.305089079232	5.21934561103545	4.23680826131883	15.7847063855717	5.92041431719543	1.4147573791389	8.35976797157561e-06	0.000507123347286018	UP
ENSMUSG00000030729	Pgm2l1	phosphoglucomutase 2-like 1 [Source:MGI Symbol;Acc:MGI:1918224]	7:100227394-100278868	259	543	479	182	145	140	1.40368840072551	2.69747110773548	2.15510271258102	0.903912629102199	0.680767356349945	0.641346369964716	2.08542074034734	0.742008785138953	1.49083030831177	8.47247834041798e-06	0.000512639389970226	UP
ENSMUSG00000026667	Uhmk1	U2AF homology motif (UHM) kinase 1 [Source:MGI Symbol;Acc:MGI:1341908]	1:170193420-170215397	4160	4831	4657	2705	1706	1628	36.269106794169	38.6070483371666	33.7063383918513	21.6119559373596	12.8849337955562	11.9975384986464	36.194164507729	15.4981427438541	1.22366177691085	8.51623783152114e-06	0.000513965871385931	UP
ENSMUSG00000028470	Hint2	histidine triad nucleotide binding protein 2 [Source:MGI Symbol;Acc:MGI:1916167]	4:43654227-43656466	94	93	91	197	246	206	2.11840503445984	1.92111126666701	1.70249420596832	4.06847646879229	4.80262142963477	3.92413539217007	1.91400350236506	4.26507776353238	-1.15597857612924	8.58482210805181e-06	0.000516779943624592	DOWN
ENSMUSG00000080316	Spaca6	sperm acrosome associated 6 [Source:MGI Symbol;Acc:MGI:1922452]	17:17827158-17843009	308	371	316	153	118	131	2.13774801291457	2.36028482444744	1.82076448805153	0.973147893675873	0.709489244855065	0.768547139604358	2.10626577513785	0.817061426045099	1.36617104332135	8.6468304047765e-06	0.000519184814380674	UP
ENSMUSG00000084917	Gm17477	predicted gene, 17477 [Source:MGI Symbol;Acc:MGI:4937111]	9:80118895-80121937	21	29	33	9	4	0	0.574649976955522	0.727420805670157	0.749666542566984	0.225688877889655	0.0948162157470884	0	0.683912441730888	0.106835031212248	2.6784268507229	8.70012590731815e-06	0.000521055632266024	UP
ENSMUSG00000105556	Gm43080	predicted gene 43080 [Source:MGI Symbol;Acc:MGI:5663217]	3:35969384-35972026	27	33	36	12	5	3	0.721531819927055	0.808312034451353	0.798646051550664	0.29386799499221	0.115756800829568	0.0677561393276776	0.776163301976357	0.159126978383152	2.28618177133375	8.74882858394138e-06	0.000522642584721392	UP
ENSMUSG00000020948	Klhl28	kelch-like 28 [Source:MGI Symbol;Acc:MGI:1913939]	12:64938833-64965534	542	649	552	299	200	226	4.41889200286136	4.85003146726022	3.73606895818935	2.23392162255712	1.41255001880778	1.55745801802215	4.33499747610364	1.73464321979568	1.32139219268189	8.77210137309196e-06	0.000522706202578394	UP
ENSMUSG00000057863	Rpl36	ribosomal protein L36 [Source:MGI Symbol;Acc:MGI:1860603]	17:56613416-56614243	4677	5543	5906	7604	13585	19122	862.483462045602	936.945396576127	904.146126487717	1285.01656995192	2170.21458875128	2980.64891629914	901.191661703149	2145.29335833411	-1.25126907250016	8.79678168971363e-06	0.00052285315815856	DOWN
ENSMUSG00000042063	Zfp386	zinc finger protein 386 (Kruppel-like) [Source:MGI Symbol;Acc:MGI:1930708]	12:116047724-116063360	405	548	409	235	120	81	2.59288314115344	3.2158386103145	2.17376945557092	1.37872957427868	0.665532313973812	0.438335329130731	2.66083040234629	0.827532405794408	1.68498884447843	8.83438821541316e-06	0.000523765731552089	UP
ENSMUSG00000032715	Trib3	tribbles pseudokinase 3 [Source:MGI Symbol;Acc:MGI:1345675]	2:152337422-152344032	41	45	225	1238	1381	121	0.913794328306853	0.919299848621617	4.16297967463162	25.2850462704338	26.6632658137904	2.27950531180184	1.99869128385336	18.0759391320087	-3.1769430471117	8.89706189526278e-06	0.000526156145298493	DOWN
ENSMUSG00000037224	Zfyve28	zinc finger, FYVE domain containing 28 [Source:MGI Symbol;Acc:MGI:2684992]	5:34194893-34288449	54	80	75	30	11	9	0.529053058977276	0.718427839451014	0.610003391083626	0.2693437506493	0.0933632694617471	0.0745304759004343	0.619161429837305	0.145745832003827	2.08686097650574	9.09017748520407e-06	0.00053488876867312	UP
ENSMUSG00000084817	Gm5526	predicted pseudogene 5526 [Source:MGI Symbol;Acc:MGI:3643066]	1:45857332-45857754	159	144	172	257	455	529	26.5485166635458	22.0388555671444	23.8414536017368	39.3240444610333	65.8132440918274	74.6606627334073	24.1429419441423	59.932650428756	-1.31174068951089	9.08829199257741e-06	0.00053488876867312	DOWN
ENSMUSG00000024383	Map3k2	mitogen-activated protein kinase kinase kinase 2 [Source:MGI Symbol;Acc:MGI:1346873]	18:32163089-32236751	1541	1906	1703	1020	537	455	7.2506211547376	8.22018324917857	6.6519512546831	4.3980088117522	2.18880163191959	1.809579448171	7.37425188619976	2.79879663061426	1.39769003621671	9.13815269208851e-06	0.0005363708227274	UP
ENSMUSG00000031433	Rbm41	RNA binding motif protein 41 [Source:MGI Symbol;Acc:MGI:2444923]	X:139889511-139998595	218	216	272	106	33	22	1.25690830284225	1.14152836088233	1.30189605865898	0.560063503585759	0.164825160593023	0.107216719066145	1.23344424079452	0.277368461081642	2.15281684186928	9.27737418158234e-06	0.000543187950527123	UP
ENSMUSG00000109585	Gm45358	predicted gene 45358 [Source:MGI Symbol;Acc:MGI:5791194]	8:57641518-57643822	14	27	20	5	3	1	0.428982918150634	0.758332638685094	0.508745496315648	0.140412232054382	0.0796335325286742	0.0258972489143965	0.565353684383792	0.0819810044991509	2.78579212544298	9.35989279205114e-06	0.000546659545028555	UP
ENSMUSG00000046994	Mars2	methionine-tRNA synthetase 2 (mitochondrial) [Source:MGI Symbol;Acc:MGI:2444136]	1:55237177-55248470	677	880	874	422	379	286	4.23373092130242	5.04432523823499	4.53740644598147	2.41840949918782	2.05321007424415	1.51179940776373	4.60515420183963	1.9944729937319	1.20724187655292	9.48196858952772e-06	0.000552418551217114	UP
ENSMUSG00000055204	Ankrd17	ankyrin repeat domain 17 [Source:MGI Symbol;Acc:MGI:1932101]	5:90227166-90366577	3322	4066	4056	2267	1440	1072	5.19849889795895	5.83219126839375	5.26912062272444	3.25097099521537	1.95209311476325	1.41797041403304	5.43327026302571	2.20701150800389	1.29972665940376	9.5498162845743e-06	0.000554997594790186	UP
ENSMUSG00000031647	Mfap3l	microfibrillar-associated protein 3-like [Source:MGI Symbol;Acc:MGI:1918556]	8:60632827-60676729	415	557	485	244	179	185	2.13512588367904	2.62673250240719	2.07146723019114	1.1503968281815	0.797788007399596	0.804525689776253	2.27777520542579	0.917570175119116	1.3117349703169	9.59105977623261e-06	0.000556021610722136	UP
ENSMUSG00000027981	Rnpc3	RNA-binding region (RNP1, RRM) containing 3 [Source:MGI Symbol;Acc:MGI:1914475]	3:113605067-113630149	366	379	354	184	141	127	2.34915954107433	2.22975160993534	1.8862385093188	1.08226549076827	0.78399123365224	0.689014111739925	2.15504988677616	0.851756945386812	1.33920755484159	9.68459378629612e-06	0.000558585290070534	UP
ENSMUSG00000035042	Ccl5	chemokine (C-C motif) ligand 5 [Source:MGI Symbol;Acc:MGI:98262]	11:83525778-83530518	61	57	81	125	199	196	3.5903193035995	3.0751281112574	3.9577650266916	6.74209495464085	10.1464628771393	9.75104746628923	3.5410708138495	8.87986843268979	-1.32635260641215	9.70647846534599e-06	0.000558585290070534	DOWN
ENSMUSG00000110126	Gm9347	predicted gene 9347 [Source:MGI Symbol;Acc:MGI:3648409]	7:136810909-136812515	345	365	554	838	1120	722	15.1630242684877	14.7043225878602	20.2133248268063	33.7515375798086	42.6426243565859	26.8223933089597	16.6935572277181	34.4055184151181	-1.04334857098626	9.66778393535238e-06	0.000558585290070534	DOWN
ENSMUSG00000022641	Bbx	bobby sox HMG box containing [Source:MGI Symbol;Acc:MGI:1917758]	16:50191844-50432390	3119	3562	3687	2087	1243	1064	10.9428942689173	11.4550423681693	10.7387006254136	6.70999928436464	3.77787517367598	3.15538620162678	11.0455457541667	4.54775355322247	1.28023872265612	9.87332266431322e-06	0.000565421886982823	UP
ENSMUSG00000097656	Gm26712	predicted gene, 26712 [Source:MGI Symbol;Acc:MGI:5477206]	6:57689433-57689649	1	1	2	47	1	83	0.325357846116214	0.298266829055589	0.540311575499381	14.018628590233	0.281868020113554	22.8345699007631	0.387978750223728	12.3783555037032	-4.99569821381961	9.8524579647365e-06	0.000565421886982823	DOWN
ENSMUSG00000018379	Srsf1	serine and arginine-rich splicing factor 1 [Source:MGI Symbol;Acc:MGI:98283]	11:88047373-88053755	2808	2776	2514	1443	1159	1154	17.4199208688947	15.7853670485801	12.9472113667156	8.20349206816131	6.22862680221829	6.05130304582215	15.3841664280635	6.82780730540058	1.171952026885	1.01315192731723e-05	0.000578799925079261	UP
ENSMUSG00000041702	Btbd7	BTB (POZ) domain containing 7 [Source:MGI Symbol;Acc:MGI:1917858]	12:102780797-102878471	1057	1173	1240	684	411	403	3.75451188098515	3.81911273822502	3.65646973088287	2.22647545190755	1.26467703802196	1.20997739073405	3.74336478336435	1.56704329355452	1.25629060433749	1.01811062219478e-05	0.000578822939966147	UP
ENSMUSG00000044308	Ubr3	ubiquitin protein ligase E3 component n-recognin 3 [Source:MGI Symbol;Acc:MGI:1861100]	2:69897246-70024013	1513	1825	1770	991	448	337	7.50062910795899	8.292924865369	7.28439971802628	4.50210387146754	1.92396062989657	1.41215526157612	7.69265123045142	2.61273992098008	1.55791737875863	1.01660062722598e-05	0.000578822939966147	UP
ENSMUSG00000022519	Srl	sarcalumenin [Source:MGI Symbol;Acc:MGI:2146620]	16:4480216-4541816	175	256	209	100	77	55	1.36756289889705	1.83373484931508	1.35586628055618	0.716131631451994	0.521267208751287	0.363303596749194	1.5190546762561	0.533567478984158	1.50943115673086	1.02456606539507e-05	0.000581089433282018	UP
ENSMUSG00000079677	Fdx2	ferredoxin 2 [Source:MGI Symbol;Acc:MGI:1915415]	9:21067520-21073614	224	160	211	337	579	571	4.7410518493843	3.10407329613567	3.70741019047291	6.53641067619409	10.6160849240172	10.21541260528	3.85084511199763	9.1226360684971	-1.24427566797914	1.02994057286459e-05	0.000582733443834465	DOWN
ENSMUSG00000075702	Selenom	selenoprotein M [Source:MGI Symbol;Acc:MGI:2149786]	11:3514684-3517351	262	238	299	443	649	710	5.92910890549301	4.9368763473236	5.61721002218193	9.18702755156193	12.723086596422	13.5812767056879	5.49439842499951	11.8304636178906	-1.10647317580308	1.03464141250809e-05	0.000583989326767458	DOWN
ENSMUSG00000104449	Gm37255	predicted gene, 37255 [Source:MGI Symbol;Acc:MGI:5610483]	2:12372212-12375271	10	11	11	2	0	0	0.230823960111473	0.232712433943303	0.21077887760603	0.042307215017693	0	0	0.224771757220269	0.0141024050058977	3.99444764691346	1.03825524368563e-05	0.000584627121306904	UP
ENSMUSG00000074220	Zfp382	zinc finger protein 382 [Source:MGI Symbol;Acc:MGI:3588204]	7:30121942-30134950	146	194	193	83	25	23	3.58298108928071	4.36395196720644	3.9319725672286	1.86661630867748	0.531482870115842	0.477101447987476	3.95963520790525	0.958400208926933	2.04666739650692	1.04323772996911e-05	0.000586030702870716	UP
ENSMUSG00000057424	Olfr934	olfactory receptor 934 [Source:MGI Symbol;Acc:MGI:3030768]	9:38981026-38988315	375	289	354	117	132	148	7.3941363923363	5.22324519127991	5.79457525308322	2.11410971265016	2.25471068053419	2.46667306962555	6.13731894556648	2.27849782093663	1.42952556889636	1.05089556505812e-05	0.000588926878923167	UP
ENSMUSG00000028053	Ash1l	ASH1 like histone lysine methyltransferase [Source:MGI Symbol;Acc:MGI:2183158]	3:88950622-89079375	2448	3632	3256	1811	1071	757	9.7683282945741	13.2843631673591	10.7858673262967	6.62232704858102	3.70218346333398	2.55328279456794	11.2795195960766	4.29259776882765	1.39378272474358	1.06827917514023e-05	0.000597246720790396	UP
ENSMUSG00000031097	Tnni2	troponin I, skeletal, fast 2 [Source:MGI Symbol;Acc:MGI:105070]	7:142441808-142444410	497	509	618	782	1345	1733	10.8007885803038	10.1391848821689	11.1493366392385	15.573592459335	25.3209925705104	31.8340202629416	10.6964367005704	24.242868430929	-1.18043013719232	1.10015461418077e-05	0.000613609932558596	DOWN
ENSMUSG00000062519	Zfp398	zinc finger protein 398 [Source:MGI Symbol;Acc:MGI:1917856]	6:47835661-47873537	670	872	837	457	279	262	3.25568058913225	3.88391337450806	3.37640337672684	2.03500971290976	1.17443856665671	1.0761246223067	3.50533244678905	1.42852430062439	1.29502569819261	1.10278043142553e-05	0.000613620402233164	UP
ENSMUSG00000085527	Gm15535	predicted gene 15535 [Source:MGI Symbol;Acc:MGI:3782983]	3:85556046-85573945	79	71	72	25	19	27	2.94597312515983	2.42687119880992	2.22892411744395	0.854338046729615	0.613778835921967	0.851067779480342	2.53392281380457	0.773061554043975	1.71271738240643	1.10599752302467e-05	0.000613959049514899	UP
ENSMUSG00000017421	Zfp207	zinc finger protein 207 [Source:MGI Symbol;Acc:MGI:1340045]	11:80383279-80405733	2322	2564	2262	1431	842	680	18.3322416582712	18.5548452490891	14.825445233679	10.3532376576405	5.75870759390151	4.53791222310229	17.2375107136798	6.88328582488143	1.32438212494794	1.1149780382886e-05	0.000617487954992912	UP
ENSMUSG00000027177	Hipk3	homeodomain interacting protein kinase 3 [Source:MGI Symbol;Acc:MGI:1314882]	2:104426481-104494446	1205	1506	1421	822	494	388	9.15038588556854	10.4824684744014	8.95794581291719	5.72014919084826	3.24966797566714	2.49045151188758	9.53026672429571	3.82008955946766	1.318910129829	1.12674583801696e-05	0.000622540300220779	UP
ENSMUSG00000075555	Gm10863	predicted gene 10863 [Source:MGI Symbol;Acc:MGI:3641623]	15:79166041-79227524	80	80	76	35	22	19	2.15659379834349	1.9767733948864	1.70081612681815	0.864637134853496	0.513760460959847	0.432948600121076	1.94472777334935	0.603782065311473	1.68746840926416	1.14061004628931e-05	0.00062872455877076	UP
ENSMUSG00000113664	Gm47184	predicted gene, 47184 [Source:MGI Symbol;Acc:MGI:6095973]	12:83505082-83505579	17	31	20	7	0	0	2.41101863880743	4.02996165310201	2.35473568073809	0.90972473068084	0	0	2.93190532421584	0.303241576893613	3.27329903991575	1.14504810386846e-05	0.000629696196746538	UP
ENSMUSG00000003119	Cdk12	cyclin-dependent kinase 12 [Source:MGI Symbol;Acc:MGI:1098802]	11:98203059-98278504	738	894	863	454	297	156	3.09304928148242	3.43442615462041	3.00263974812724	1.74369072277546	1.0783168953968	0.552647755602734	3.17670506141002	1.12488512459166	1.49775347222168	1.1507048455434e-05	0.000629750424053137	UP
ENSMUSG00000085787	Gm13092	predicted gene 13092 [Source:MGI Symbol;Acc:MGI:3649661]	4:150315177-150315436	107	125	164	222	375	394	29.0664782758736	31.1246442880164	36.9839343303279	55.2643135142343	88.2470535602702	90.4688470638059	32.391685631406	77.9934047127701	-1.26772858527423	1.15317344082467e-05	0.000629750424053137	DOWN
ENSMUSG00000104103	Gm9517	predicted gene 9517 [Source:MGI Symbol;Acc:MGI:3779430]	12:113629994-113630867	28	39	36	12	8	5	2.26271310374648	2.88884353020151	2.41512759067323	0.888664886458135	0.560069241500161	0.34155327891933	2.52222807487374	0.596762468959209	2.07947002773832	1.14966866833087e-05	0.000629750424053137	UP
ENSMUSG00000108125	Gm17812	predicted gene, 17812 [Source:MGI Symbol;Acc:MGI:5009997]	6:120908673-120908990	17	17	11	3	1	1	3.77574617020786	3.46094523964685	2.02824957696369	0.610660745066701	0.19234390051774	0.187714335684541	3.0883136622728	0.330239660422994	3.22523398879204	1.15625257644508e-05	0.000629970298421015	UP
ENSMUSG00000020736	Nt5c	5',3'-nucleotidase, cytosolic [Source:MGI Symbol;Acc:MGI:1354954]	11:115490420-115491862	264	324	406	510	842	883	6.62381097592375	7.45134968010128	8.4565159737035	11.7261887950714	18.3010295328749	18.7265803164089	7.51055887657618	16.2512662147851	-1.11355995903484	1.23037450808689e-05	0.00066726554831431	DOWN
ENSMUSG00000071669	Snx29	sorting nexin 29 [Source:MGI Symbol;Acc:MGI:1921728]	16:11322908-11755472	399	504	429	234	97	69	3.39774819165987	3.93399978666659	3.03275657136074	1.82606879967028	0.715562516071254	0.496659501075943	3.45483484989573	1.01276360560583	1.77031928116273	1.24616697656741e-05	0.000674276600631428	UP
ENSMUSG00000117786	Gm10503	predicted gene 10503 [Source:MGI Symbol;Acc:MGI:3642784]	17:30920338-30963220	1	1	1	40	45	1	0.0175891012972642	0.0161245395877087	0.0146048345644451	0.644975618146756	0.685931586242878	0.014871240345711	0.0161061584831393	0.448592814911782	-4.79972217335824	1.25240538969915e-05	0.000676097836177729	DOWN
ENSMUSG00000044533	Rps2	ribosomal protein S2 [Source:MGI Symbol;Acc:MGI:105110]	17:24718116-24721929	190	296	247	457	545	595	2.78470957815796	3.9765239085725	3.00526843116799	6.13796766489798	6.91961025395645	7.3711713554497	3.25550063929948	6.80958309143471	-1.06468705184319	1.25872091630469e-05	0.000677952270184519	DOWN
ENSMUSG00000020841	Cpd	carboxypeptidase D [Source:MGI Symbol;Acc:MGI:107265]	11:76778424-76847018	3051	3483	3460	2039	1140	1060	24.7148360361359	25.8615786310785	23.2676972232378	15.1361727844303	7.9998186750796	7.25797763389815	24.6147039634841	10.131323031136	1.28069780327385	1.26829738222076e-05	0.000680243752690354	UP
ENSMUSG00000022419	Deptor	DEP domain containing MTOR-interacting protein [Source:MGI Symbol;Acc:MGI:2146322]	15:55112317-55259271	926	1179	1112	637	378	304	5.6376435605123	6.57940260854686	5.62022084020172	3.55393461612353	1.99360307026539	1.5644250223992	5.94575566975363	2.37065423626271	1.32657492070991	1.26875560789848e-05	0.000680243752690354	UP
ENSMUSG00000078870	Gm14410	predicted gene 14410 [Source:MGI Symbol;Acc:MGI:3709158]	2:177183453-177206421	122	152	137	68	31	31	3.41661087655495	3.90180977282054	3.18506628280251	1.74513818742196	0.752069105928066	0.733820384348336	3.501162310726	1.07700922589945	1.70080333697711	1.27502065221347e-05	0.000682049115707917	UP
ENSMUSG00000079197	Psme2	proteasome (prosome, macropain) activator subunit 2 (PA28 beta) [Source:MGI Symbol;Acc:MGI:1096365]	14:55587441-55591113	369	313	396	554	954	890	7.40819591977568	5.75991493409983	6.59999819684496	10.1924598480032	16.5918277730901	15.1032482870841	6.58936968357349	13.9625119693925	-1.083346143759	1.29456781937718e-05	0.000690935210083462	DOWN
ENSMUSG00000080352	Gm26247	predicted gene, 26247 [Source:MGI Symbol;Acc:MGI:5456024]	7:44248090-44248180	29	32	37	1	12	1	22.5078451129851	22.7653275291194	23.8400584636273	0.711319109638135	8.06836450455358	0.655968777447076	23.0377437019106	3.1452174638796	2.87276775208046	1.3023160768504e-05	0.000693498043005154	UP
ENSMUSG00000108064	Gm44423	predicted gene, 44423 [Source:MGI Symbol;Acc:MGI:5690815]	6:87796070-87799227	15	27	23	7	0	0	0.335468106062201	0.553501181814168	0.427039435367507	0.143458808068099	0	0	0.438669574414625	0.0478196026893663	3.19746059772686	1.30666032978172e-05	0.000694240726457615	UP
ENSMUSG00000047843	Bri3	brain protein I3 [Source:MGI Symbol;Acc:MGI:1933174]	5:144244437-144446757	897	919	1202	1494	2434	2488	27.2960314692898	25.6335452330987	30.3650043096696	41.6620647992438	64.1633799698585	63.9958143045745	27.7648603373527	56.6070863578923	-1.02772252922454	1.33260200482704e-05	0.000706429130351666	DOWN
ENSMUSG00000030708	Dnajb13	DnaJ heat shock protein family (Hsp40) member B13 [Source:MGI Symbol;Acc:MGI:1916637]	7:100501716-100514960	5	0	3	74	12	18	0.0956556497753396	0	0.0476358119786155	1.29727827345075	0.198868139196743	0.291056446785607	0.0477638205846517	0.5957342864777	-3.64067884714244	1.34680588591098e-05	0.000710757177952616	DOWN
ENSMUSG00000091313	Fth-ps2	ferritin heavy chain, pseudogene 2 [Source:MGI Symbol;Acc:MGI:104594]	6:39653450-39653965	9	21	13	2	2	0	1.23187009179585	2.63477666140186	1.47719181658492	0.250891623942133	0.237189790918513	0	1.78127952326088	0.162693804953549	3.45268270356069	1.34625890174435e-05	0.000710757177952616	UP
ENSMUSG00000020709	Adap2	ArfGAP with dual PH domains 2 [Source:MGI Symbol;Acc:MGI:2663075]	11:80154105-80178958	157	213	184	86	52	24	5.32344865362373	6.62001063448773	5.17932887419625	2.67222491423167	1.52741494599171	0.687849796474143	5.70759605410257	1.62916321889917	1.80875208546028	1.35368864376928e-05	0.000712791266407104	UP
ENSMUSG00000021709	Erbin	Erbb2 interacting protein [Source:MGI Symbol;Acc:MGI:1890169]	13:103818787-103920514	2649	2521	2114	1437	758	602	16.0253404917904	13.9792575744651	10.6167633858492	7.96645627084831	3.97241191923143	3.07833650065807	13.5404538173682	5.0057348969126	1.43562229939767	1.37352902812553e-05	0.00072162394497747	UP
ENSMUSG00000085379	2310058D17Rik	RIKEN cDNA 2310058D17 gene [Source:MGI Symbol;Acc:MGI:1922944]	11:58965748-58978050	21	6	18	0	2	1	0.463346326311216	0.121340823144575	0.329712826343081	0	0.0382349053776797	0.0186482845197388	0.304799991932957	0.0189610632991395	4.00675108952997	1.37846295333557e-05	0.000722603174446757	UP
ENSMUSG00000099974	Bcl2a1d	B cell leukemia/lymphoma 2 related protein A1d [Source:MGI Symbol;Acc:MGI:1278325]	9:88723285-88731914	287	253	340	582	743	519	23.4883875908798	18.9792066036375	23.1000159597272	43.6493396555184	52.6768629138285	35.903157826976	21.8558700514148	44.076453465441	-1.01198733372666	1.38419213845959e-05	0.000723994008064966	DOWN
ENSMUSG00000054280	Prr14l	proline rich 14-like [Source:MGI Symbol;Acc:MGI:2443658]	5:32789820-32854256	2091	2779	2484	1492	820	709	11.0916187901875	13.5118719905219	10.9384140804744	7.25258673083671	3.76803197351319	3.17893138863719	11.8473016203946	4.73318336432903	1.32367578514273	1.44453117290021e-05	0.000750550335906228	UP
ENSMUSG00000086047	9530046B11Rik	RIKEN cDNA 9530046B11 gene [Source:MGI Symbol;Acc:MGI:1925671]	5:117115218-117118723	10	14	14	2	1	1	0.610476506431381	0.783353774448662	0.70946826560026	0.111892893650943	0.0528654800040114	0.0515930499115678	0.701099515493434	0.0721171411888407	3.28120512501276	1.44157712199727e-05	0.000750550335906228	UP
ENSMUSG00000070709	Zfp974	zinc finger protein 974 [Source:MGI Symbol;Acc:MGI:1920680]	7:27907392-27929460	229	290	275	134	99	79	1.84381862544445	2.14026313008091	1.83813940794066	0.988716021363682	0.69052273602473	0.537657208558465	1.94074038782201	0.738965321982292	1.39302857356966	1.44954388581409e-05	0.000751495912784276	UP
ENSMUSG00000064061	Dzip3	DAZ interacting protein 3, zinc finger [Source:MGI Symbol;Acc:MGI:1917433]	16:48924232-48994165	623	678	624	357	259	183	3.31713633795871	3.30895557484432	2.75817170472923	1.74191243815154	1.19463264913339	0.823606660516626	3.12808787251075	1.25338391593385	1.31945265565011	1.47077591476946e-05	0.000760827531998432	UP
ENSMUSG00000089129	Gm26407	predicted gene, 26407 [Source:MGI Symbol;Acc:MGI:5456184]	18:12961499-12961805	7	11	9	1	0	0	1.61031258692179	2.31954412985833	1.71881108642709	0.2108470324986	0	0	1.88288926773574	0.0702823441662	4.74364203651316	1.47412329798924e-05	0.000760886843525716	UP
ENSMUSG00000035614	Togaram1	TOG array regulator of axonemal microtubules 1 [Source:MGI Symbol;Acc:MGI:2684313]	12:64965804-65022573	1147	1317	1153	690	258	204	4.29745431601028	4.52292576477473	3.5862353461958	2.36908125630638	0.837389885437894	0.646058776805773	4.13553847566027	1.28417663951668	1.68723153052334	1.47966759135791e-05	0.000762077376319281	UP
ENSMUSG00000032688	Malt1	MALT1 paracaspase [Source:MGI Symbol;Acc:MGI:2445027]	18:65430938-65479067	888	1049	688	419	103	84	2.29208946653711	2.4818753087705	1.47424181354678	0.991097252635179	0.23031049567855	0.183271081359878	2.08273552961813	0.468226276557869	2.153201849436	1.49387014262635e-05	0.00076771226085145	UP
ENSMUSG00000104358	Gm37127	predicted gene, 37127 [Source:MGI Symbol;Acc:MGI:5610355]	1:34823525-34826560	24	42	41	12	2	0	0.558342208260316	0.895593198653263	0.791811773371811	0.255827770344008	0.0403128893655971	0	0.748582393428463	0.098713553236535	2.92284103315639	1.50772130263198e-05	0.000773142403051172	UP
ENSMUSG00000105326	6030400A10Rik	RIKEN cDNA 6030400A10 gene [Source:MGI Symbol;Acc:MGI:1924319]	5:43265157-43266368	7	10	5	0	0	0	0.40789270972359	0.53413873429162	0.241897508058073	0	0	0	0.394642984024428	0	Inf	1.52073455628649e-05	0.000776432304800761	UP
ENSMUSG00000034731	Dgkh	diacylglycerol kinase, eta [Source:MGI Symbol;Acc:MGI:2444188]	14:78558750-78732776	407	548	459	258	139	150	1.5505672267321	1.91364860828467	1.4516770150142	0.900739028318364	0.458743708020675	0.483039054152391	1.63863095001032	0.61417393016381	1.41577178876061	1.53299376036713e-05	0.000779310456539118	UP
ENSMUSG00000085687	Gm16153	predicted gene 16153 [Source:MGI Symbol;Acc:MGI:3802057]	10:4409033-4423369	284	298	298	149	71	40	4.87095600659066	4.68487530821298	4.24300356320741	2.34188930721171	1.05490588823141	0.579889560488765	4.59961162600368	1.32556158531063	1.79490835147233	1.5737457529762e-05	0.000798302883357774	UP
ENSMUSG00000067928	Zfp760	zinc finger protein 760 [Source:MGI Symbol;Acc:MGI:2679257]	17:21707741-21725636	257	289	330	140	113	114	4.31256551082755	4.44515663463166	4.59704305386358	2.15284623813357	1.64264113624074	1.61697516033005	4.45158839977426	1.80415417823479	1.30299757244457	1.58695262466193e-05	0.000803271052186406	UP
ENSMUSG00000094483	Purb	purine rich element binding protein B [Source:MGI Symbol;Acc:MGI:1338779]	11:6467599-6475917	4125	4769	4951	2745	1910	1845	35.0215238517494	37.1128569266615	34.8952086503076	21.3568201923057	14.0476607937944	13.2404106521044	35.6765298095728	16.2149638794015	1.13764948375281	1.60681127271658e-05	0.000809839762867881	UP
ENSMUSG00000038024	Dennd4c	DENN/MADD domain containing 4C [Source:MGI Symbol;Acc:MGI:1914769]	4:86748555-86850603	1238	1658	1408	712	224	119	9.16354129462565	11.2489838113038	8.65181545049098	4.82954065250538	1.43631976029769	0.744530941476377	9.68811351880681	2.33679711809315	2.05168328561754	1.61780886126902e-05	0.000813640324095919	UP
ENSMUSG00000031229	Atrx	ATRX, chromatin remodeler [Source:MGI Symbol;Acc:MGI:103067]	X:105797615-105929403	3479	5054	3992	2501	1184	1032	6.73180989030376	8.96393405323103	6.41253552245685	4.43480286903141	1.9846723060587	1.68791790517724	7.36942648866388	2.70246436008912	1.44727675681885	1.65869973437928e-05	0.000828892051976331	UP
ENSMUSG00000105871	Gm43147	predicted gene 43147 [Source:MGI Symbol;Acc:MGI:5663284]	5:96912700-96913241	19	35	38	11	4	2	2.47595255591839	4.18059976811893	4.11082864599958	1.31358500329767	0.451514119636965	0.220269958478538	3.5891269900123	0.661789693804391	2.4391882397678	1.65288832036686e-05	0.000828892051976331	UP
ENSMUSG00000057982	Zfp809	zinc finger protein 809 [Source:MGI Symbol;Acc:MGI:2143362]	9:22225714-22243354	1090	1230	1094	604	466	520	12.0478069097267	12.4615636025626	10.0383053536864	6.11788830458326	4.46197165086198	4.85823448566948	11.5158919553252	5.14603148037157	1.16209397062503	1.67443914954996e-05	0.000832149013998962	UP
ENSMUSG00000092060	Bend4	BEN domain containing 4 [Source:MGI Symbol;Acc:MGI:3648414]	5:67392147-67428310	2074	2518	2421	1432	873	714	6.09233974834554	6.77980620845801	5.90380453363047	3.85479928981156	2.22151540593052	1.77283268197803	6.25865016347801	2.61638245924004	1.25827808950293	1.67709459075229e-05	0.000832149013998962	UP
ENSMUSG00000109509	Rps12-ps4	ribosomal protein S12, pseudogene 4 [Source:MGI Symbol;Acc:MGI:3780139]	7:30484701-30485097	1443	1503	1821	2271	3710	5233	256.718979268024	245.096219171882	268.944944297758	370.24746864977	571.775108938482	786.930790481831	256.920047579221	576.317789356694	-1.16554508373792	1.67935922865916e-05	0.000832149013998962	DOWN
ENSMUSG00000109899	Gm6012	predicted gene 6012 [Source:MGI Symbol;Acc:MGI:3644785]	8:57520157-57520886	1	1	2	34	4	22	0.0967159624756416	0.0886628793220038	0.160613166963514	3.01454692375218	0.33523377101813	1.79918466926065	0.115330669587053	1.71632178801032	-3.89547194346261	1.67686291116642e-05	0.000832149013998962	DOWN
ENSMUSG00000027175	Tcp11l1	t-complex 11 like 1 [Source:MGI Symbol;Acc:MGI:2444263]	2:104657288-104712169	829	1043	871	474	392	404	5.84986910897364	6.74624259156772	5.10236149795502	3.06516230220732	2.3962774611642	2.40971961195958	5.89949106616546	2.62371979177703	1.16897685114314	1.69025217860673e-05	0.000834034916726761	UP
ENSMUSG00000045055	Rpsa-ps2	ribosomal protein SA, pseudogene 2 [Source:MGI Symbol;Acc:MGI:3643356]	10:128776371-128777250	2955	3170	3804	4389	8616	12316	237.168517065784	233.208698616767	253.455523961843	322.810988391944	599.05241170356	835.532374603602	241.277579881465	585.798591566369	-1.27971086161827	1.6882649099759e-05	0.000834034916726761	DOWN
ENSMUSG00000035228	Ccdc106	coiled-coil domain containing 106 [Source:MGI Symbol;Acc:MGI:2385900]	7:5020553-5060785	91	82	128	190	303	232	1.13876678281507	0.940573015310504	1.32974170122162	2.17887355374132	3.28471064957193	2.45401657240416	1.1363604997824	2.63920025857247	-1.21568023534444	1.7065289004656e-05	0.000840304826992863	DOWN
ENSMUSG00000106032	Gm42463	predicted gene 42463 [Source:MGI Symbol;Acc:MGI:5662600]	3:94413401-94418286	32	69	35	14	4	9	0.462565608078291	0.91425424615961	0.420003470783617	0.18545910534559	0.0500860935004575	0.109965247803158	0.598941108340506	0.115170148883068	2.3786473241064	1.71180215277229e-05	0.000841141696655563	UP
ENSMUSG00000115756	Gm49519	predicted gene, 49519 [Source:MGI Symbol;Acc:MGI:6155213]	14:48518236-48560287	11	24	9	3	0	0	0.0688884527884666	0.137765247650164	0.04678799463851	0.0172184888217069	0	0	0.0844805650257135	0.0057394962739023	3.87962345417081	1.73996811229465e-05	0.000853200613730815	UP
ENSMUSG00000004698	Hdac9	histone deacetylase 9 [Source:MGI Symbol;Acc:MGI:1931221]	12:34047580-34917095	1124	1338	1237	751	452	388	4.5745569158353	4.99142666526747	4.17940025129607	2.80095346061028	1.59360648601846	1.33477523983326	4.58179461079961	1.90977839548733	1.26250754575413	1.75499852368671e-05	0.000858488491025203	UP
ENSMUSG00000043340	6530409C15Rik	RIKEN cDNA 6530409C15 gene [Source:MGI Symbol;Acc:MGI:1923474]	6:28215555-28260862	38	58	57	20	5	2	1.21775524982556	1.7036649888448	1.51638098420946	0.587325801098248	0.138813622773388	0.0541680206421814	1.47926707429327	0.260102481504606	2.5077304788743	1.75804670380315e-05	0.000858488491025203	UP
ENSMUSG00000024077	Strn	striatin, calmodulin binding protein [Source:MGI Symbol;Acc:MGI:1333757]	17:78649913-78737196	714	979	886	510	303	280	4.98901990950045	6.27025958896381	5.13940201546606	3.26565309241451	1.83408259855402	1.65374473553229	5.46622717131011	2.25116014216694	1.27987672783998	1.76737755447762e-05	0.000859478626027679	UP
ENSMUSG00000037111	Setd7	SET domain containing (lysine methyltransferase) 7 [Source:MGI Symbol;Acc:MGI:1920501]	3:51515319-51560879	2846	3696	3276	2004	1162	928	17.5815386742746	20.9285914664577	16.8007093540156	11.3449611837778	6.21853156964347	4.84578206652316	18.4369464982493	7.46975827331481	1.30346627613462	1.76450991507448e-05	0.000859478626027679	UP
ENSMUSG00000023034	Nr4a1	nuclear receptor subfamily 4, group A, member 1 [Source:MGI Symbol;Acc:MGI:1352454]	15:101254269-101274795	203	450	252	2038	526	687	3.78301971844484	7.68672315732835	3.8985668468509	34.804105664504	8.49158435318731	10.8216534646818	5.12276990754136	18.0391144941244	-1.81613252237365	1.78283900847138e-05	0.000864312379359094	DOWN
ENSMUSG00000040928	S100pbp	S100P binding protein [Source:MGI Symbol;Acc:MGI:1921898]	4:129148005-129189727	1072	1261	971	480	505	524	4.8942548494152	5.27707254839172	3.68021259393197	2.0082432036002	1.99729913711892	2.02216824631259	4.6171799972463	2.0092368623439	1.20036432716773	1.78466166617887e-05	0.000864312379359094	UP
ENSMUSG00000020740	Gga3	golgi associated, gamma adaptin ear containing, ARF binding protein 3 [Source:MGI Symbol;Acc:MGI:2384159]	11:115584255-115604051	1081	1179	1925	765	542	454	7.29921295294644	7.29709843802601	10.7905344842326	4.73364240383836	3.17036773626554	2.59119540513835	8.46228195840168	3.49840184841408	1.2743507404762	1.82205319441404e-05	0.000878804631904166	UP
ENSMUSG00000073647	Gm10557	predicted gene 10557 [Source:MGI Symbol;Acc:MGI:3708638]	18:4198320-4198938	1076	1521	1284	742	266	221	122.773312644292	159.076742325283	121.623775186938	77.5852073693013	26.2925331762136	21.3146062105822	134.491276718838	41.7307822520324	1.68832873113744	1.82034952784716e-05	0.000878804631904166	UP
ENSMUSG00000050332	Amer1	APC membrane recruitment 1 [Source:MGI Symbol;Acc:MGI:1919595]	X:95420318-95444872	346	490	445	232	110	77	2.87636330650506	3.73378694839638	3.07106701954435	1.7674146123483	0.792175288366133	0.541071411956155	3.22707242481526	1.0335537708902	1.6426125091454	1.83408735963644e-05	0.000880998248648223	UP
ENSMUSG00000062901	Klhl24	kelch-like 24 [Source:MGI Symbol;Acc:MGI:1923035]	16:20097542-20129221	4317	4758	4597	2633	1800	2017	24.8881542474134	25.1432337543899	22.0012302836801	13.9105621079066	8.9896521186027	9.82902963418075	24.0108727618278	10.9097479535634	1.13807007282205	1.83269364842984e-05	0.000880998248648223	UP
ENSMUSG00000040721	Zfhx2	zinc finger homeobox 2 [Source:MGI Symbol;Acc:MGI:2686934]	14:55060262-55092324	446	565	527	260	224	200	1.55236058740435	1.80256811231999	1.52275415119359	0.829305190417322	0.675407212337895	0.588410683744225	1.62589428363931	0.697707695499814	1.22053880447491	1.84890962066301e-05	0.000886309281905201	UP
ENSMUSG00000027263	Tubgcp4	tubulin, gamma complex associated protein 4 [Source:MGI Symbol;Acc:MGI:1196293]	2:121170654-121198770	878	1052	1042	576	433	350	4.80900525435547	5.28156605995019	4.73794860803604	2.8911205807561	2.0545087733031	1.62040252962148	4.9428399741139	2.18867729456023	1.17528094484024	1.87056263570354e-05	0.000894866519442159	UP
ENSMUSG00000033257	Ttll4	tubulin tyrosine ligase-like family, member 4 [Source:MGI Symbol;Acc:MGI:1914784]	1:74661745-74703730	643	810	688	405	142	179	2.20822631824065	2.5497830930655	1.9614742168667	1.27459111811426	0.422454774651069	0.519613425885554	2.23982787605762	0.738886439550294	1.59996331304589	1.88234614400498e-05	0.00089867710327475	UP
ENSMUSG00000095098	Ccdc85b	coiled-coil domain containing 85B [Source:MGI Symbol;Acc:MGI:2147607]	19:5453180-5457894	432	521	588	789	1082	1619	3.43600173572882	3.79833049738969	3.88246916092171	5.7508128838646	7.45514674668481	10.8845402482805	3.70560046468007	8.03016662627664	-1.11572258467973	1.89032837710205e-05	0.000900661113600222	DOWN
ENSMUSG00000056612	Ppp1r14b	protein phosphatase 1, regulatory inhibitor subunit 14B [Source:MGI Symbol;Acc:MGI:107682]	19:6974968-6977324	1486	1622	1605	2338	3472	4118	29.9356686540287	29.9507115091944	26.8415276813729	43.1616524596862	60.5912159740939	70.1214144106988	28.9093026148653	57.958094281493	-1.00347635165723	1.92120570922699e-05	0.000913523611678294	DOWN
ENSMUSG00000025362	Rps26	ribosomal protein S26 [Source:MGI Symbol;Acc:MGI:1351628]	10:128624534-128626747	7251	7611	8635	11398	16810	23079	249.941350617112	240.473888743334	247.095212730223	360.041132338216	501.958228294813	672.436542861537	245.836817363556	511.478634498189	-1.05697298208534	1.92512845504805e-05	0.00091354331545294	DOWN
ENSMUSG00000002028	Kmt2a	lysine (K)-specific methyltransferase 2A [Source:MGI Symbol;Acc:MGI:96995]	9:44803355-44881296	3181	4236	4234	2338	1222	842	11.0997673210069	13.5485296893854	12.2648667504189	7.47615006786521	3.69386483246485	2.48345660895463	12.3043879202704	4.55115716976156	1.43486757861505	1.9327232240599e-05	0.000915301942146839	UP
ENSMUSG00000024294	Mib1	mindbomb E3 ubiquitin protein ligase 1 [Source:MGI Symbol;Acc:MGI:2443157]	18:10725548-10818704	3150	4845	3740	1838	353	340	14.1455301014774	19.9429068474328	13.9425438711581	7.56375668224466	1.37322751186233	1.29057141785065	16.0103269400228	3.40918520398588	2.23150388768454	1.95821343076159e-05	0.000925511436141276	UP
ENSMUSG00000020716	Nf1	neurofibromin 1 [Source:MGI Symbol;Acc:MGI:97306]	11:79339693-79581612	1629	2002	1722	918	270	597	5.74009140990748	6.46617966318445	5.03724181037287	2.96431114099955	0.824179699675919	1.77814114345477	5.7478376278216	1.85554399471008	1.63117709974355	1.98428288973409e-05	0.000934081327513425	UP
ENSMUSG00000095403	Gm21092	predicted gene, 21092 [Source:MGI Symbol;Acc:MGI:5434447]	8:20567597-20582771	234	316	250	134	47	36	17.3059032893919	21.4215926778364	15.3490269504519	9.0816931302641	3.01116241665779	2.25048437183455	18.0255076392267	4.78111330625215	1.91462138838142	1.98166911185758e-05	0.000934081327513425	UP
ENSMUSG00000058883	Zfp708	zinc finger protein 708 [Source:MGI Symbol;Acc:MGI:3040674]	13:67069399-67097976	0	20	37	0	0	0	0	0.263764688404623	0.441932230635585	0	0	0	0.235232306346736	0	Inf	2.01204561003109e-05	0.000945259830804424	UP
ENSMUSG00000021112	Mpp5	membrane protein, palmitoylated 5 (MAGUK p55 subfamily member 5) [Source:MGI Symbol;Acc:MGI:1927339]	12:78748907-78840714	737	746	810	433	309	307	3.94822996351141	3.66319398374434	3.60231624090317	2.12571905003144	1.43401224902466	1.39016794304431	3.73791339605297	1.64996641403347	1.17979648565419	2.02130491386356e-05	0.000947718202342764	UP
ENSMUSG00000078887	Gm6710	predicted gene 6710 [Source:MGI Symbol;Acc:MGI:3779623]	2:175869219-175881248	166	206	218	96	66	71	2.99933192961496	3.41168526768782	3.26990411799894	1.58953121748653	1.03304098826922	1.08435200600059	3.22697377176724	1.23564140391878	1.38492173315197	2.04829659047054e-05	0.000958464350892748	UP
ENSMUSG00000031529	Tnks	tankyrase, TRF1-interacting ankyrin-related ADP-ribose polymerase [Source:MGI Symbol;Acc:MGI:1341087]	8:34826460-34965690	1638	2102	2019	1184	584	484	6.9554522447876	8.18145086988816	7.11720914534121	4.60730032531986	2.1482451394609	1.73720349836626	7.41803742000566	2.83091632104901	1.38976844017468	2.05283246844072e-05	0.000958648769234992	UP
ENSMUSG00000053574	4930563E22Rik	RIKEN cDNA 4930563E22 gene [Source:MGI Symbol;Acc:MGI:1922554]	11:72215138-72218444	32	35	21	7	6	6	0.560400585437771	0.561836120585286	0.305301803855505	0.112333973686848	0.091026676160969	0.088819916817054	0.475846169959521	0.0973935222216237	2.28859753406569	2.05683659116995e-05	0.000958648769234992	UP
ENSMUSG00000090247	Bloc1s1	biogenesis of lysosomal organelles complex-1, subunit 1 [Source:MGI Symbol;Acc:MGI:1195276]	10:128917882-128924035	179	179	236	347	441	508	7.53881424364632	6.91014965964374	8.25132138007278	13.3925077276505	16.0896786814637	18.0845251558847	7.56676176112095	15.8555705216663	-1.0672418622009	2.10006708551358e-05	0.000976863221180498	DOWN
ENSMUSG00000098320	Vis1	viral integration site 1 [Source:MGI Symbol;Acc:MGI:96091]	2:45280724-45280924	19	25	33	9	2	4	6.67644918063565	8.05228322566675	9.62631515604669	2.89802484494129	0.608905134895288	1.1881811294916	8.1183491874497	1.56503703644273	2.37498959595586	2.15032850077069e-05	0.000996547896819549	UP
ENSMUSG00000102672	Gm37105	predicted gene, 37105 [Source:MGI Symbol;Acc:MGI:5610333]	9:72594923-72597007	13	17	13	4	1	0	0.440385119294961	0.527856396262685	0.365578406406627	0.124182328972797	0.0293359042516265	0	0.444606640654758	0.0511727444081412	3.11908198399016	2.15085325905736e-05	0.000996547896819549	UP
ENSMUSG00000083823	Amd-ps1	S-adenosylmethionine decarboxylase, pseudogene 1 [Source:MGI Symbol;Acc:MGI:1310005]	X:155155195-155156188	9	7	18	2	0	0	0.639481858517765	0.455940080730639	1.061781445799	0.130241527116842	0	0	0.719067795015801	0.0434138423722807	4.04990077690081	2.18521447451846e-05	0.00101047923549589	UP
ENSMUSG00000087129	Gm16316	predicted gene 16316 [Source:MGI Symbol;Acc:MGI:3826530]	2:163685004-163692279	13	14	13	2	2	1	0.270616850495135	0.267120635731536	0.224648092354205	0.0381550480265666	0.0360713033050259	0.0175930323453239	0.254128526193625	0.0306064612256388	3.05365017590066	2.20442627981706e-05	0.0010153734118993	UP
ENSMUSG00000056234	Ncoa4	nuclear receptor coactivator 4 [Source:MGI Symbol;Acc:MGI:1350932]	14:32159865-32179855	509	567	717	324	200	105	2.77821402698168	2.83672554114859	3.24884174007893	1.620601180581	0.945666214291485	0.484428630372942	2.95459376940307	1.01689867508181	1.53878385157408	2.22195805013814e-05	0.00101945860869593	UP
ENSMUSG00000028414	Fktn	fukutin [Source:MGI Symbol;Acc:MGI:2179507]	4:53713998-53777890	1022	881	812	276	353	54	5.78386725374055	4.57013887360024	3.81491866441913	1.43139477833819	1.73061877456497	0.258316744922633	4.72297493058664	1.14011009927526	2.05052272701212	2.2324724304279e-05	0.00102228995320976	UP
ENSMUSG00000009378	Slc16a12	solute carrier family 16 (monocarboxylic acid transporters), member 12 [Source:MGI Symbol;Acc:MGI:2147716]	19:34668403-34747289	1044	1117	1067	597	502	436	16.7165067485329	16.3939714022359	14.1831071070956	8.75997808896123	6.96319708881233	5.90100284203462	15.7645284192881	7.20805933993606	1.12899922061422	2.26173889499184e-05	0.00102677360895714	UP
ENSMUSG00000029491	Pde6b	phosphodiesterase 6B, cGMP, rod receptor, beta polypeptide [Source:MGI Symbol;Acc:MGI:97525]	5:108388391-108432397	7	5	8	0	0	0	0.0735007380590233	0.0481248993429559	0.0697370201592972	0	0	0	0.0637875525204255	0	Inf	2.25660030387643e-05	0.00102677360895714	UP
ENSMUSG00000033964	Zbtb41	zinc finger and BTB domain containing 41 [Source:MGI Symbol;Acc:MGI:2444487]	1:139422288-139453005	571	766	718	396	256	189	3.49109031562237	4.29278928095639	3.64427775905652	2.21872731486363	1.35589047769008	0.97674455300175	3.80938578521176	1.51712078185182	1.32822245354053	2.25345802485249e-05	0.00102677360895714	UP
ENSMUSG00000058443	Rpl10-ps3	ribosomal protein L10, pseudogene 3 [Source:MGI Symbol;Acc:MGI:3704336]	9:50344201-50344968	684	729	807	1031	1760	2373	62.903805975748	61.4517824159865	61.6106837919067	86.8886371679682	140.21464055002	184.464509625443	61.9887573945471	137.18926244781	-1.14608907921811	2.26171669797792e-05	0.00102677360895714	DOWN
ENSMUSG00000097310	A930038B10Rik	RIKEN cDNA A930038B10 gene [Source:MGI Symbol;Acc:MGI:2443813]	14:34759402-34770553	0	0	0	0	20	36	0	0	0	0	0.163176753647266	0.286599889998933	0	0.149925547882066	-Inf	2.26407572353638e-05	0.00102677360895714	DOWN
ENSMUSG00000056268	Dennd1b	DENN/MADD domain containing 1B [Source:MGI Symbol;Acc:MGI:2447812]	1:138963435-139178960	884	1152	1050	628	353	320	1.69189188051084	2.02096558354559	1.6682898002389	1.1014468332606	0.585267384943521	0.517683894775226	1.79371575476511	0.734799370993116	1.28752899184932	2.27091902661239e-05	0.0010278965601803	UP
ENSMUSG00000107120	Gm43059	predicted gene 43059 [Source:MGI Symbol;Acc:MGI:5663196]	5:31461022-31462409	29	58	47	17	2	4	1.47565843320003	2.70524325318007	1.98540643347614	0.792706014905856	0.088177184520139	0.172063693824071	2.05543603995208	0.350982297750022	2.54997430625421	2.27661785566674e-05	0.00102849816638826	UP
ENSMUSG00000029561	Oasl2	2'-5' oligoadenylate synthetase-like 2 [Source:MGI Symbol;Acc:MGI:1344390]	5:114896936-114912234	13	15	24	79	106	28	0.0856372853693335	0.0905674518692562	0.131245508564845	0.476888787583055	0.60488168119108	0.155905198011887	0.102483415267812	0.412558555595341	-2.0092084401352	2.28136855788986e-05	0.00102866995684011	DOWN
ENSMUSG00000117333	Gm16386	predicted gene 16386 [Source:MGI Symbol;Acc:MGI:3646848]	17:22777217-22807736	10	4	8	0	0	0	0.460744499635426	0.16892639991889	0.30596947005312	0	0	0	0.311880123202479	0	Inf	2.29517494838568e-05	0.00103291649637005	UP
ENSMUSG00000060657	Marf1	meiosis regulator and mRNA stability 1 [Source:MGI Symbol;Acc:MGI:2444505]	16:14109173-14163351	3891	4611	3746	2245	1495	1891	25.0722420931819	27.2341038215037	20.0383298596189	13.2565823149782	8.34512647264882	10.2995368964063	24.1148919247682	10.6337485613444	1.18127408550218	2.32237278612589e-05	0.00104117501461038	UP
ENSMUSG00000102562	Gm37694	predicted gene, 37694 [Source:MGI Symbol;Acc:MGI:5610922]	16:77685277-77687409	11	28	32	7	1	0	0.364240023698231	0.849826832664887	0.879636915341633	0.212397053857974	0.0286757432558093	0	0.697901257234917	0.0803575990379278	3.11851656643247	2.32107662926828e-05	0.00104117501461038	UP
ENSMUSG00000036990	Otud4	OTU domain containing 4 [Source:MGI Symbol;Acc:MGI:1098801]	8:79639618-79677724	2991	3456	3229	2027	1115	984	15.232973383859	16.1334833683447	13.6520598438704	9.46031132078764	4.91929276870789	4.23601510186949	15.0061721986914	6.20520639712167	1.27400491556537	2.34555464839965e-05	0.0010495688167183	UP
ENSMUSG00000030201	Lrp6	low density lipoprotein receptor-related protein 6 [Source:MGI Symbol;Acc:MGI:1298218]	6:134446476-134566965	1629	2157	1899	1176	620	535	7.37433612486768	8.95030827362474	7.13655484876022	4.87857027023389	2.43138218910372	2.04714903786165	7.82039974908421	3.11903383239975	1.3261431526786	2.37945340229405e-05	0.00106271716754829	UP
ENSMUSG00000102222	Pcdhga10	protocadherin gamma subfamily A, 10 [Source:MGI Symbol;Acc:MGI:1935227]	18:37746993-37841873	0	52	15	0	0	0	0	0.711425541109078	0.185857690034062	0	0	0	0.299094410381047	0	Inf	2.40406708975646e-05	0.00107167664946208	UP
ENSMUSG00000032238	Rora	RAR-related orphan receptor alpha [Source:MGI Symbol;Acc:MGI:104661]	9:68653786-69388246	52	72	93	28	17	23	0.24690181505785	0.313359190080742	0.366579122916846	0.121831194653894	0.069927152571894	0.092309107045913	0.308946709351813	0.0946891514239003	1.70608695701904	2.42408832198888e-05	0.00107292494042086	UP
ENSMUSG00000039146	Ifi44l	interferon-induced protein 44 like [Source:MGI Symbol;Acc:MGI:95975]	3:151758737-151762892	170	156	251	504	487	305	8.7259250154513	7.33962821084961	10.6954538834471	23.7070556549592	21.6547135874696	13.232985351454	8.92033570324934	19.5315848646276	-1.13063910964533	2.42213862564216e-05	0.00107292494042086	DOWN
ENSMUSG00000083677	Gm11699	predicted gene 11699 [Source:MGI Symbol;Acc:MGI:3650316]	11:114932871-114933271	51	93	88	32	12	5	8.98269787126757	15.014370847218	12.8671955702735	5.1649854772692	1.83097548607076	0.744432832357842	12.288088096253	2.5801312652326	2.25174409390769	2.41457653853219e-05	0.00107292494042086	UP
ENSMUSG00000097960	A330074K22Rik	RIKEN cDNA A330074K22 gene [Source:MGI Symbol;Acc:MGI:3045392]	8:120204434-120228230	119	174	144	72	35	22	3.37678223177288	4.52576653525184	3.39219146519794	1.87230159284309	0.860361164320537	0.527683731844223	3.76491341074089	1.08678216300262	1.79255389234083	2.42510119515613e-05	0.00107292494042086	UP
ENSMUSG00000020205	Phlda1	pleckstrin homology like domain, family A, member 1 [Source:MGI Symbol;Acc:MGI:1096880]	10:111506286-111508645	113	133	144	361	240	259	3.45350396508218	3.72580521723738	3.65346800384149	10.1105100164381	6.35409129187286	6.69077970964294	3.61092572872035	7.71846033931797	-1.09594434417349	2.43578967676946e-05	0.00107563192536816	DOWN
ENSMUSG00000092511	Gm20547	predicted gene 20547 [Source:MGI Symbol;Acc:MGI:5142012]	17:34856412-34882042	16	2	28	0	1	0	0.278414542872353	0.0318915505814549	0.404461583296132	0	0.0150690712896381	0	0.23825589224998	0.0050230237632127	5.5678119830887	2.44521958635182e-05	0.00107777403378207	UP
ENSMUSG00000083849	Gm13477	predicted gene 13477 [Source:MGI Symbol;Acc:MGI:3652109]	2:44788265-44790951	20	22	15	2	6	1	0.525704852219942	0.530059046962568	0.327308741809149	0.0481801555467587	0.136624705975879	0.0222155410300275	0.461024213663886	0.0690068008508884	2.74003206866269	2.46344082568892e-05	0.0010837758264344	UP
ENSMUSG00000081553	Ccdc50-ps	Ccdc50 retrotransposed pseudogene [Source:MGI Symbol;Acc:MGI:3651098]	4:100567108-100568048	50	45	46	16	16	10	3.75287905820518	3.09592053164921	2.86622776166121	1.10054544811126	1.04032074681999	0.634413772065796	3.2383424505052	0.925093322332349	1.80758474136198	2.47369913044359e-05	0.00108625851554572	UP
ENSMUSG00000033327	Tnxb	tenascin XB [Source:MGI Symbol;Acc:MGI:1932137]	17:34660457-34719815	138	205	165	78	50	61	0.698193213480691	0.950684370307065	0.693016295263961	0.361638362570806	0.219141504325701	0.260866537242501	0.780631293017239	0.280548801379669	1.47638954794386	2.47907807544203e-05	0.00108659330841116	UP
ENSMUSG00000073733	Cplane2	ciliogenesis and planar polarity effector 2 [Source:MGI Symbol;Acc:MGI:1923416]	4:141213956-141226756	20	22	12	4	3	1	0.638016683791773	0.643301110744544	0.317799083747125	0.116946773219639	0.0829066361691933	0.0269616796511671	0.533038959427814	0.0756050296799998	2.8176868632675	2.49636474534597e-05	0.00109213637567302	UP
ENSMUSG00000025144	Cenpx	centromere protein X [Source:MGI Symbol;Acc:MGI:894324]	11:120710942-120713738	260	241	568	602	1018	1058	9.32629247885324	7.92390187187006	16.9140009040006	19.7886471245977	31.6332537369964	32.0786535807138	11.388065084908	27.833518147436	-1.28930063288207	2.50861678050716e-05	0.00109546035552499	DOWN
ENSMUSG00000035236	Scai	suppressor of cancer cell invasion [Source:MGI Symbol;Acc:MGI:2443716]	2:39066214-39190734	655	1006	797	381	222	67	3.19885970710087	4.50337025704711	3.23127550426701	1.70514829993148	0.939218173188122	0.276580527204294	3.644501822805	0.973649000107965	1.90424794156029	2.53443864343893e-05	0.0011026447754274	UP
ENSMUSG00000070733	Fryl	FRY like transcription coactivator [Source:MGI Symbol;Acc:MGI:1919563]	5:73019987-73256619	1318	1762	1738	968	554	605	3.40162466136612	4.16833539008485	3.72376588622001	2.28944009625982	1.23862704418811	1.31983695539816	3.76457531255699	1.6159680319487	1.22008846335276	2.53181997561754e-05	0.0011026447754274	UP
ENSMUSG00000007721	Ccdc124	coiled-coil domain containing 124 [Source:MGI Symbol;Acc:MGI:1916403]	8:70868227-70873935	501	602	645	814	1388	1601	19.8457920327445	21.8581295644015	21.21056076174	29.5487014409554	47.6299300668669	53.6063583865387	20.9714941196287	43.5949966314537	-1.05573291707532	2.54721436662463e-05	0.00110615838648052	DOWN
ENSMUSG00000116835	Gm49594	predicted gene, 49594 [Source:MGI Symbol;Acc:MGI:6215000]	16:34006843-34007457	873	1009	1041	1456	2007	2963	100.258474952753	106.21460313266	99.2475178775334	153.232813570338	199.670609533749	287.62910664793	101.906865320982	213.510843250672	-1.06705809257008	2.56809100883822e-05	0.00111317049861925	DOWN
ENSMUSG00000098652	Gm27671	predicted gene, 27671 [Source:MGI Symbol;Acc:MGI:5531053]	16:14128566-14128631	34	38	28	13	4	1	36.3844630947303	37.2746264165311	24.8743873727121	12.7488356021436	3.70788867944296	0.904441799207332	32.8444922946578	5.78705536026463	2.50475011432237	2.60977579336918e-05	0.00112915979500975	UP
ENSMUSG00000030660	Pik3c2a	phosphatidylinositol-4-phosphate 3-kinase catalytic subunit type 2 alpha [Source:MGI Symbol;Acc:MGI:1203729]	7:116337265-116443449	1209	1443	1314	821	498	406	5.29125648333352	5.78875161556656	4.77407820171008	3.2927528158423	1.8880829405455	1.50194086538827	5.28469543353672	2.22759220725869	1.24633517809939	2.65540795120237e-05	0.00114567038671425	UP
ENSMUSG00000061833	Gm6311	predicted gene 6311 [Source:MGI Symbol;Acc:MGI:3644735]	13:75954136-75955013	5349	5502	6341	7501	14499	17883	430.289023154538	405.689965648577	423.454957896776	552.955382513159	1010.38138204429	1215.9680068427	419.81131556663	926.43492380005	-1.14194858613878	2.6587174809406e-05	0.00114567038671425	DOWN
ENSMUSG00000103739	Gm37653	predicted gene, 37653 [Source:MGI Symbol;Acc:MGI:5610881]	1:160915324-160918901	14	8	13	1	2	0	0.276357078350255	0.144753589198244	0.213032693504141	0.0180911232468056	0.0342062415075329	0	0.21138112035088	0.0174324549181128	3.59999887137804	2.66253856282743e-05	0.00114567038671425	UP
ENSMUSG00000087370	Tmem170b	transmembrane protein 170B [Source:MGI Symbol;Acc:MGI:3647046]	13:41605907-41641355	1882	2163	1990	1244	715	733	17.1072710613723	18.0220322037882	15.0167497544224	10.362508605517	5.63024063088314	5.63195808723255	16.7153510065276	7.20823577454423	1.21345554428176	2.70073271416039e-05	0.00115998441410936	UP
ENSMUSG00000041961	Znrf3	zinc and ring finger 3 [Source:MGI Symbol;Acc:MGI:3039616]	11:5276324-5444847	274	393	278	134	144	67	1.77821147819528	2.33782293786323	1.49775156705693	0.796932549793459	0.809574090562147	0.367537221761325	1.87126199437181	0.658014620705644	1.50782001838496	2.74328315229091e-05	0.00117184492841146	UP
ENSMUSG00000046952	Gm5815	predicted pseudogene 5815 [Source:MGI Symbol;Acc:MGI:3648184]	17:58593614-58594840	3	9	11	0	0	0	0.172682686054512	0.474859204609927	0.525658814567606	0	0	0	0.391066901744015	0	Inf	2.74122834196349e-05	0.00117184492841146	UP
ENSMUSG00000029787	Avl9	AVL9 cell migration associated [Source:MGI Symbol;Acc:MGI:1926187]	6:56714899-56761912	742	926	869	520	259	269	5.04686291389686	5.77316971906904	4.90680745581167	3.24118398410402	1.52607878377835	1.54655000659657	5.24228002959252	2.10460425815965	1.31664544105039	2.75494907026938e-05	0.00117469630918352	UP
ENSMUSG00000033632	AW554918	expressed sequence AW554918 [Source:MGI Symbol;Acc:MGI:2147376]	18:25168999-25467321	151	140	189	52	78	53	0.880893717181833	0.748619831277925	0.915310239915685	0.277990025770669	0.394183397460872	0.261344661591375	0.848274596125148	0.311172694940972	1.4468158861837	2.78108931656626e-05	0.00117520207867694	UP
ENSMUSG00000037646	Vps13b	vacuolar protein sorting 13B [Source:MGI Symbol;Acc:MGI:1916380]	15:35371160-35931229	1924	2653	2710	1478	829	556	5.8244358589805	7.36159805139128	6.81051347462029	4.10021458528707	2.17401789913694	1.42271359729673	6.66551579499736	2.56564869390691	1.377392878819	2.78110021592836e-05	0.00117520207867694	UP
ENSMUSG00000062627	Mysm1	myb-like, SWIRM and MPN domains 1 [Source:MGI Symbol;Acc:MGI:2444584]	4:94942040-94979100	807	1010	1041	586	345	281	3.57620102714397	4.10256649695639	3.82966642581773	2.37974026092487	1.32442470829993	1.05256598805026	3.8361446499727	1.58557698575835	1.274649193817	2.78030648283007e-05	0.00117520207867694	UP
ENSMUSG00000066629	Rpl36-ps3	ribosomal protein L36, pseudogene 3 [Source:MGI Symbol;Acc:MGI:3642480]	12:12912022-12912336	5	7	6	15	30	37	1.12114494911287	1.43874425475002	1.11683678002561	3.08216897681149	5.82715214217759	7.01239915507835	1.22557532796283	5.30724009135581	-2.11450265572702	2.76936419045286e-05	0.00117520207867694	DOWN
ENSMUSG00000085286	Ube4bos3	ubiquitination factor E4B, opposite strand 3 [Source:MGI Symbol;Acc:MGI:1921560]	4:149334639-149335897	16	23	24	7	3	2	1.49482093851704	1.96956687975328	1.86139463337602	0.59926311624214	0.242798005924066	0.157918409385407	1.77526081721545	0.333326510517204	2.41302302836172	2.79378582397744e-05	0.00117633876456095	UP
ENSMUSG00000047213	Ythdf3	YTH N6-methyladenosine RNA binding protein 3 [Source:MGI Symbol;Acc:MGI:1918850]	3:16183212-16217037	1969	2037	2376	1085	1086	990	14.3369290268737	13.595256726102	14.3621216174051	7.23974831597518	6.85014677973241	6.0931204285824	14.0981024567936	6.72767184143	1.06732175376034	2.81198861009193e-05	0.00117978210188474	UP
ENSMUSG00000023046	Igfbp6	insulin-like growth factor binding protein 6 [Source:MGI Symbol;Acc:MGI:96441]	15:102144362-102149511	3	3	14	48	45	17	0.190541057364106	0.174676501052694	0.738178761959982	2.79386011066334	2.47601563595226	0.91266838379926	0.367798773458927	2.06084804347162	-2.48624955800283	2.81749325256574e-05	0.00117998823284057	DOWN
ENSMUSG00000111966	Gm5781	predicted gene 5781 [Source:MGI Symbol;Acc:MGI:3646721]	10:116972766-116973208	170	178	235	283	507	759	27.1035503865936	26.012634486044	31.1034811477209	41.3474426783297	70.0238112233838	102.285534495142	28.0732220067862	71.2189294656185	-1.34306609617307	2.85425597283286e-05	0.00119326150679515	DOWN
ENSMUSG00000031818	Cox4i1	cytochrome c oxidase subunit 4I1 [Source:MGI Symbol;Acc:MGI:88473]	8:120668222-120674207	3044	3118	4120	4757	7804	9859	80.7945192547601	75.8576691791364	90.7812932231839	115.705412006305	179.437909465944	221.189384228341	82.4778272190268	172.110901900197	-1.06126025167114	2.86389912062214e-05	0.00119517009932772	DOWN
ENSMUSG00000030180	Kdm5a	lysine (K)-specific demethylase 5A [Source:MGI Symbol;Acc:MGI:2136980]	6:120364124-120444574	1673	2094	1912	1184	682	629	6.52144644309171	7.48187780654001	6.18724872938434	4.22944016287021	2.30298920937676	2.07249016212162	6.73019099300535	2.8683065114562	1.23044824620425	2.93109058095747e-05	0.00121673860677241	UP
ENSMUSG00000019659	Ccdc12	coiled-coil domain containing 12 [Source:MGI Symbol;Acc:MGI:1919904]	9:110656503-110711606	84	113	159	224	287	303	1.14910589928787	1.41691167957724	1.80567574979214	2.80809250274164	3.40111661503513	3.50362222082227	1.45723110955242	3.23761044619968	-1.15169970925242	2.96173943985655e-05	0.00122513991556948	DOWN
ENSMUSG00000064369	mt-Te	mitochondrially encoded tRNA glutamic acid [Source:MGI Symbol;Acc:MGI:102488]	MT:14071-14139	212	169	216	282	570	786	217.004198554676	158.564417873349	183.54793601992	264.524450253956	505.437819043616	680.063973270778	186.372184149315	483.342080856117	-1.3748580491759	2.95877582094836e-05	0.00122513991556948	DOWN
ENSMUSG00000061099	Gapdhs	glyceraldehyde-3-phosphate dehydrogenase, spermatogenic [Source:MGI Symbol;Acc:MGI:95653]	7:30729775-30743681	17	35	27	8	5	4	0.597356856779154	1.12730600712461	0.787604856048417	0.257598485003049	0.152211554523655	0.11881811294916	0.837422573317394	0.176209384158621	2.24866504939138	2.97070807902964e-05	0.00122669396589685	UP
ENSMUSG00000018501	Ncor1	nuclear receptor co-repressor 1 [Source:MGI Symbol;Acc:MGI:1349717]	11:62316426-62458541	4193	5273	4535	2896	1862	1335	14.1439872982715	16.3038710002631	12.6994836534722	8.95218012345225	5.4410958389198	3.80646867947955	14.3824473173356	6.06658154728387	1.24535347807759	3.03405738482802e-05	0.00124866089915782	UP
ENSMUSG00000025178	Pi4k2a	phosphatidylinositol 4-kinase type 2 alpha [Source:MGI Symbol;Acc:MGI:1934031]	19:42090470-42122087	620	822	886	445	335	223	3.73028862503333	4.53324232091422	4.42534079328145	2.45354570801422	1.74604734330726	1.13409824805204	4.22962391307633	1.77789709979117	1.25035756141057	3.04895777139172e-05	0.00124866089915782	UP
ENSMUSG00000048279	Sacs	sacsin [Source:MGI Symbol;Acc:MGI:1354724]	14:61138457-61240695	1008	1312	1202	698	343	212	2.90397526922601	3.4645939598135	2.87474200533298	1.84277170315093	0.856024272669699	0.516252693897217	3.08110374479083	1.07168288990595	1.5235691839686	3.03595925788102e-05	0.00124866089915782	UP
ENSMUSG00000081232	Gm14373	predicted gene 14373 [Source:MGI Symbol;Acc:MGI:3651800]	X:5699727-5701884	107	105	88	32	4	1	3.50198533444261	3.14997925067719	2.39098490439281	0.959758654487928	0.113401600020035	0.0276613339887321	3.0143164965042	0.366940529498898	3.03821273687376	3.05458567771816e-05	0.00124866089915782	UP
ENSMUSG00000114253	Gm47798	predicted gene, 47798 [Source:MGI Symbol;Acc:MGI:6096974]	14:16304511-16308325	17	38	25	9	0	2	0.314727990072372	0.644855922278127	0.384230183164863	0.152687547531638	0	0.0312939233277504	0.447938031838454	0.0613271569531295	2.86870118613656	3.05573640614735e-05	0.00124866089915782	UP
ENSMUSG00000030428	Ttyh1	tweety family member 1 [Source:MGI Symbol;Acc:MGI:1889007]	7:4119408-4136708	18	17	25	2	7	0	0.0783875900069871	0.0678616713656245	0.0903834103325905	0.00798249339956472	0.0264074451425471	0	0.0788775572350674	0.0114633128473706	2.78259083655659	3.14964462165855e-05	0.00127815836999961	UP
ENSMUSG00000061755	Bod1l	biorientation of chromosomes in cell division 1-like [Source:MGI Symbol;Acc:MGI:2444804]	5:41787538-41844315	1074	1541	1430	821	505	350	5.7935844744241	7.61959248107601	6.4038439631464	4.05853852761499	2.35990358597951	1.59589785530199	6.60567363954884	2.67144665629883	1.30608448389881	3.14256699624635e-05	0.00127815836999961	UP
ENSMUSG00000090070	Gm16577	predicted gene 16577 [Source:MGI Symbol;Acc:MGI:4414997]	10:11212280-11212979	12	13	16	4	1	0	1.79941958207122	1.78687136970709	1.99172483053687	0.54972432252289	0.129862760859111	0	1.85933859410506	0.226529027794	3.03702167908742	3.14929102418415e-05	0.00127815836999961	UP
ENSMUSG00000091449	Gm10269	predicted gene 10269 [Source:MGI Symbol;Acc:MGI:3642381]	18:20682594-20682963	128	139	153	234	322	459	24.4338638924772	24.320940086274	24.2456765147804	40.9335530390955	53.2470378957303	74.0605986581693	24.3334934978439	56.0803965309984	-1.20455309112646	3.14056414454638e-05	0.00127815836999961	DOWN
ENSMUSG00000083152	Apc-ps1	adenomatosis polyposis coli, pseudogene 1 [Source:MGI Symbol;Acc:MGI:1930261]	5:76196625-76197094	9	20	16	3	1	2	1.35243610078012	2.75493799016658	1.99596254294227	0.413170461555768	0.13013906460562	0.254013441479506	2.03444554462966	0.265774322546965	2.93636203247305	3.17424231587219e-05	0.00128592325970196	UP
ENSMUSG00000060377	Rpl36a-ps1	ribosomal protein L36A, pseudogene 1 [Source:MGI Symbol;Acc:MGI:3642585]	14:98993870-98994318	481	502	611	673	1437	2009	75.6625350923575	72.3811724427675	79.7882331533973	97.0139750867312	195.81785155734	267.122149234587	75.9439802295074	186.651325292886	-1.29733823453866	3.18584320095263e-05	0.00128840535087323	DOWN
ENSMUSG00000062997	Rpl35	ribosomal protein L35 [Source:MGI Symbol;Acc:MGI:1913739]	2:39001580-39005624	4219	4778	5779	6954	10612	13430	175.181151264374	181.848623760702	199.201368659049	264.603641985395	381.711047238588	471.354843984575	185.410381228042	372.556511069519	-1.00673725322769	3.20660726584939e-05	0.00129457830559686	DOWN
ENSMUSG00000084834	4930565N06Rik	RIKEN cDNA 4930565N06 gene [Source:MGI Symbol;Acc:MGI:1915556]	16:36880519-36897189	148	211	161	40	3	0	4.32661364988889	5.65395934783626	3.90726469704478	1.07157786889117	0.0759748727146499	0	4.62927923158998	0.382517580535273	3.59718962577458	3.23103855383258e-05	0.00130220812399927	UP
ENSMUSG00000035545	Leng8	leukocyte receptor cluster (LRC) member 8 [Source:MGI Symbol;Acc:MGI:2142195]	7:4137039-4148177	2717	3354	2986	1876	1183	826	14.5521042974261	16.4658931067273	13.2766264175903	9.20772254126268	5.48884192637325	3.73947064273727	14.7648746072479	6.14534503679107	1.26460318463676	3.25897973006354e-05	0.00131122403258984	UP
ENSMUSG00000029729	Zkscan1	zinc finger with KRAB and SCAN domains 1 [Source:MGI Symbol;Acc:MGI:1921820]	5:138085084-138107822	728	926	932	504	149	195	2.94185941592675	3.42994589557232	3.12657031102266	1.86639824815333	0.521597484883609	0.666069561780489	3.16612520750724	1.01802176493914	1.63694990334041	3.28551238146566e-05	0.00131964342871258	UP
ENSMUSG00000024208	Uqcc2	ubiquinol-cytochrome c reductase complex assembly factor 2 [Source:MGI Symbol;Acc:MGI:1914517]	17:27122663-27133916	443	411	547	708	989	1318	20.9148525292916	17.7859836369507	21.4387604311684	30.631433226777	40.4488958924528	52.596894363742	20.0465321991369	41.2257411609906	-1.04019274087235	3.32449537797073e-05	0.00133302636646162	DOWN
ENSMUSG00000054263	Lifr	LIF receptor alpha [Source:MGI Symbol;Acc:MGI:96788]	15:7090614-7197489	180	269	262	62	125	49	0.900304095970688	1.23326336543034	1.08787818915783	0.284176635848435	0.541611621864715	0.207161474604917	1.07381521685295	0.344316577439356	1.64093820676551	3.34066683250632e-05	0.00133723257205274	UP
ENSMUSG00000007812	Zfp655	zinc finger protein 655 [Source:MGI Symbol;Acc:MGI:1919861]	5:145231715-145247302	716	881	844	483	305	325	4.53138819430217	5.11069293391855	4.43426975558911	2.80122871654358	1.67215921490125	1.73858479701305	4.69211696126994	2.07065757615263	1.18014998078287	3.36557735629829e-05	0.00134428615473816	UP
ENSMUSG00000066270	Gm10157	predicted gene 10157 [Source:MGI Symbol;Acc:MGI:3642264]	9:118837613-118837955	142	136	173	291	355	294	29.239829646025	25.6693181522046	29.5730573745666	54.9116328319422	63.3251085675939	51.171602196216	28.1607350575987	56.4694478652507	-1.00378553331198	3.36971080127252e-05	0.00134428615473816	DOWN
ENSMUSG00000037674	Rfx7	regulatory factor X, 7 [Source:MGI Symbol;Acc:MGI:2442675]	9:72532240-72622937	1407	1661	1677	996	500	539	3.75395818985992	4.06210500893895	3.71441441256166	2.43521925248124	1.15564643497421	1.21556526502513	3.84349253712018	1.60214365082686	1.26241435924762	3.45485689471517e-05	0.00137023700338094	UP
ENSMUSG00000047126	Cltc	clathrin, heavy polypeptide (Hc) [Source:MGI Symbol;Acc:MGI:2388633]	11:86694351-86757565	13209	14639	14525	9050	5490	4619	85.1607963434837	86.5101823834164	77.7405709661196	53.4689451031068	30.662092621323	25.1716589435927	83.1371832310066	36.4342322226742	1.19019927972066	3.45804809452469e-05	0.00137023700338094	UP
ENSMUSG00000025255	Zfhx4	zinc finger homeodomain 4 [Source:MGI Symbol;Acc:MGI:2137668]	3:5218526-5415857	2201	3154	2569	1597	757	503	5.99907937702425	7.87974633048692	5.81286600306076	3.98889515691117	1.78739183364634	1.1588481117834	6.56389723685731	2.3117117007803	1.50559116543562	3.48938019801797e-05	0.00138032843228149	UP
ENSMUSG00000041695	Kcnj2	potassium inwardly-rectifying channel, subfamily J, member 2 [Source:MGI Symbol;Acc:MGI:104744]	11:111066164-111076821	3011	3187	3157	1841	1277	1392	39.0638349601835	37.8993819560916	34.0016869280595	21.8877457491394	14.352071766881	15.2650193673507	36.9883012814449	17.1682789611237	1.10732362178672	3.49900221713947e-05	0.00138181233531563	UP
ENSMUSG00000026276	Septin2	septin 2 [Source:MGI Symbol;Acc:MGI:97298]	1:93478964-93510260	257	265	305	154	2332	2524	1.88666336504242	1.78317719698224	1.85875855575698	1.03601320081309	14.8303070551038	15.6619371765949	1.84286637259388	10.5094191441706	-2.51165956457264	3.53138319659438e-05	0.00138843434198064	DOWN
ENSMUSG00000040339	Fam102b	family with sequence similarity 102, member B [Source:MGI Symbol;Acc:MGI:3036259]	3:108970997-109027607	2236	2315	2241	1421	845	831	27.2709585760126	25.880081932393	22.6898791461725	15.8820291922711	8.92781098731161	8.56689983276669	25.280306551526	11.1255800041165	1.18413340857041	3.53346718293072e-05	0.00138843434198064	UP
ENSMUSG00000075266	Cenpw	centromere protein W [Source:MGI Symbol;Acc:MGI:1913561]	10:30194569-30200560	150	162	211	295	391	457	1.86683768869533	1.84805998114799	2.180022520812	3.36451281361488	4.21553757681548	4.80758329269203	1.96497339688511	4.12921122770746	-1.07135644028289	3.5285424077403e-05	0.00138843434198064	DOWN
ENSMUSG00000024378	Stard4	StAR-related lipid transfer (START) domain containing 4 [Source:MGI Symbol;Acc:MGI:2156764]	18:33199355-33213862	959	978	1022	558	369	454	9.97688538181591	9.32612461678319	8.82651184734381	5.31978110195663	3.32554475485536	3.99232640120005	9.37650728198097	4.21255075267068	1.15435655572299	3.54201592064948e-05	0.00138947381207211	UP
ENSMUSG00000097785	B230217O12Rik	RIKEN cDNA B230217O12 gene [Source:MGI Symbol;Acc:MGI:2444948]	19:57323193-57360775	25	18	28	1	9	1	0.621954771710299	0.410463010959056	0.578270365128214	0.0228002955185172	0.193964733158078	0.0210261214327876	0.536896049265856	0.0792637167031276	2.7599102664328	3.55532393550244e-05	0.0013913317575317	UP
ENSMUSG00000083394	Gm11703	predicted gene 11703 [Source:MGI Symbol;Acc:MGI:3649808]	11:115724326-115724808	369	379	422	565	871	1145	53.9586609643289	50.7995584176573	51.2282724869901	75.7122915467134	110.33483744944	141.525455436685	51.9954972896588	109.190861477613	-1.07039351852857	3.57037477823721e-05	0.00139363036741906	DOWN
ENSMUSG00000030785	Cox6a2	cytochrome c oxidase subunit 6A2 [Source:MGI Symbol;Acc:MGI:104649]	7:128205435-128206387	16	54	181	580	1005	139	1.66188916105718	5.14104921226218	15.606779230982	55.2057647717033	90.4271912909808	12.2034304921066	7.46990586810045	52.6121288515969	-2.81623345907273	3.58327278417e-05	0.00139452085223474	DOWN
ENSMUSG00000070565	Rasal2	RAS protein activator like 2 [Source:MGI Symbol;Acc:MGI:2443881]	1:157135182-157412595	638	780	725	434	239	185	3.03075207169537	3.39633512604928	2.85910169923801	1.88930656406992	0.983527065090723	0.742838893546436	3.09539629899422	1.20522417423569	1.36082261163747	3.584505738208e-05	0.00139452085223474	UP
ENSMUSG00000020255	D10Wsu102e	DNA segment, Chr 10, Wayne State University 102, expressed [Source:MGI Symbol;Acc:MGI:106381]	10:83360221-83488505	2284	2972	2474	1575	1093	898	1.30960879130597	1.56199762470481	1.17762512012634	0.827578678650294	0.54290666192067	0.43522698281347	1.34974384537904	0.601904107794811	1.16508007054027	3.60218996573277e-05	0.00139908820500746	UP
ENSMUSG00000078862	Gm14326	predicted gene 14326 [Source:MGI Symbol;Acc:MGI:3709298]	2:177935993-177957297	183	217	247	118	61	48	4.25166966940493	4.62119944826105	4.76394360848636	2.51230383971366	1.22772079274228	0.942642771101432	4.54560424205078	1.56088913451912	1.54210401253169	3.61511259766616e-05	0.00140125849261448	UP
ENSMUSG00000055675	Kbtbd11	kelch repeat and BTB (POZ) domain containing 11 [Source:MGI Symbol;Acc:MGI:1922151]	8:15011025-15033333	14815	19480	18562	10684	7781	7223	77.4569890864865	93.3542173910486	80.5648390374431	51.1889364998774	35.2414730417349	31.9205746905988	83.7920151716594	39.4503280774037	1.08677547306853	3.64860399969775e-05	0.00141013452119681	UP
ENSMUSG00000033967	Rnf225	ring finger protein 225 [Source:MGI Symbol;Acc:MGI:1924198]	7:12927416-12931072	4	7	5	35	23	14	0.0872134326631999	0.13992109918069	0.0905155232375377	0.699397744154418	0.434460564396246	0.258045003563361	0.105883351693809	0.463967770704675	-2.13154882413972	3.70563242911925e-05	0.00142756659082821	DOWN
ENSMUSG00000104761	Gm43511	predicted gene 43511 [Source:MGI Symbol;Acc:MGI:5663648]	5:100798749-100801045	15	30	20	7	3	1	0.46121387851303	0.845536352346425	0.510517356990669	0.197232440522011	0.0799108804869804	0.0259874439476203	0.605755862616708	0.101043588318871	2.58375868343628	3.70583841184533e-05	0.00142756659082821	UP
ENSMUSG00000070394	Tmem256	transmembrane protein 256 [Source:MGI Symbol;Acc:MGI:1916436]	11:69838514-69839618	262	325	336	427	770	957	7.03602619545388	8.00010389786698	7.4907824332395	10.508428547039	17.913357538761	21.7236254974868	7.50897084218679	16.7151371944289	-1.15446810155591	3.73240040047874e-05	0.00143544948081811	DOWN
ENSMUSG00000015882	Lcorl	ligand dependent nuclear receptor corepressor-like [Source:MGI Symbol;Acc:MGI:2651932]	5:45697181-45857615	1449	2008	1680	1065	642	520	2.9007453893309	3.6846060402826	2.79198009543827	1.95377377623476	1.11336065650381	0.879910386990958	3.12577717501726	1.31568160657651	1.24840453687726	3.80514338517318e-05	0.00145665510869362	UP
ENSMUSG00000107094	Gm43294	predicted gene 43294 [Source:MGI Symbol;Acc:MGI:5663431]	6:3583814-3586303	28	48	50	15	4	0	0.794221386616235	1.24799256604518	1.17738003917587	0.389912942849647	0.0982813866840302	0	1.0731979972791	0.162731443177892	2.72135132502384	3.806104821543e-05	0.00145665510869362	UP
ENSMUSG00000074553	Eif1-ps1	eukaryotic translation initiation factor 1, pseudogene 1 [Source:MGI Symbol;Acc:MGI:3642383]	14:40006220-40006549	15	19	20	38	67	55	3.21032811801343	3.72735875762977	3.55351020911384	7.45314972802233	12.4223690754355	9.95011487096733	3.49706569491901	9.94187789147505	-1.507373485499	3.82120863769846e-05	0.00146006148872579	DOWN
ENSMUSG00000021453	Gadd45g	growth arrest and DNA-damage-inducible 45 gamma [Source:MGI Symbol;Acc:MGI:1346325]	13:51846678-51848468	69	61	51	129	137	215	2.51986839662815	2.0419430737252	1.54617378670609	4.31714929912971	4.33415701700173	6.63680573519354	2.03599508568648	5.09603735044166	-1.32364177243134	3.85643326884403e-05	0.00146856173454753	DOWN
ENSMUSG00000107756	Gm44164	predicted gene, 44164 [Source:MGI Symbol;Acc:MGI:5690556]	6:145238667-145241227	16	45	29	10	1	1	0.441266938507958	1.13754830936427	0.663957095899513	0.252726682081323	0.0238833894434366	0.0233085352392362	0.747590781257247	0.0999728689213319	2.9026402507668	3.85836484887156e-05	0.00146856173454753	UP
ENSMUSG00000049323	Smcr8	Smith-Magenis syndrome chromosome region, candidate 8 homolog (human) [Source:MGI Symbol;Acc:MGI:2444720]	11:60777524-60788287	1855	2227	2267	1340	826	619	11.9813956328086	13.1846803688829	12.1556060439141	7.93142838537011	4.62171525489578	3.37946647352243	12.4405606818685	5.31087003792944	1.22803137670486	3.94725872305929e-05	0.0014984940091072	UP
ENSMUSG00000028957	Per3	period circadian clock 3 [Source:MGI Symbol;Acc:MGI:1277134]	4:151003652-151044665	692	845	811	433	330	354	3.84601552597843	4.30474694415372	3.74186033412095	2.20534151366183	1.58883416261342	1.66304021297583	3.9642076014177	1.81907196308369	1.12382989932992	4.03786240830185e-05	0.00153042137687924	UP
ENSMUSG00000048490	Nrip1	nuclear receptor interacting protein 1 [Source:MGI Symbol;Acc:MGI:1315213]	16:76287400-76373827	462	575	569	319	139	116	1.63733814898694	1.86788540725369	1.67405748336188	1.03602434050042	0.426747433538828	0.347495346847536	1.72642701320084	0.603422373628928	1.51654924911687	4.05197426187424e-05	0.0015333009357192	UP
ENSMUSG00000032293	Ireb2	iron responsive element binding protein 2 [Source:MGI Symbol;Acc:MGI:1928268]	9:54863789-54912530	2666	3061	2957	1838	1140	1027	18.7920696131516	19.7771560830512	17.3032474247727	11.8725314469405	6.96111966347495	6.1189794302494	18.6241577069918	8.31754351355495	1.16294576621196	4.06345072165126e-05	0.00153517559607553	UP
ENSMUSG00000009470	Tnpo1	transportin 1 [Source:MGI Symbol;Acc:MGI:2681523]	13:98839019-98926384	3724	4217	4695	2715	1459	1447	22.2409821087346	23.0852157156124	23.2777876237544	14.8592667073702	7.54847520353125	7.3047778913645	22.8679951493671	9.90417326742198	1.20722143041951	4.07920390099286e-05	0.00153865740733444	UP
ENSMUSG00000022961	Son	Son DNA binding protein [Source:MGI Symbol;Acc:MGI:98353]	16:91647506-91679221	5274	6073	5986	3700	1876	1363	14.7951135377141	15.6159158735963	13.9404480546087	9.5118103452062	4.55901086570864	3.23197588052692	14.783825821973	5.76759903048059	1.35797688911373	4.12716622848792e-05	0.00155244892242639	UP
ENSMUSG00000050954	Zfp169	zinc finger protein 169 [Source:MGI Symbol;Acc:MGI:1915161]	13:48487647-48513451	248	410	327	158	36	32	1.41177909790493	2.13936548875419	1.54534398290375	0.824244632943583	0.177533933242777	0.153976639644893	1.69882952318762	0.385251735277084	2.14066772580594	4.12895876891244e-05	0.00155244892242639	UP
ENSMUSG00000007039	Ddah2	dimethylarginine dimethylaminohydrolase 2 [Source:MGI Symbol;Acc:MGI:1859016]	17:35059035-35062095	17	11	17	49	42	42	0.51664685117302	0.306411380321216	0.428910047841015	1.36467404562595	1.10575477396743	1.07892568830687	0.417322759778417	1.18311816930008	-1.50335866762012	4.18133453855066e-05	0.00155517122374831	DOWN
ENSMUSG00000020189	Osbpl8	oxysterol binding protein-like 8 [Source:MGI Symbol;Acc:MGI:2443807]	10:111164752-111297249	5670	6275	6145	3816	2420	2347	35.4865410177108	35.998165356961	31.92745270864	21.8862908866665	13.1206604359236	12.416173165862	34.4707196944373	15.8077081628174	1.12474320254757	4.15423887115401e-05	0.00155517122374831	UP
ENSMUSG00000028403	Zdhhc21	zinc finger, DHHC domain containing 21 [Source:MGI Symbol;Acc:MGI:1915518]	4:82798738-82859958	1432	1780	1776	1041	681	572	6.25908229462574	7.1313843267919	6.44425065712164	4.16967054754687	2.57854422453944	2.11328527722038	6.61157242617976	2.9538333497689	1.16240499380066	4.18506491198979e-05	0.00155517122374831	UP
ENSMUSG00000030451	Herc2	HECT and RLD domain containing E3 ubiquitin protein ligase 2 [Source:MGI Symbol;Acc:MGI:103234]	7:56050196-56231800	2562	3650	3207	1877	1030	579	9.8627096979256	12.879409851767	10.2489158954545	6.62162572576487	3.43489931749389	1.88403993447839	10.997011815049	3.98018832591238	1.46620295800711	4.15655263509893e-05	0.00155517122374831	UP
ENSMUSG00000036550	Cnot1	CCR4-NOT transcription complex, subunit 1 [Source:MGI Symbol;Acc:MGI:2442402]	8:95719451-95807464	4314	5274	5063	3148	1757	1679	12.7146092484257	14.2478402382269	12.387754121948	8.50238557991049	4.48594928434054	4.1828064128662	13.1167345362002	5.72371375903908	1.19638516962811	4.17246205489377e-05	0.00155517122374831	UP
ENSMUSG00000041571	Selenow	selenoprotein W [Source:MGI Symbol;Acc:MGI:1100878]	7:15917208-15922402	1286	1523	1695	1943	3644	4818	123.40854785857	133.964700905728	135.031778650077	170.867860898549	302.930029638653	390.809662955007	130.801675804792	288.202517830736	-1.13970191494642	4.18905789121992e-05	0.00155517122374831	DOWN
ENSMUSG00000083170	Gm14405	predicted gene 14405 [Source:MGI Symbol;Acc:MGI:3649815]	2:176851851-176855548	4	8	8	0	0	0	0.121237900599186	0.222286842125029	0.201309526863276	0	0	0	0.18161142319583	0	Inf	4.14793083431992e-05	0.00155517122374831	UP
ENSMUSG00000110331	Nudc-ps1	nuclear distribution gene C homolog (Aspergillus), pseudogene 1 [Source:MGI Symbol;Acc:MGI:2142657]	8:29286431-29286981	308	336	423	518	825	892	39.4804424308869	39.4781159032887	45.0124853305951	60.8476620144146	91.6102209447114	96.6472119627173	41.3236812215902	83.0350316406144	-1.00675134437075	4.18609762413051e-05	0.00155517122374831	DOWN
ENSMUSG00000038866	Zcchc2	zinc finger, CCHC domain containing 2 [Source:MGI Symbol;Acc:MGI:2444114]	1:105990406-106034074	1241	1277	1298	811	429	322	6.08810118004493	5.74231440192173	5.28623821796307	3.64597795042664	1.82316940882825	1.33524172302463	5.70555126664324	2.26812969409317	1.33086314801105	4.28028447690696e-05	0.00158653631075526	UP
ENSMUSG00000115955	9530056E24Rik	RIKEN cDNA 9530056E24 gene [Source:MGI Symbol;Acc:MGI:2441750]	2:130523995-130527284	41	39	25	11	5	9	0.88018669495575	0.767431381579367	0.445543510265639	0.216402149479434	0.0929924694810173	0.163310091418307	0.697720528933585	0.157568236792919	2.14667254235551	4.30876873664239e-05	0.00159458317223824	UP
ENSMUSG00000093674	Rpl41	ribosomal protein L41 [Source:MGI Symbol;Acc:MGI:1915195]	10:128548114-128549305	3583	4045	4435	5208	9618	11549	77.4130301321247	80.1072425666565	79.5468023528183	103.114914239529	180.016230371527	210.914163605935	79.0223583505332	164.681769405664	-1.05934804674346	4.35478340401974e-05	0.00160908221319329	DOWN
ENSMUSG00000086502	B130055M24Rik	RIKEN cDNA B130055M24 gene [Source:MGI Symbol;Acc:MGI:3590645]	7:127448636-127460360	22	43	19	9	2	4	0.532139705855018	0.953360759065677	0.381518685981467	0.199487326655205	0.0419143603129976	0.0817891804889763	0.622339716967387	0.107730289152393	2.53027838912186	4.3698630741039e-05	0.00161212330995586	UP
ENSMUSG00000041308	Sntb2	syntrophin, basic 2 [Source:MGI Symbol;Acc:MGI:101771]	8:106935750-107019714	1829	2395	2198	1355	829	701	9.78860008314788	11.7489354220724	9.76554534967377	6.64552948561929	3.84345014812184	3.17116574961625	10.4343602849647	4.55338179445246	1.19633181630602	4.38553299753443e-05	0.00161537230301984	UP
ENSMUSG00000061848	Gm5805	predicted gene 5805 [Source:MGI Symbol;Acc:MGI:3644633]	15:81972390-81972845	156	193	194	257	491	587	24.1624280590434	27.4005730181133	24.9448264351438	36.4782254539848	65.8807161166698	76.8510476313455	25.5026091707668	59.7366630673334	-1.22797179322582	4.40854345942841e-05	0.00162131074069635	DOWN
ENSMUSG00000021606	Ndufs6	NADH:ubiquinone oxidoreductase core subunit S6 [Source:MGI Symbol;Acc:MGI:107932]	13:73319838-73328542	285	351	407	463	902	1013	10.2543043748077	11.5759073263649	12.1567581619547	15.2660450387192	28.1143376328223	30.8081335326323	11.3289899543758	24.7295054013913	-1.12621414341706	4.47681822243946e-05	0.00164075019119399	DOWN
ENSMUSG00000090862	Rps13	ribosomal protein S13 [Source:MGI Symbol;Acc:MGI:1915302]	7:116331505-116334195	75	50	70	174	110	507	0.633256281010952	0.386963454066064	0.49065566844656	1.34631788053118	0.804581141656744	3.61841667993676	0.503625134507859	1.92310523404156	-1.93301551960263	4.48231453854668e-05	0.00164075019119399	DOWN
ENSMUSG00000067399	Trim43c	tripartite motif-containing 43C [Source:MGI Symbol;Acc:MGI:3647365]	9:88839164-88848190	10	14	15	3	2	0	0.221347952974336	0.2840301839665	0.275612218502408	0.0608555678255127	0.0383547264537615	0	0.260330118481081	0.0330700980930914	2.9767430017229	4.52643099239298e-05	0.00164920443139247	UP
ENSMUSG00000091845	Rpl36-ps12	ribosomal protein L36, pseudogene 12 [Source:MGI Symbol;Acc:MGI:3782787]	6:108140120-108140509	2720	3127	3598	4303	6784	8765	492.590976989606	519.076692127534	540.929264257898	714.121603304017	1064.29746294517	1341.72530757971	517.532311125013	1040.04812460963	-1.00692944320591	4.5238419539299e-05	0.00164920443139247	DOWN
ENSMUSG00000105895	Gm42829	predicted gene 42829 [Source:MGI Symbol;Acc:MGI:5662966]	5:122408490-122411074	11	9	12	33	37	31	0.300550859012892	0.225397386482159	0.27218846089599	0.826262752557841	0.875755849171284	0.715936173820697	0.266045568797014	0.805984925183274	-1.59907948094544	4.51513397835914e-05	0.00164920443139247	DOWN
ENSMUSG00000047824	Pygo2	pygopus 2 [Source:MGI Symbol;Acc:MGI:1916161]	3:89430214-89435128	232	1164	1316	322	185	178	3.04004798482145	13.9808136257532	14.3156553582817	3.86662693854621	2.10002678117604	1.97154448719435	10.4455056562854	2.6460660689722	1.98096134401618	4.53590289539835e-05	0.00165010118159182	UP
ENSMUSG00000024811	Tnks2	tankyrase, TRF1-interacting ankyrin-related ADP-ribose polymerase 2 [Source:MGI Symbol;Acc:MGI:1921743]	19:36834232-36893477	3530	4222	3988	2486	1587	1382	20.6767170884355	22.6678926128556	19.3920553268679	13.3441635139974	8.05273358354671	6.84241019044149	20.912221676053	9.41310242932853	1.15160414042279	4.58893874664116e-05	0.00166195595122449	UP
ENSMUSG00000051166	Eml5	echinoderm microtubule associated protein like 5 [Source:MGI Symbol;Acc:MGI:2442513]	12:98786805-98901484	371	486	364	227	149	106	1.52327126200166	1.82904835149982	1.24070039042419	0.854108342552394	0.529966331868139	0.367878816870749	1.53100666797522	0.583984497097094	1.3904785903731	4.58967314566816e-05	0.00166195595122449	UP
ENSMUSG00000078903	Gm14391	predicted gene 14391 [Source:MGI Symbol;Acc:MGI:3709324]	2:175191065-175206917	94	159	144	67	28	25	0.780333965443953	1.20986938026559	0.992379473069778	0.509697751492843	0.201359072951574	0.17542128406245	0.99419427292644	0.295492702835622	1.75040528900937	4.6321905251508e-05	0.00167477524409331	UP
ENSMUSG00000081695	Rpsa-ps5	ribosomal protein SA, pseudogene 5 [Source:MGI Symbol;Acc:MGI:3650550]	11:28956724-28957608	22	25	33	52	74	116	1.75576038541995	1.8288236478633	2.1863156456106	3.80296637514744	5.11599744657123	7.82512403087518	1.92363322629795	5.58136261753128	-1.53678362965115	4.64736005817613e-05	0.00167768272529588	DOWN
ENSMUSG00000044098	Rsbn1	rosbin, round spermatid basic protein 1 [Source:MGI Symbol;Acc:MGI:2444993]	3:103914120-103966636	1286	1527	1414	885	542	514	6.88096145635662	7.48916545740084	6.28086565259796	4.33945176476007	2.51227625161648	2.32469389476832	6.88366418878514	3.05880730371496	1.17020749495	4.65979442378735e-05	0.00167959542653419	UP
ENSMUSG00000036916	Zfp280c	zinc finger protein 280C [Source:MGI Symbol;Acc:MGI:2387585]	X:48541625-48594504	485	538	598	309	236	178	4.24578118057321	4.31702471529848	4.34589560095657	2.47889142898148	1.78973529036626	1.31713247223321	4.30290049894275	1.86191973052698	1.20851860151169	4.6778389744171e-05	0.0016835213446614	UP
ENSMUSG00000090021	Gm6493	predicted gene 6493 [Source:MGI Symbol;Acc:MGI:3644797]	16:23014208-23017038	186	186	170	86	41	15	4.97800585478585	4.56291224686199	3.77704680242263	2.10922489440871	0.950568216351271	0.339333431333615	4.43932163469016	1.13304218069787	1.97013766704351	4.78216898684404e-05	0.00171321021983787	UP
ENSMUSG00000024397	Aif1	allograft inflammatory factor 1 [Source:MGI Symbol;Acc:MGI:1343098]	17:35170991-35176068	11	16	13	34	47	40	0.242409975210086	0.323200213510963	0.237825577958757	0.686620672180683	0.89724184334109	0.745081188796484	0.267811922226602	0.776314568106086	-1.53542117425038	4.84203537963899e-05	0.0017293928183697	DOWN
ENSMUSG00000104391	Gm37960	predicted gene, 37960 [Source:MGI Symbol;Acc:MGI:5611188]	1:177035040-177036936	6	14	16	3	0	0	0.223386036677792	0.477775602022721	0.494518922078474	0.102366956737591	0	0	0.398560186926329	0.0341223189125303	3.5460100043682	4.86221799417622e-05	0.00173397007468069	UP
ENSMUSG00000041058	Wwp1	WW domain containing E3 ubiquitin protein ligase 1 [Source:MGI Symbol;Acc:MGI:1861728]	4:19608303-19708993	1659	1804	1786	1016	824	773	13.4914545165275	13.4472948531524	12.0574560653957	7.57162810792216	5.80495870813717	5.31356356337244	12.9987351450252	6.23005012647726	1.06105557097811	4.87864912737248e-05	0.00173661275422726	UP
ENSMUSG00000099927	Gm8226	predicted gene 8226 [Source:MGI Symbol;Acc:MGI:3643827]	9:84423984-84424781	148	190	169	269	380	599	13.0991210252275	15.414147356572	12.4172966236236	21.8179998969693	29.1354886452107	44.8125907229359	13.6435216684744	31.9220264217053	-1.22633615611047	4.8843847699301e-05	0.00173661275422726	DOWN
ENSMUSG00000044042	Fmn1	formin 1 [Source:MGI Symbol;Acc:MGI:101815]	2:113327736-113716767	931	1202	1134	684	423	346	3.22504603484593	3.81659925562046	3.26107646025166	2.17132953483396	1.26936384295174	1.01311089236737	3.43424058357268	1.48460142338436	1.2099154528165	4.96560455736535e-05	0.00175203063212493	UP
ENSMUSG00000045482	Trrap	transformation/transcription domain-associated protein [Source:MGI Symbol;Acc:MGI:2153272]	5:144767732-144859778	5016	6327	5495	3500	2263	2269	12.8341656627076	14.8386379406547	11.6718480727088	8.20656621109731	5.01596405091766	4.90725728423643	13.1148838920237	6.04326251541713	1.11780551701881	4.96175612916402e-05	0.00175203063212493	UP
ENSMUSG00000057133	Chd6	chromodomain helicase DNA binding protein 6 [Source:MGI Symbol;Acc:MGI:1918639]	2:160946978-161109075	1125	1554	1534	853	578	540	3.50295213904744	4.43525727504564	3.96523285404657	2.43396394297262	1.55908172727135	1.42124660999395	3.96781408937988	1.80476409341264	1.13653416023523	4.97241136193845e-05	0.00175203063212493	UP
ENSMUSG00000066902	Rps23-ps2	ribosomal protein S23, pseudogene 2 [Source:MGI Symbol;Acc:MGI:3642236]	8:3583799-3584230	800	836	1043	1194	2099	2437	130.794102565899	125.282573894095	141.561275709644	178.889952184851	297.283229506847	336.781415510477	132.545984056546	270.984865734058	-1.03171932119938	4.94742629979483e-05	0.00175203063212493	DOWN
ENSMUSG00000069188	Gm13192	predicted gene 13192 [Source:MGI Symbol;Acc:MGI:3651075]	2:4959545-4959752	519	516	647	725	1386	1814	176.232744360981	160.603301653075	182.383356731364	225.60048103821	407.700843159181	520.655198103511	173.073134248473	384.652174100301	-1.15217266686046	4.95592988078357e-05	0.00175203063212493	DOWN
ENSMUSG00000044966	Fbxo48	F-box protein 48 [Source:MGI Symbol;Acc:MGI:2442569]	11:16951375-16954772	50	83	101	36	11	12	1.09843209759598	1.6713488534286	1.841983328472	0.724752513932575	0.20934861883351	0.222837153669162	1.53725475983219	0.385646095478416	1.99500686453543	5.00590884146166e-05	0.00176119695667389	UP
ENSMUSG00000070047	Fat1	FAT atypical cadherin 1 [Source:MGI Symbol;Acc:MGI:109168]	8:44935447-45052257	685	982	995	544	291	196	1.94981660177927	2.5621256677716	2.35119103578607	1.41900780689417	0.71755473889774	0.471577679423974	2.28771110177898	0.869380075071961	1.39584593963202	5.0852506750675e-05	0.00178419056748921	UP
ENSMUSG00000055024	Ep300	E1A binding protein p300 [Source:MGI Symbol;Acc:MGI:1276116]	15:81585351-81652077	3127	3817	3420	2219	1204	883	12.2773054000963	13.7367296447729	11.1471307661013	7.98390974790109	4.09506844844346	2.93041990053316	12.3870552703235	5.00313269895924	1.30792963878165	5.09822560405836e-05	0.00178566869111193	UP
ENSMUSG00000045210	Vcpip1	valosin containing protein (p97)/p47 complex interacting protein 1 [Source:MGI Symbol;Acc:MGI:1917925]	1:9718622-9748382	1471	1979	1778	1099	691	518	10.6569951812576	13.141769679739	10.6933935768091	7.29630852945715	4.33670400678359	3.17209273217075	11.4973861459352	4.9350350894705	1.22017366355724	5.11770348668241e-05	0.0017898274437748	UP
ENSMUSG00000039531	Zup1	zinc finger containing ubiquitin peptidase 1 [Source:MGI Symbol;Acc:MGI:1919830]	10:33919142-33951269	299	451	432	207	170	135	1.22800518195527	1.69781965855553	1.47290541493813	0.779079972437362	0.604836185854851	0.468660818726624	1.46624341848298	0.617525659006279	1.247553643514	5.12788764646295e-05	0.00179072836105042	UP
ENSMUSG00000006335	Tfpt	TCF3 (E2A) fusion partner [Source:MGI Symbol;Acc:MGI:1916964]	7:3620324-3629929	62	62	103	132	201	238	1.2744429036457	1.16817281911804	1.7576321341446	2.48648337061935	3.57918689560432	4.13523872502103	1.40008261896945	3.40030299708157	-1.28015134577009	5.13639024280954e-05	0.00179104025400012	DOWN
ENSMUSG00000007892	Rplp1	ribosomal protein, large, P1 [Source:MGI Symbol;Acc:MGI:1927099]	9:61913284-61914542	26333	25733	32999	37915	62506	85102	3727.19375786185	3338.55140306571	3877.43210434265	4917.85748627028	7664.13201292831	10181.5875827067	3647.72575509007	7587.85902730176	-1.05669560732157	5.15884381048773e-05	0.00179620867999186	DOWN
ENSMUSG00000049658	Bdp1	B double prime 1, subunit of RNA polymerase III transcription initiation factor IIIB [Source:MGI Symbol;Acc:MGI:1347077]	13:100017994-100104070	1126	1379	1156	781	353	325	5.18233194465139	5.81751045212159	4.41678969627395	3.29398184894184	1.40741055040863	1.26434291246355	5.13887736434898	1.98857843727134	1.36971575489193	5.28178513508811e-05	0.00183358962720603	UP
ENSMUSG00000021374	Nup153	nucleoporin 153 [Source:MGI Symbol;Acc:MGI:2385621]	13:46679905-46727940	2644	3019	3053	1882	1143	939	18.7323392098187	19.605578737848	17.9563984168416	12.2189404539566	7.0151443796266	5.6232876574238	18.7647721215028	8.28579083033567	1.17931546436601	5.32829051381904e-05	0.00184429373270234	UP
ENSMUSG00000078700	D030028A08Rik	RIKEN cDNA D030028A08 gene [Source:MGI Symbol;Acc:MGI:2441931]	11:96916270-96965060	89	102	104	50	32	27	0.856519201116477	0.899770398390895	0.830882656882755	0.440963690013868	0.266777986853144	0.219637876323173	0.862390752130042	0.309126517730062	1.48014428950851	5.32264206918284e-05	0.00184429373270234	UP
ENSMUSG00000041935	AW549877	expressed sequence AW549877 [Source:MGI Symbol;Acc:MGI:2146232]	15:3982035-3995744	1693	2032	2022	1247	673	574	21.9443305267561	24.1420998660688	21.7574621274152	14.8120415901703	7.55683531056371	6.28885357168279	22.61463084008	9.55257682413893	1.24329458544612	5.36738332541048e-05	0.00185237685234878	UP
ENSMUSG00000083621	Gm14586	predicted gene 14586 [Source:MGI Symbol;Acc:MGI:3705507]	X:52772342-52772749	4045	4613	5772	6415	10597	14801	700.229675179109	731.966981261686	829.487991905374	1017.65817927112	1589.14881100599	2165.74435092119	753.894882782056	1590.8504470661	-1.07736293243405	5.35988691432891e-05	0.00185237685234878	DOWN
ENSMUSG00000105814	Mir703	microRNA 703 [Source:MGI Symbol;Acc:MGI:3629657]	5:98475556-98475664	21	22	22	38	75	94	13.6070788121303	13.0666849466828	11.8339998246875	22.5645817453887	42.0992945007356	51.4846785207731	12.8359211945002	38.7161849222991	-1.59274995960691	5.37752079316714e-05	0.00185315822706845	DOWN
ENSMUSG00000093575	Gm20695	predicted gene 20695 [Source:MGI Symbol;Acc:MGI:5313142]	16:3884648-3919517	39	33	28	10	9	8	2.51785669398789	1.95280503387105	1.50064859835375	0.591620688126389	0.503350893451355	0.43656036747582	1.99043677540423	0.510510649684521	1.96307208375932	5.39554889099536e-05	0.00185665254747599	UP
ENSMUSG00000001911	Nfix	nuclear factor I/X [Source:MGI Symbol;Acc:MGI:97311]	8:84699876-84800344	448	217	514	177	139	73	3.78353537544225	1.67983335199254	3.60367048411606	1.36986000090572	1.01693765431009	0.521119013386545	3.02234640385028	0.969305556200785	1.64064559713498	5.40379492306222e-05	0.00185677549057103	UP
ENSMUSG00000095332	Gm9821	predicted gene 9821 [Source:MGI Symbol;Acc:MGI:3704208]	2:91945703-91948688	257	307	249	130	30	21	4.55497822711999	4.98744510998178	3.66366296906898	2.11144210376259	0.460615539469496	0.314607691295505	4.40202876872358	0.962221778175864	2.19372721601814	5.46565588432131e-05	0.00187529362316721	UP
ENSMUSG00000037369	Kdm6a	lysine (K)-specific demethylase 6A [Source:MGI Symbol;Acc:MGI:1095419]	X:18162575-18279936	673	703	703	415	268	271	3.94990851078828	3.78192920601741	3.42522497368471	2.23204869269969	1.36259497824416	1.34442093950425	3.71902089683013	1.64635487014937	1.17564751358545	5.52149751581629e-05	0.00189169558995296	UP
ENSMUSG00000079625	Tm4sf19	transmembrane 4 L six family member 19 [Source:MGI Symbol;Acc:MGI:3645933]	16:32400506-32408227	86	75	87	41	26	17	4.83222972251785	3.8627352598422	4.05817153360222	2.11110753398421	1.2655314722021	0.807388419080968	4.25104550532076	1.39467580842243	1.60788789498555	5.52969333351662e-05	0.00189174988358984	UP
ENSMUSG00000110231	Gm6329	predicted gene 6329 [Source:MGI Symbol;Acc:MGI:3646898]	8:45160494-45165219	562	496	449	273	203	193	42.4075110669903	34.3063402264068	28.1264330896085	18.8778676000959	13.2697394288573	12.3100186787436	34.9467614610019	14.8192085692323	1.23769036480421	5.64511163852837e-05	0.00192563757443539	UP
ENSMUSG00000025261	Huwe1	HECT, UBA and WWE domain containing 1 [Source:MGI Symbol;Acc:MGI:1926884]	X:151800807-151935417	7970	10365	9684	6080	3522	2727	18.4235125128842	21.9618751464288	18.5836363921765	12.8795573343625	7.0528251163697	5.32835657022976	19.6563413504965	8.42024634032065	1.22306047066468	5.66230807862251e-05	0.00192644807563377	UP
ENSMUSG00000044330	Gm9790	predicted gene 9790 [Source:MGI Symbol;Acc:MGI:3704221]	3:85915783-85916070	52	79	88	137	163	247	12.7523072881441	17.7584110857545	17.91578272111	30.7889133900466	34.628791468139	51.2012863192309	16.1421670316695	38.8729970591388	-1.26793407335934	5.67204196122786e-05	0.00192644807563377	DOWN
ENSMUSG00000098893	Gm17828	predicted gene, 17828 [Source:MGI Symbol;Acc:MGI:5010013]	9:72292542-72293340	121	175	149	265	310	397	10.6959824506437	14.1794202855405	10.9340980433593	21.4666379998413	23.7387259860957	29.6633685667956	11.9365002598478	24.9562441842442	-1.06402092519784	5.67112246316966e-05	0.00192644807563377	DOWN
ENSMUSG00000050675	Gp1ba	glycoprotein 1b, alpha polypeptide [Source:MGI Symbol;Acc:MGI:1333744]	11:70639122-70642036	80	87	60	35	7	9	1.08868511592677	1.08523135546216	0.677837207518825	0.436483486188085	0.0825194499656704	0.103524123461701	0.950584559635918	0.207509019871819	2.1956409201211	5.69652768106729e-05	0.00193059254731356	UP
ENSMUSG00000106946	Gm42856	predicted gene 42856 [Source:MGI Symbol;Acc:MGI:5662993]	6:24657518-24660369	10	11	14	1	0	3	0.247658246122408	0.249684448761047	0.287817245196178	0.0226963671027596	0	0.0627908401974235	0.261719980026544	0.0284957357667277	3.19920611670674	5.72172269689576e-05	0.00193494521719591	UP
ENSMUSG00000026032	Ndufb3	NADH:ubiquinone oxidoreductase subunit B3 [Source:MGI Symbol;Acc:MGI:1913745]	1:58586384-58595964	449	479	553	639	1202	1502	41.5627558262097	40.642403493721	42.4956608004404	54.2053152812624	96.387753077746	117.522659867181	41.5669400401237	89.3719094087298	-1.10438489991732	5.824453243439e-05	0.00195285122494051	DOWN
ENSMUSG00000034218	Atm	ataxia telangiectasia mutated [Source:MGI Symbol;Acc:MGI:107202]	9:53439149-53536740	1307	1860	1615	792	191	103	7.63855494517144	9.96402032529852	7.8355560496788	4.24173839682655	0.967004959494914	0.508822520441084	8.47937710671625	1.90585529225418	2.15351970611887	5.81935722382374e-05	0.00195285122494051	UP
ENSMUSG00000054823	Nsd3	nuclear receptor binding SET domain protein 3 [Source:MGI Symbol;Acc:MGI:2142581]	8:25601601-25719667	2131	2768	2294	1511	978	870	6.69916391886516	7.97607493238674	5.98676719637316	4.35296193104084	2.66339486560554	2.31179992802319	6.88733534920835	3.10938557488986	1.14731639748017	5.81600223972327e-05	0.00195285122494051	UP
ENSMUSG00000074903	Gm2058	predicted gene 2058 [Source:MGI Symbol;Acc:MGI:3805010]	7:39588931-39589717	111	169	118	68	34	24	13.9995868930772	19.5374014879663	12.3548260752894	7.85935447978246	3.71477424576639	2.55855558224221	15.2972714854443	4.71089476926369	1.69920133705238	5.81076909437625e-05	0.00195285122494051	UP
ENSMUSG00000090369	4933411K16Rik	RIKEN cDNA 4933411K16 gene [Source:MGI Symbol;Acc:MGI:1914015]	19:42052248-42053627	8	21	6	1	1	0	0.409450952724232	0.985177360350259	0.254930134571063	0.0469058253457031	0.0443227249019139	0	0.549852815881851	0.0304095167492057	4.17645069580238	5.80870377911264e-05	0.00195285122494051	UP
ENSMUSG00000069892	9930111J21Rik2	RIKEN cDNA 9930111J21 gene 2 [Source:MGI Symbol;Acc:MGI:3711310]	11:49015874-49051242	727	892	797	413	111	60	5.78429002151553	6.50529477907547	5.26424539176631	3.01126663174428	0.765065518792758	0.403515117850359	5.85127673078577	1.3932824227958	2.07026372424066	5.96721883455016e-05	0.00199056939991014	UP
ENSMUSG00000075376	Rc3h2	ring finger and CCCH-type zinc finger domains 2 [Source:MGI Symbol;Acc:MGI:2442789]	2:37370069-37422903	965	1405	1012	694	379	273	2.27538352703231	3.0366144163892	1.98093174107246	1.49958172259264	0.774152185968935	0.544105892484793	2.43097656149799	0.939279933682123	1.37190888993897	5.97402781225781e-05	0.00199056939991014	UP
ENSMUSG00000067851	Arfgef1	ADP-ribosylation factor guanine nucleotide-exchange factor 1(brefeldin A-inhibited) [Source:MGI Symbol;Acc:MGI:2442988]	1:10137571-10232670	2906	3315	3173	2004	1216	1219	14.8054128598951	15.4808398725397	13.4201317197965	9.35633998514977	5.36683311613387	5.24955683788633	14.5687948174104	6.65757664638999	1.12981249957106	6.00312992659182e-05	0.00199570154070892	UP
ENSMUSG00000039521	Foxp3	forkhead box P3 [Source:MGI Symbol;Acc:MGI:1891436]	X:7573644-7595245	11	26	12	3	2	2	0.0659864082341028	0.142961850710385	0.0597593996446522	0.0164931303661637	0.0103949322332218	0.0101398265241522	0.0895692195297133	0.0123426297078459	2.85935322883006	6.06794359551222e-05	0.00200591556752207	UP
ENSMUSG00000066440	Zfyve26	zinc finger, FYVE domain containing 26 [Source:MGI Symbol;Acc:MGI:1924767]	12:79232346-79296304	2048	2324	2050	1374	805	781	6.16257177316494	6.40994404884731	5.12091775089223	3.7888031973569	2.0983967819076	1.98644753706153	5.89781119096816	2.62454917210868	1.16811001021287	6.06759213606083e-05	0.00200591556752207	UP
ENSMUSG00000069833	Ahnak	AHNAK nucleoprotein (desmoyokin) [Source:MGI Symbol;Acc:MGI:1316648]	19:8989284-9076914	27530	37966	33923	21251	13606	10134	91.510371892883	115.676455608232	93.6095521821086	64.7331487840256	39.1790791857629	28.4733874917469	100.265459894408	44.1285384871785	1.18404083049483	6.05801299038379e-05	0.00200591556752207	UP
ENSMUSG00000022629	Kif21a	kinesin family member 21A [Source:MGI Symbol;Acc:MGI:109188]	15:90933276-91049948	265	353	305	177	97	73	1.68922658391991	2.06254096439209	1.61399964484999	1.033947580106	0.535638583781135	0.393331977342209	1.78858906438733	0.654306047076448	1.45078445119042	6.09102229931316e-05	0.00201015155440188	UP
ENSMUSG00000041341	Atg2b	autophagy related 2B [Source:MGI Symbol;Acc:MGI:1923809]	12:105616136-105685211	1653	2107	1890	1116	626	853	6.68400521923993	7.80934106554248	6.34435528406846	4.1353402302838	2.19279415465469	2.91545896491167	6.94590052295029	3.08119778328339	1.17267045652848	6.09783833896817e-05	0.00201015155440188	UP
ENSMUSG00000020170	Frs2	fibroblast growth factor receptor substrate 2 [Source:MGI Symbol;Acc:MGI:1100860]	10:117069427-117148534	710	816	780	486	272	261	5.42417038819548	5.71415031155503	4.94688149178226	3.40247729513872	1.80012856906797	1.6854276069746	5.36173406384426	2.29601115706043	1.22357001244383	6.12337952965904e-05	0.0020129327372847	UP
ENSMUSG00000108314	Prkcz2	protein kinase C, zeta 2 [Source:MGI Symbol;Acc:MGI:3029152]	7:27882755-27884510	34	53	48	17	15	6	1.36752537827574	1.9539803886294	1.60271522528848	0.626580836383444	0.52265174395955	0.203992439933473	1.64140699739787	0.451075006758822	1.86349375241159	6.11611130409999e-05	0.0020129327372847	UP
ENSMUSG00000053641	Dennd4a	DENN/MADD domain containing 4A [Source:MGI Symbol;Acc:MGI:2142979]	9:64811340-64919667	1586	1904	1772	1115	445	354	5.00703435940312	5.50972887476104	4.64411274783675	3.22578480973494	1.21701733424181	0.944659173363883	5.05362532733364	1.79582043911354	1.49267560294316	6.17574828166395e-05	0.00202731641988179	UP
ENSMUSG00000053081	1700069B07Rik	RIKEN cDNA 1700069B07 gene [Source:MGI Symbol;Acc:MGI:1923863]	7:121707075-121708013	20	19	14	4	4	2	0.80168498179057	0.698086486956767	0.465865370771567	0.146946740016051	0.13888799820842	0.0677561393276776	0.655212279839635	0.117863625850716	2.47484384213568	6.2295829804364e-05	0.00204214059346144	UP
ENSMUSG00000026131	Dst	dystonin [Source:MGI Symbol;Acc:MGI:104627]	1:33908225-34308661	1275	1657	1544	877	495	230	1.6489071695999	1.96424074168341	1.65765909925972	1.03936773918255	0.554562598686112	0.251425177469718	1.75693567018101	0.615118505112793	1.51412508486571	6.32296866222872e-05	0.00206699601948441	UP
ENSMUSG00000025898	Cwf19l2	CWF19-like 2, cell cycle control (S. pombe) [Source:MGI Symbol;Acc:MGI:1918023]	9:3403592-3479236	1097	1341	1337	806	508	447	6.58954346975154	7.38352259042544	6.66717677803094	4.43677170559342	2.64345747097366	2.26960367872736	6.88008094606931	3.11661095176481	1.14244746493779	6.3521105130948e-05	0.00207364251243707	UP
ENSMUSG00000024544	Ldlrad4	low density lipoprotein receptor class A domain containing 4 [Source:MGI Symbol;Acc:MGI:1277150]	18:67933257-68268630	114	183	135	67	42	53	1.49911078269957	2.20578759082074	1.47374596040673	0.807393124129791	0.478453564457329	0.58910813961772	1.72621477797568	0.624984942734947	1.46571864014946	6.36504046947935e-05	0.00207498556135922	UP
ENSMUSG00000033475	Tomm6	translocase of outer mitochondrial membrane 6 [Source:MGI Symbol;Acc:MGI:1913369]	17:47686646-47688386	190	193	136	298	466	419	5.88833499655252	5.48251921731446	3.49895276844504	8.46324395666311	12.5107498240492	10.9760580488942	4.95660232743734	10.6500172765355	-1.10343235093104	6.39184863641545e-05	0.00207796880325015	DOWN
ENSMUSG00000083992	Gm11478	predicted gene 11478 [Source:MGI Symbol;Acc:MGI:3650888]	11:86630428-86631026	1424	1441	1814	1950	3775	5535	167.905623512684	155.741831727458	177.563798822304	210.704154486162	385.595509367875	551.65439134659	167.070418020815	382.651351733542	-1.19557418786928	6.38741712107372e-05	0.00207796880325015	DOWN
ENSMUSG00000055093	Gm8430	predicted pseudogene 8430 [Source:MGI Symbol;Acc:MGI:3645406]	6:122456904-122457374	7864	7970	9063	10846	18264	26235	1179.24696309882	1095.48287146263	1128.22324857994	1490.4386393561	2372.55781806463	3325.34300296193	1134.31769438046	2396.11315346089	-1.07887127907647	6.40586479083651e-05	0.0020796529597506	DOWN
ENSMUSG00000022533	Atp13a3	ATPase type 13A3 [Source:MGI Symbol;Acc:MGI:2685387]	16:30312423-30405975	2761	3273	3143	2012	1099	880	16.5259572247755	17.9569316642755	15.6173160044963	11.0359927261854	5.69845849946469	4.45222407749559	16.7000682978491	7.06222510104856	1.24165929152446	6.47764767827854e-05	0.00209717184874336	UP
ENSMUSG00000058690	Ccser2	coiled-coil serine rich 2 [Source:MGI Symbol;Acc:MGI:101859]	14:36874936-36968777	960	1180	1032	662	436	377	5.04154044982939	5.68015779069913	4.49918118381232	3.18591060615324	1.98352635320262	1.67350829011858	5.07362647478028	2.28098174982481	1.15336240705883	6.56712716650559e-05	0.00211450714251768	UP
ENSMUSG00000071415	Rpl23	ribosomal protein L23 [Source:MGI Symbol;Acc:MGI:1929455]	11:97777527-97782437	1842	1735	1909	2293	4523	5762	44.3718820842539	38.3092460958025	38.1756099283389	50.6180665748749	94.3853099656204	117.323646789045	40.2855793694651	87.4423411098468	-1.11806852318418	6.56441834627569e-05	0.00211450714251768	DOWN
ENSMUSG00000087314	Prkag2os2	protein kinase, AMP-activated, gamma 2 non-catalytic subunit, opposite strand 2 [Source:MGI Symbol;Acc:MGI:3783001]	5:24873544-24875934	20	30	22	8	4	5	0.98643082256633	1.35628282216462	0.900772333024395	0.361573292497296	0.170894310644717	0.20846198727339	1.08116199258512	0.246976530138468	2.13013684506184	6.54667806066807e-05	0.00211450714251768	UP
ENSMUSG00000025245	Lztfl1	leucine zipper transcription factor-like 1 [Source:MGI Symbol;Acc:MGI:1934860]	9:123694416-123717697	347	446	395	161	184	189	1.54596513623126	1.82134085631734	1.46092910493288	0.657326264925392	0.710148173227415	0.711748758990489	1.60941169916049	0.693074399047765	1.21545129118558	6.6187545559987e-05	0.00211953232632029	UP
ENSMUSG00000045690	Wdr89	WD repeat domain 89 [Source:MGI Symbol;Acc:MGI:1919588]	12:75630596-75669537	140	174	231	280	420	548	1.84478661630077	2.10161061683616	2.5269190624283	3.38110578163598	4.79431046669113	6.10368169711034	2.15777209852174	4.75969931514582	-1.14132793989222	6.6130955268861e-05	0.00211953232632029	DOWN
ENSMUSG00000103804	Gm37062	predicted gene, 37062 [Source:MGI Symbol;Acc:MGI:5610290]	1:38076295-38077305	21	16	18	7	1	0	2.11579399503881	1.47768428573842	1.50557882614009	0.646280907102794	0.0872544370394311	0	1.69968570230577	0.244511781380742	2.79729210905602	6.60863789729894e-05	0.00211953232632029	UP
ENSMUSG00000067356	B430203G13Rik	RIKEN cDNA B430203G13 gene [Source:MGI Symbol;Acc:MGI:3642832]	12:17924294-17925668	6	14	9	1	1	0	0.308191499329289	0.659156594208801	0.383763638933175	0.0470763919833239	0.0444838984470118	0	0.450370577490422	0.0305200968101119	3.88328113633288	6.69858850147798e-05	0.00214218311901205	UP
ENSMUSG00000048249	Crebrf	CREB3 regulatory factor [Source:MGI Symbol;Acc:MGI:1924378]	17:26715650-26776635	1272	1406	1298	723	549	670	8.34322860304329	8.45314562875437	7.06779082689583	4.34578751652987	3.11945788137624	3.71463404423841	7.95472168623116	3.72662648071484	1.09394123034194	6.72070233446294e-05	0.00214343049927174	UP
ENSMUSG00000064280	Ccdc146	coiled-coil domain containing 146 [Source:MGI Symbol;Acc:MGI:1922422]	5:21292961-21424677	18	29	12	5	2	3	0.252641084009006	0.373106736771597	0.139826544399073	0.0643184012093306	0.0243223235520574	0.0355881312088736	0.255191455059892	0.0414096186567539	2.62354220006124	6.71249581945297e-05	0.00214343049927174	UP
ENSMUSG00000093384	Gm20689	predicted gene 20689 [Source:MGI Symbol;Acc:MGI:5313136]	3:68900171-68900449	156	126	159	59	15	4	39.491280268544	29.2370301677037	33.4147093052933	13.6872240675447	3.28952137058412	0.856001458881042	34.0476732471803	5.94424896566995	2.51798976328431	6.74946412848957e-05	0.0021496906250644	UP
ENSMUSG00000007617	Homer1	homer scaffolding protein 1 [Source:MGI Symbol;Acc:MGI:1347345]	13:93299635-93405129	400	476	452	259	169	159	1.41988873469539	1.54877185487956	1.3319702864602	0.842515499068766	0.519686511925478	0.477074494933779	1.43354362534505	0.613092168642674	1.22540992753155	6.83810577917626e-05	0.00217313411694341	UP
ENSMUSG00000021488	Nsd1	nuclear receptor-binding SET-domain protein 1 [Source:MGI Symbol;Acc:MGI:1276545]	13:55209782-55318325	235	302	292	147	121	77	0.680991834896965	0.802169642239227	0.702452922807207	0.390368033854827	0.303750783577062	0.188607997209186	0.728538133314466	0.294242271547025	1.30799996565461	6.8486549170462e-05	0.00217313411694341	UP
ENSMUSG00000024122	Pdpk1	3-phosphoinositide dependent protein kinase 1 [Source:MGI Symbol;Acc:MGI:1338068]	17:24073680-24150924	1532	1844	1901	1100	524	318	6.70904198824401	7.40199212220548	6.91107620983992	4.41446192290766	1.98789154057949	1.17712688810732	7.00737010676314	2.52649345053149	1.47173665671845	6.85076906475766e-05	0.00217313411694341	UP
ENSMUSG00000109784	Gm45493	predicted gene 45493 [Source:MGI Symbol;Acc:MGI:5791329]	8:18862196-18866143	20	21	33	4	7	6	0.357793550637028	0.344362907113312	0.490093552777453	0.06558261294536	0.108479216140281	0.0907321997272489	0.397416670175931	0.0882646762709633	2.17074430106559	6.93789028903183e-05	0.00219485381361481	UP
ENSMUSG00000103507	Gm38375	predicted gene, 38375 [Source:MGI Symbol;Acc:MGI:5611603]	9:96028624-96030850	7	25	6	1	1	0	0.221987410949704	0.726766469851377	0.157971973824907	0.0290660255846746	0.0274653616365699	0	0.368908618208663	0.0188437957404148	4.29110198870115	6.95768444509092e-05	0.00219816132596114	UP
ENSMUSG00000081049	Rps24-ps3	ribosomal protein S24, pseudogene 3 [Source:MGI Symbol;Acc:MGI:3644407]	X:79195047-79195448	989	914	1178	1394	2245	2863	173.761107246279	147.193458738909	171.815822537092	224.440932124333	341.689900265322	425.178755983059	164.256796174093	330.436529457571	-1.00842012047576	6.99660546735479e-05	0.00220749467674437	DOWN
ENSMUSG00000116812	Gm2792	predicted gene 2792 [Source:MGI Symbol;Acc:MGI:3780960]	17:6339604-6361848	46	62	65	25	8	2	1.02845874878371	1.27060519357062	1.20644345893925	0.512224204022124	0.15495426308045	0.037792439852918	1.16850246709786	0.234990302318497	2.31398765476562	7.02737667816627e-05	0.00221423513887549	UP
ENSMUSG00000031666	Rbl2	RB transcriptional corepressor like 2 [Source:MGI Symbol;Acc:MGI:105085]	8:91070057-91123844	993	1113	1212	708	423	289	5.39205423398173	5.53969736943083	5.46347918906881	3.52307404530318	1.98977930298632	1.32646988233748	5.46507693082712	2.27977441020899	1.26135073166827	7.06945901393945e-05	0.00222451680228734	UP
ENSMUSG00000038095	Sbno1	strawberry notch 1 [Source:MGI Symbol;Acc:MGI:2384298]	5:124368702-124426001	4323	5003	4797	2989	2188	1596	10.2287618424335	10.8506158687376	9.422570071876	6.48107545038617	4.48481706363706	3.19201405150496	10.1673159276824	4.7193021885094	1.10729341317534	7.1132071458043e-05	0.00223529448051797	UP
ENSMUSG00000025912	Mybl1	myeloblastosis oncogene-like 1 [Source:MGI Symbol;Acc:MGI:99925]	1:9667415-9700209	178	192	239	96	97	63	1.9326541331315	1.9108281928293	2.15424094884045	0.955184862283604	0.912355958231357	0.578191383464683	1.99924109160042	0.815244067993215	1.29414851585728	7.16848120534341e-05	0.00224666500839105	UP
ENSMUSG00000104018	4833412K13Rik	RIKEN cDNA 4833412K13 gene [Source:MGI Symbol;Acc:MGI:1921857]	1:78465448-78466926	26	18	16	6	4	1	1.24160395503229	0.78790026241566	0.634281538325129	0.26255096477484	0.165463592186095	0.0403604859686842	0.887928585257693	0.156125014309873	2.50774194341322	7.16339411433032e-05	0.00224666500839105	UP
ENSMUSG00000029373	Pf4	platelet factor 4 [Source:MGI Symbol;Acc:MGI:1888711]	5:90772435-90773383	6	7	9	31	35	16	0.311819949652518	0.333483767657288	0.38828182747102	1.47640113127879	1.57574609123901	0.702865404000804	0.344528514926942	1.2516708755062	-1.86115996045852	7.2135562785624e-05	0.00225778556021972	DOWN
ENSMUSG00000039852	Rere	arginine glutamic acid dipeptide (RE) repeats [Source:MGI Symbol;Acc:MGI:2683486]	4:150281646-150621966	10305	12204	11109	6442	1695	1223	53.1340607730559	57.6784037157202	47.5512319722784	30.4388995564401	7.57102146880096	5.33022564247672	52.7878988203515	14.4467155559059	1.86946570688742	7.38578730266095e-05	0.00230556068624311	UP
ENSMUSG00000063317	Usp31	ubiquitin specific peptidase 31 [Source:MGI Symbol;Acc:MGI:1923429]	7:121642021-121707253	1073	1364	1387	831	471	361	7.18883752353067	8.37644196350937	7.71431804720505	5.10203737192879	2.7336315759439	2.04437667518191	7.75986584474836	3.2933485410182	1.23647650778346	7.38212802348003e-05	0.00230556068624311	UP
ENSMUSG00000048521	Cxcr6	chemokine (C-X-C motif) receptor 6 [Source:MGI Symbol;Acc:MGI:1934582]	9:123806475-123811760	4	10	5	0	0	0	0.0742598076751063	0.170183003670201	0.0770714457850643	0	0	0	0.107171419043457	0	Inf	7.55365699181467e-05	0.00234593628329615	UP
ENSMUSG00000103756	Gm37285	predicted gene, 37285 [Source:MGI Symbol;Acc:MGI:5610513]	1:66799659-66800797	32	28	8	4	3	3	1.98428056283629	1.59146675511344	0.411809655479748	0.227322349348798	0.161154778295517	0.157225176683979	1.32918565780983	0.181900768109431	2.86931909108659	7.84910672396704e-05	0.00242765341605798	UP
ENSMUSG00000104245	Gm38155	predicted gene, 38155 [Source:MGI Symbol;Acc:MGI:5611383]	1:187344970-187377469	41	51	59	19	7	0	1.04806884777576	1.1949595349865	1.25202725337713	0.445072756657064	0.155003961390456	0	1.1650185453798	0.200025572682507	2.54209655941162	7.8995954719511e-05	0.0024376421582509	UP
ENSMUSG00000044471	Lncpint	long non-protein coding RNA, Trp53 induced transcript [Source:MGI Symbol;Acc:MGI:2673128]	6:31082565-31220488	39	51	34	17	10	9	0.198782941706195	0.238267532306249	0.143863257004191	0.0794021757010412	0.0441532249260607	0.0387739193740514	0.193637910338878	0.0541097733337178	1.8394003274363	7.96514770376902e-05	0.00245066250331518	UP
ENSMUSG00000069135	Fgfr1op	Fgfr1 oncogene partner [Source:MGI Symbol;Acc:MGI:1922546]	17:8165501-8196804	640	796	1502	554	284	229	6.46303986347561	7.36810105446782	12.5918175633361	5.12683353521236	2.48447380482525	1.95472380417057	8.80765282709318	3.18867704806939	1.46579961543634	7.98873653674232e-05	0.00245471138205358	UP
ENSMUSG00000025358	Cdk2	cyclin-dependent kinase 2 [Source:MGI Symbol;Acc:MGI:104772]	10:128697939-128705031	821	882	1016	530	458	268	4.85972993605077	4.78545566916159	4.99257336120592	2.87493755285844	2.34851645423541	1.34090530587924	4.87925298880609	2.18811977099103	1.15696857979418	8.08761260113076e-05	0.0024818531654865	UP
ENSMUSG00000107402	4732416N19Rik	RIKEN cDNA 4732416N19 gene [Source:MGI Symbol;Acc:MGI:2444634]	6:148212253-148215731	28	24	31	7	7	8	0.568442441125158	0.446598580913638	0.522460975706243	0.130222166104932	0.123103174855369	0.137279977585095	0.512500665915013	0.130201772848465	1.97680478657037	8.11550101561424e-05	0.00248716858599625	UP
ENSMUSG00000105860	Gm42578	predicted gene 42578 [Source:MGI Symbol;Acc:MGI:5662715]	3:95352784-95352977	6	9	7	0	1	0	2.18434696689573	3.00336208276485	2.11560511159665	0	0.315285362704336	0	2.43443805375241	0.105095120901445	4.53382119247064	8.13234244503599e-05	0.00248908900037467	UP
ENSMUSG00000020308	Tpgs1	tubulin polyglutamylase complex subunit 1 [Source:MGI Symbol;Acc:MGI:106618]	10:79669369-79676127	97	332	355	468	862	810	2.37057544421662	7.43718951267696	7.20235029843798	10.4812557954777	18.2495019413992	16.7325969833008	5.67003841844385	15.1544515733926	-1.4183112275975	8.25045249588209e-05	0.0025219597453971	DOWN
ENSMUSG00000040481	Bptf	bromodomain PHD finger transcription factor [Source:MGI Symbol;Acc:MGI:2444008]	11:107033081-107132127	1572	2076	1698	1110	598	340	5.48912676433625	6.64452659754713	4.92209722174725	3.5518700215289	1.80888774937863	1.0035154624984	5.68525019454354	2.12142441113531	1.42219056553267	8.28541837972676e-05	0.00252281878918019	UP
ENSMUSG00000055660	Mettl4	methyltransferase like 4 [Source:MGI Symbol;Acc:MGI:1924031]	17:94722590-94750019	992	1053	1131	662	454	428	7.14281239359702	6.94979286828043	6.76054812215782	4.36816308921959	2.83186641646382	2.60492675035133	6.95105112801176	3.26831875201158	1.08868246336263	8.27918023811989e-05	0.00252281878918019	UP
ENSMUSG00000097352	C920009B18Rik	RIKEN cDNA C920009B18 gene [Source:MGI Symbol;Acc:MGI:3583961]	10:22306702-22321765	263	372	302	162	58	28	2.5320917727124	3.28285862035682	2.41374654404482	1.42929707154298	0.483739901507351	0.227864712797635	2.74289897903801	0.713633895282655	1.94244544340257	8.27679838693488e-05	0.00252281878918019	UP
ENSMUSG00000108465	Gm45110	predicted gene 45110 [Source:MGI Symbol;Acc:MGI:5753686]	7:127455469-127456870	16	22	9	2	4	0	0.80605180422174	1.01588349442826	0.376373041036459	0.0923395705806995	0.174551107591466	0	0.732769446562153	0.0889635593907218	3.04207293441903	8.36587345285749e-05	0.00254074275432138	UP
ENSMUSG00000116275	Zc3h11a	zinc finger CCCH type containing 11A [Source:MGI Symbol;Acc:MGI:1917829]	1:133619871-133661380	22	31	31	22	318	158	0.353549019589682	0.456637293115996	0.413570360519231	0.323987745978311	4.42700417942593	2.14622481614328	0.40791889107497	2.29907224718251	-2.49469757649103	8.38459012898355e-05	0.00254314559105523	DOWN
ENSMUSG00000068036	Afdn	afadin, adherens junction formation factor [Source:MGI Symbol;Acc:MGI:1314653]	17:13760539-13906150	2694	4218	3134	2041	723	522	9.87103905252405	14.1663459719204	9.53292141001585	6.85316887468568	2.29489577752897	1.61670245138828	11.1901021448201	3.58825570120098	1.640868599171	8.39745975974387e-05	0.00254377104716978	UP
ENSMUSG00000006262	Mob1b	MOB kinase activator 1B [Source:MGI Symbol;Acc:MGI:1915723]	5:88720855-88764220	1033	1338	1154	762	412	302	4.09241571108539	4.85871765475946	3.79530773598153	2.76641852295367	1.4139590978112	1.01130001095584	4.24881370060879	1.73055921057357	1.29582178289233	8.41149301005509e-05	0.0025447469277335	UP
ENSMUSG00000021311	Mtr	5-methyltetrahydrofolate-homocysteine methyltransferase [Source:MGI Symbol;Acc:MGI:894292]	13:12182712-12258113	1084	1333	1262	778	545	377	7.79967900811009	8.79151693929004	7.53821822634127	5.12991598786984	3.39706619945152	2.29289048429144	8.0431380579138	3.60662422387093	1.15710936787813	8.43597003780977e-05	0.00254560803564011	UP
ENSMUSG00000025437	Usp33	ubiquitin specific peptidase 33 [Source:MGI Symbol;Acc:MGI:2159711]	3:152346478-152393617	750	876	852	489	385	203	3.62422460404108	3.88010707919748	3.41786409893034	2.16543687421513	1.61166291485158	0.829170829421041	3.64073192738963	1.53542353949592	1.24559184560944	8.43527392357981e-05	0.00254560803564011	UP
ENSMUSG00000087403	Kantr	Kdm5c adjacent non-coding transcript [Source:MGI Symbol;Acc:MGI:1920247]	X:152294828-152327495	268	228	285	142	105	87	3.00214309367509	2.34108586369232	2.6503501500286	1.45769863509252	1.01893354882889	0.823778917604029	2.664526369132	1.10013703384181	1.27619587255816	8.46380412477196e-05	0.00254747516220918	UP
ENSMUSG00000116604	Gm49745	predicted gene, 49745 [Source:MGI Symbol;Acc:MGI:6215237]	16:20566358-20568508	73	67	73	37	17	16	2.39698269989537	2.01651784261754	1.9898680076153	1.11334698803826	0.483573405163609	0.444069774075822	2.13445618337607	0.68033005575923	1.64956181559817	8.4542135925373e-05	0.00254747516220918	UP
ENSMUSG00000021245	Mlh3	mutL homolog 3 [Source:MGI Symbol;Acc:MGI:1353455]	12:85234520-85270599	420	574	532	253	225	240	2.82811470036697	3.54279382012143	2.97386853044016	1.56117367252444	1.31247292526697	1.36600882607185	3.11492568364285	1.41321847462109	1.14021322920374	8.61270198037694e-05	0.0025856781442874	UP
ENSMUSG00000068417	Pnp2	purine-nucleoside phosphorylase 2 [Source:MGI Symbol;Acc:MGI:3712328]	14:50955992-50964749	7	4	4	21	16	28	0.289950712131959	0.1518851443259	0.137569486114195	0.797182466039653	0.574159426837309	0.980419667497625	0.193135114190685	0.783920520124862	-2.02109690353689	8.66084263070863e-05	0.00259681850954126	DOWN
ENSMUSG00000102037	Bcl2a1a	B cell leukemia/lymphoma 2 related protein A1a [Source:MGI Symbol;Acc:MGI:102687]	9:88956900-88962419	62	64	82	187	162	113	5.34674702921443	5.05896167313764	5.87050285466619	14.7782322593221	12.1024744596574	8.23706384747434	5.42540385233942	11.7059235221513	-1.10943632133832	8.74343495108559e-05	0.00261824718121758	DOWN
ENSMUSG00000035967	Ints6l	integrator complex subunit 6 like [Source:MGI Symbol;Acc:MGI:2442593]	X:56454857-56507843	1161	1353	1263	820	526	415	5.56876855262797	5.94854210988074	5.02911877186469	3.60432698832502	2.18560982672869	1.68255428770133	5.51547647812447	2.49083036758501	1.14685875119337	8.90821013598403e-05	0.00265654336594794	UP
ENSMUSG00000055531	Cpsf6	cleavage and polyadenylation specific factor 6 [Source:MGI Symbol;Acc:MGI:1913948]	10:117344673-117380015	2838	3377	3482	2065	1495	1092	14.4641859826975	15.7760661682427	14.7323537357701	9.6446146233201	6.60058675614834	4.70433649574485	14.9908686289034	6.98317929173776	1.10212806181967	8.91315973821303e-05	0.00265654336594794	UP
ENSMUSG00000060438	Rps10-ps1	ribosomal protein S10, pseudogene 1 [Source:MGI Symbol;Acc:MGI:3644167]	3:95622278-95622772	2280	2345	2927	3167	5705	7680	325.320842415924	306.694447417833	346.706103571075	414.102972566826	705.167519074583	926.258744810761	326.240464468277	681.84307881739	-1.06350401733779	8.92775545933985e-05	0.00265654336594794	DOWN
ENSMUSG00000045231	BC106179	cDNA sequence BC106179 [Source:MGI Symbol;Acc:MGI:3702726]	16:23220656-23225484	14	31	15	4	5	2	0.145906098028215	0.296137067027416	0.129774028219151	0.0382057187410774	0.0451446398985609	0.0176163962661012	0.190605731091594	0.0336555849685798	2.50167366101708	9.02854211862981e-05	0.00268314136169432	UP
ENSMUSG00000082128	Gm11824	predicted gene 11824 [Source:MGI Symbol;Acc:MGI:3651313]	4:14170066-14170911	66	80	94	118	214	301	5.51001196846658	6.12192233404534	6.51483334442995	9.02766391575594	15.4769180893327	21.2408551259727	6.04892254898062	15.2484790436871	-1.3339152550363	9.10900727749342e-05	0.00270364065939928	DOWN
ENSMUSG00000063535	Zfp773	zinc finger protein 773 [Source:MGI Symbol;Acc:MGI:1923623]	7:7127073-7136755	232	211	199	71	88	103	2.37820880089806	1.98257848829788	1.69347179015849	0.666970772947662	0.781461370427267	0.892470269888316	2.01808635978481	0.780300804421082	1.37088562047566	9.17451497398341e-05	0.00271965439474367	UP
ENSMUSG00000024052	Lpin2	lipin 2 [Source:MGI Symbol;Acc:MGI:1891341]	17:71182560-71249817	1247	1420	1325	858	351	249	5.26224269586453	5.49261402945089	4.64175523598444	3.31798930252572	1.28313267526089	0.888173315255652	5.13220398709995	1.82976509768075	1.48792006411982	9.20265613855938e-05	0.00272327730983176	UP
ENSMUSG00000009418	Nav1	neuron navigator 1 [Source:MGI Symbol;Acc:MGI:2183683]	1:135434580-135688105	4975	6890	6104	3946	1586	1417	13.9435939851168	17.700553868324	14.202276320359	10.1349586030352	3.85074191230324	3.35695640844039	15.2821413912666	5.78088564125961	1.4024842753648	9.25395424751607e-05	0.00273287730393709	UP
ENSMUSG00000065272	Snord57	small nucleolar RNA, C/D box 57 [Source:MGI Symbol;Acc:MGI:3819544]	2:130278016-130278087	2	9	9	22	28	24	1.96220837752316	8.09239227856084	7.3288194935155	19.7767519940928	23.7939304537776	19.8998767507728	5.79447338319983	21.1568530662144	-1.86837559619461	9.29017406773296e-05	0.00274013567709562	DOWN
ENSMUSG00000036391	Sec24a	Sec24 related gene family, member A (S. cerevisiae) [Source:MGI Symbol;Acc:MGI:1924621]	11:51692264-51763634	1192	1399	1266	832	521	488	5.89686977977938	6.34379325163804	5.1992509689424	3.77182937688943	2.23276314869982	2.04060588326356	5.81330466678661	2.68173280295094	1.1161930200029	9.32631795286762e-05	0.00274429079270661	UP
ENSMUSG00000068697	Myoz1	myozenin 1 [Source:MGI Symbol;Acc:MGI:1929471]	14:20649107-20656540	22	31	39	81	93	55	0.607921729693526	0.785180322083255	0.89463729736833	2.05111958467123	2.22619517036453	1.28463924390423	0.76257978304837	1.85398466631333	-1.28166912294601	9.32758055047493e-05	0.00274429079270661	DOWN
ENSMUSG00000052821	Cysltr1	cysteinyl leukotriene receptor 1 [Source:MGI Symbol;Acc:MGI:1926218]	X:106574346-106603679	496	697	652	336	297	250	5.64939308747185	7.27678182395223	6.16495036765557	3.50705892396107	2.93046223532121	2.40687791262402	6.36370842635988	2.94813302396877	1.11006611313857	9.41411139127679e-05	0.00276629138347668	UP
ENSMUSG00000026872	Zeb2	zinc finger E-box binding homeobox 2 [Source:MGI Symbol;Acc:MGI:1344407]	2:44983632-45117395	2291	2454	2536	1638	762	774	4.69779180601645	4.6124231303684	4.31697559490617	3.07797881695672	1.35357768580508	1.34153967909178	4.54239684376367	1.92436539395119	1.23907099109219	9.4550362331833e-05	0.00277485271596553	UP
ENSMUSG00000036634	Mag	myelin-associated glycoprotein [Source:MGI Symbol;Acc:MGI:96912]	7:30899176-30914873	13	9	17	48	60	24	0.140980035886687	0.0894598870038969	0.153045747149166	0.477010969301035	0.563649107659636	0.219989425158243	0.127828556679917	0.420216500706305	-1.71692264576889	9.48740516749637e-05	0.0027783390136145	DOWN
ENSMUSG00000102976	Zc3h11a	zinc finger CCCH type containing 11A [Source:MGI Symbol;Acc:MGI:1917829]	1:133619862-133661380	934	950	942	487	178	60	7.76543204947177	7.23983277095549	6.50176512131005	3.71048443502933	1.28203277283308	0.42166023556888	7.1690099805791	1.8047258144771	1.98999423041954	9.49052371562245e-05	0.0027783390136145	UP
ENSMUSG00000107505	Stambp-ps1	STAM binding protein, pseudogene 1 [Source:MGI Symbol;Acc:MGI:5010194]	6:128447084-128448398	30	31	25	13	4	3	2.08552190537017	1.97531584965039	1.44275408343893	0.828172391477835	0.240866784294523	0.176259327010878	1.83453061281983	0.415099500927745	2.14388187653589	9.57095891153281e-05	0.00279493374566685	UP
ENSMUSG00000089929	Bcl2a1b	B cell leukemia/lymphoma 2 related protein A1b [Source:MGI Symbol;Acc:MGI:1278326]	9:89199209-89207827	116	127	148	266	364	205	10.0280652620487	10.0635543233168	10.62144495802	21.0729177488988	27.2597039365	14.9798618853284	10.2376881811285	21.1041611902424	-1.04363751822547	9.59086188024147e-05	0.00279727529213437	DOWN
ENSMUSG00000066324	Impad1	inositol monophosphatase domain containing 1 [Source:MGI Symbol;Acc:MGI:1915720]	4:4762484-4793355	1399	1771	1684	1065	610	559	15.1015954282764	17.5230503636128	15.0906932173288	10.5350898057984	5.70420199856272	5.10048329310868	15.9051130030727	7.11325836582327	1.16090815123243	9.60733966018815e-05	0.00279861328690406	UP
ENSMUSG00000104350	Gm38244	predicted gene, 38244 [Source:MGI Symbol;Acc:MGI:5611472]	3:106478283-106480868	361	483	485	187	56	13	9.85962526334548	12.0916929763282	10.9965592173488	4.68034501948367	1.32495204382984	0.300121658079676	10.9826258190075	2.1018062404644	2.38552144471575	9.65421997406888e-05	0.0028087932698351	UP
ENSMUSG00000115049	Gm49172	predicted gene, 49172 [Source:MGI Symbol;Acc:MGI:6118604]	15:95972739-95994129	63	76	91	141	164	196	4.75891814923405	5.26222687008203	5.70654207647564	9.76049182383024	10.7318259927152	12.5147133257188	5.24256236526391	11.0023437140881	-1.06946685494131	9.75026347878523e-05	0.00283323396913788	DOWN
ENSMUSG00000040760	Appl1	adaptor protein, phosphotyrosine interaction, PH domain and leucine zipper containing 1 [Source:MGI Symbol;Acc:MGI:1920243]	14:26918988-26971232	1439	1646	1650	1013	648	641	10.9026979683555	11.4311211128764	10.3781262141896	7.03340484878489	4.2531203504686	4.10511378422313	10.9039817651405	5.13054632782554	1.08767068966527	9.86134958019994e-05	0.00284793355913087	UP
ENSMUSG00000052137	Rbm12b2	RNA binding motif protein 12 B2 [Source:MGI Symbol;Acc:MGI:1924854]	4:12089439-12096243	481	595	515	288	238	232	5.28836834627468	5.99624986558795	4.70051682201188	2.90169675349081	2.26679873029331	2.15605067475857	5.32837834462484	2.4415153861809	1.1259196557315	9.84259420274797e-05	0.00284793355913087	UP
ENSMUSG00000040661	Rad54l2	RAD54 like 2 (S. cerevisiae) [Source:MGI Symbol;Acc:MGI:1933196]	9:106688082-106789194	1025	1350	1210	772	497	375	5.6673356021975	6.84187496964762	5.55395539379479	3.91161284327762	2.3805164501455	1.75258923628247	6.02105532187997	2.6815728432352	1.16693692927135	9.88189923701502e-05	0.00285037086202969	UP
ENSMUSG00000021413	Prpf4b	pre-mRNA processing factor 4B [Source:MGI Symbol;Acc:MGI:109584]	13:34875302-34906064	2768	3446	3372	2106	1282	1167	13.8338990388152	15.7862795529852	13.9903273893101	9.64540043710363	5.55042626121518	4.9299603583696	14.5368353270368	6.7085956855628	1.11563052543346	9.91418928567385e-05	0.00285269282661253	UP
ENSMUSG00000087034	Cbfa2t2-ps1	CBFA2/RUNX1 translocation partner 2, pseudogene 1 [Source:MGI Symbol;Acc:MGI:1333788]	5:60231483-60232212	44	41	56	23	6	5	4.25711764684014	3.63602335507705	4.49791764829585	2.03925504459144	0.502891212270121	0.408928172295198	4.13035288340435	0.983691476385586	2.06998723913118	9.90678802133312e-05	0.00285269282661253	UP
ENSMUSG00000024483	Ankhd1	ankyrin repeat and KH domain containing 1 [Source:MGI Symbol;Acc:MGI:1921733]	18:36559987-36658913	1223	1502	1444	854	358	191	6.50445050861247	7.322174330522	6.3754807072873	4.16222395763743	1.64940267553941	0.858640014591234	6.73403518214059	2.22342221592269	1.59868932417236	9.99310135368193e-05	0.00286880938153953	UP
ENSMUSG00000046229	Scand1	SCAN domain-containing 1 [Source:MGI Symbol;Acc:MGI:1343132]	2:156311846-156312747	1303	1277	1629	1725	3332	4402	114.606947080988	102.954047876049	118.945889967208	139.039781150111	253.88160526828	327.273418577457	112.168961641415	240.064934998616	-1.09775117027787	9.99457744343976e-05	0.00286880938153953	DOWN
ENSMUSG00000038608	Dock10	dedicator of cytokinesis 10 [Source:MGI Symbol;Acc:MGI:2146320]	1:80501073-80758527	2883	3450	3324	2132	1206	826	9.07896325499475	9.9585637066998	8.68989382602659	6.15264749062204	3.29002034292685	2.19869802772322	9.24247359590705	3.8804552870907	1.25205308564595	0.000101436322130141	0.00290789294738578	UP
ENSMUSG00000107000	Gm43481	predicted gene 43481 [Source:MGI Symbol;Acc:MGI:5663618]	5:134267065-134270736	61	83	66	36	14	9	1.17330696196062	1.4633405674763	1.05386129976328	0.634553195068962	0.233281890530591	0.146320860775117	1.2301696097334	0.33805198212489	1.86354022962585	0.00010267564221596	0.00293642356116287	UP
ENSMUSG00000060510	Zfp266	zinc finger protein 266 [Source:MGI Symbol;Acc:MGI:1924769]	9:20495068-20521417	1147	1426	1344	863	508	438	8.932772225285	10.179544931724	8.68928128214109	6.15909550680982	3.42725470765336	2.88330685342486	9.2671994797167	4.15655235596268	1.15674604268551	0.000103612901294744	0.00295963210894949	UP
ENSMUSG00000004609	Cd33	CD33 antigen [Source:MGI Symbol;Acc:MGI:99440]	7:43524216-43544428	3323	4033	4556	2658	1404	1334	21.7395009182185	24.1842982064814	24.7437079391765	15.9351993927816	7.95693841533728	7.3768199381433	23.5558356879588	10.4229859154207	1.17631588367928	0.000103755538997101	0.00296011408651487	UP
ENSMUSG00000038172	Ttc39b	tetratricopeptide repeat domain 39B [Source:MGI Symbol;Acc:MGI:1917113]	4:83220300-83324255	2564	3706	3541	2135	1290	1098	15.5097990605535	20.5484722834852	17.7818062796712	11.8350263820317	6.75985485004962	5.61415774944804	17.9466925412366	8.06967966050979	1.15313467967902	0.000104278228873657	0.00296880825555006	UP
ENSMUSG00000045349	Sh2d5	SH2 domain containing 5 [Source:MGI Symbol;Acc:MGI:2446215]	4:138250403-138261332	43	65	73	24	24	12	0.64153348787893	0.8889062263752	0.904141547186422	0.328133971594596	0.310190608328845	0.151335329329607	0.811527087146851	0.263219969751016	1.62437030344658	0.00010431254736542	0.00296880825555006	UP
ENSMUSG00000038412	Higd1a	HIG1 domain family, member 1A [Source:MGI Symbol;Acc:MGI:1930666]	9:121848563-121858362	170	183	295	332	513	550	2.09910364008059	2.07120369760458	3.02391910060543	3.75670493558992	5.48735296449584	5.7404146828748	2.3980754794302	4.99482419432019	-1.05855683125414	0.000104497320879853	0.00297047517095301	DOWN
ENSMUSG00000027272	Ubr1	ubiquitin protein ligase E3 component n-recognin 1 [Source:MGI Symbol;Acc:MGI:1277977]	2:120860269-120970715	801	961	1000	582	379	226	5.00563870633894	5.50473185605498	5.18786251996711	3.33298355359338	2.05175673142041	1.19379391347778	5.23274436078701	2.19284473283052	1.25476411583906	0.000104851657769104	0.00297480977632033	UP
ENSMUSG00000104204	Gm37397	predicted gene, 37397 [Source:MGI Symbol;Acc:MGI:5610625]	6:57684739-57687580	9	16	49	2	4	4	0.223661142634292	0.364481591943221	1.01092628135335	0.0455524552970234	0.0861086040968456	0.0840339222476463	0.533023005310288	0.0718983272138384	2.89016769071608	0.000105250891414064	0.00298109534441977	UP
ENSMUSG00000042541	Sem1	SEM1, 26S proteasome complex subunit [Source:MGI Symbol;Acc:MGI:109238]	6:6557294-6578663	1362	1478	1535	1929	3013	4479	25.8453741717279	25.70788786844	24.1811019302359	33.5444901753395	49.5295755780459	71.8424228462326	25.2447879901346	51.638829533206	-1.03247073885028	0.000105523900356277	0.00298523562822798	DOWN
ENSMUSG00000102602	A930004J17Rik	RIKEN cDNA A930004J17 gene [Source:MGI Symbol;Acc:MGI:2442442]	4:131878628-131883237	106	208	133	59	18	4	1.62400904536224	2.92099654634647	1.69159261203063	0.828359113849236	0.238900597586023	0.0518057282055989	2.07886606791311	0.373021813213619	2.47846491216697	0.000105796206924974	0.00298934612532185	UP
ENSMUSG00000056673	Kdm5d	lysine (K)-specific demethylase 5D [Source:MGI Symbol;Acc:MGI:99780]	Y:897788-956786	831	1037	948	617	346	308	2.95933773089959	3.38499780974437	2.80261676454581	2.0135496100453	1.06740515107391	0.927124858561176	3.04898410172992	1.33602653989346	1.19037996080711	0.000106032812715911	0.00299243922409401	UP
ENSMUSG00000097532	Gm4349	predicted gene 4349 [Source:MGI Symbol;Acc:MGI:3782533]	3:95427671-95431087	20	50	31	13	4	1	0.475452352041395	1.08951507683023	0.611794592555375	0.283212100215914	0.0823697922730512	0.0200919416855214	0.725587340475667	0.128557944724829	2.49673051525628	0.000106362154564263	0.00299813896045397	UP
ENSMUSG00000037172	Dennd11	DENN domain containing 11 [Source:MGI Symbol;Acc:MGI:2444256]	6:40401375-40436135	837	1041	1097	639	385	379	6.86282589116283	7.82373180075874	7.46699598072197	4.80132987689844	2.73462562845027	2.6267006398073	7.38451789088118	3.38755204838534	1.12426062252513	0.000106886739087326	0.00300261526818481	UP
ENSMUSG00000037692	Ahdc1	AT hook, DNA binding motif, containing 1 [Source:MGI Symbol;Acc:MGI:2444218]	4:133011260-133078110	76	96	88	115	283	298	0.391152914323678	0.452889526991547	0.375992525226239	0.542394586661717	1.2617681578797	1.29641360929315	0.406678322180488	1.03352545127819	-1.34561392086213	0.000106746930648637	0.00300261526818481	DOWN
ENSMUSG00000107118	Gm42986	predicted gene 42986 [Source:MGI Symbol;Acc:MGI:5663123]	5:129945580-129948964	29	51	24	14	2	4	0.605085348679954	0.975383514082034	0.415720633037598	0.267696658410207	0.0361565530617291	0.0705537391514951	0.665396498599862	0.124802316874477	2.41456955744662	0.000106903666344006	0.00300261526818481	UP
ENSMUSG00000074678	Defb25	defensin beta 25 [Source:MGI Symbol;Acc:MGI:3651158]	2:152622356-152623053	14	15	22	38	46	58	3.37476322981984	3.31421235133845	4.40240949109534	8.39433245818215	9.60578412130905	11.8178067701784	3.69712835741788	9.9393077832232	-1.42674024762424	0.00010826570102651	0.0030300235494185	DOWN
ENSMUSG00000078193	Gm2000	predicted gene 2000 [Source:MGI Symbol;Acc:MGI:3780170]	1:156366040-156366484	6704	6917	8420	9408	15443	23422	1064.03568321948	1006.29643643581	1109.42015248282	1368.36739805751	2123.31040789708	3142.24643384154	1059.91742404604	2211.30807993204	-1.06094816394238	0.000108160069168524	0.0030300235494185	DOWN
ENSMUSG00000022119	Rbm26	RNA binding motif protein 26 [Source:MGI Symbol;Acc:MGI:1921463]	14:105106751-105177327	1880	2102	2051	1327	822	752	13.6033415780843	13.9414068557371	12.3201316724602	8.79917490464918	5.15251269829499	4.5993840690582	13.2882933687605	6.18369055733412	1.10361579827595	0.000108658667496953	0.00303740980626577	UP
ENSMUSG00000035992	Fnip1	folliculin interacting protein 1 [Source:MGI Symbol;Acc:MGI:2444668]	11:54438199-54518235	1844	2024	1827	1267	656	671	17.2138034991031	17.3185796759262	14.1584650372612	10.8386661442531	5.3049284197911	5.29459060892239	16.2302827374302	7.1460617243222	1.18346785196602	0.000109610891546698	0.00305975075980905	UP
ENSMUSG00000063047	Zfp780b	zinc finger protein 780B [Source:MGI Symbol;Acc:MGI:2444764]	7:27959135-27979171	197	304	281	137	107	94	1.17804431642775	1.66630501177773	1.39496761257841	0.750758365619628	0.554293959654566	0.475135886780481	1.41310564692796	0.593396070684892	1.25180204999146	0.000109717875739425	0.00305975075980905	UP
ENSMUSG00000085664	Atxn7l1os2	ataxin 7-like 1, opposite strand 2 [Source:MGI Symbol;Acc:MGI:1923086]	12:33358243-33394760	12	17	14	3	4	0	0.419775444851681	0.545111731653144	0.406565023922487	0.096181335775736	0.121208842418641	0	0.457150733475771	0.072463392731459	2.65734567523547	0.000110093765478421	0.00306659995037349	UP
ENSMUSG00000044287	Nrn1l	neuritin 1-like [Source:MGI Symbol;Acc:MGI:2443642]	8:105893567-105895023	0	0	3	6	12	14	0	0	0.144156899856597	0.318289243362285	0.601820631077358	0.685088333230922	0.048052299952199	0.535066069223522	-3.47703965428914	0.00011162426008279	0.00309823137920828	DOWN
ENSMUSG00000054051	Ercc6	excision repair cross-complementing rodent repair deficiency, complementation group 6 [Source:MGI Symbol;Acc:MGI:1100494]	14:32513521-32580990	1231	1443	1280	850	545	508	6.15228878213508	6.61044958760353	5.31068220116686	3.89296730834396	2.35958122090406	2.14603373099481	6.02447352363516	2.79952742008094	1.10565185964744	0.000111405501220257	0.00309823137920828	UP
ENSMUSG00000085962	Gm16984	predicted gene, 16984 [Source:MGI Symbol;Acc:MGI:4439908]	13:34963982-34990452	6	8	7	1	0	0	0.30032835689424	0.367064735755718	0.290876960772325	0.0458752933926792	0	0	0.319423351140761	0.0152917644642264	4.38464299440916	0.000111526246590071	0.00309823137920828	UP
ENSMUSG00000038523	1700003F12Rik	RIKEN cDNA 1700003F12 gene [Source:MGI Symbol;Acc:MGI:1922730]	2:154547085-154550003	49	57	50	80	146	191	2.12709455635933	2.26807236232875	1.80189077907062	3.18250253192538	5.49042750357537	7.00844461817553	2.0656858992529	5.22712488455876	-1.33939672817718	0.000112476886102745	0.00310554022640328	DOWN
ENSMUSG00000072940	Gm10443	predicted pseudogene 10443 [Source:MGI Symbol;Acc:MGI:3704272]	6:86334031-86334240	2197	2200	2959	2921	6013	7492	738.912313764125	678.221538578881	826.170413371933	900.280303263567	1751.91768981576	2129.87818458952	747.768088571646	1594.02539255628	-1.09201180160945	0.000112290606015456	0.00310554022640328	DOWN
ENSMUSG00000078942	Naip6	NLR family, apoptosis inhibitory protein 6 [Source:MGI Symbol;Acc:MGI:1298222]	13:100281121-100317674	325	352	368	193	166	105	3.07699880181565	3.05472251790339	2.89236237799512	1.67449764802241	1.36148086264111	0.840282369574513	3.00802789923805	1.29208696007934	1.21911477835949	0.000113480094564805	0.00312761239551736	UP
ENSMUSG00000028010	Gar1	GAR1 ribonucleoprotein [Source:MGI Symbol;Acc:MGI:1930948]	3:129824912-129831396	173	175	315	398	604	401	3.56234057580673	3.30301947759384	5.38468677098269	7.51024217559719	10.7741933211775	6.97953472882227	4.08334894146109	8.42132340853232	-1.04429411227633	0.000114043139543753	0.00313945424028225	DOWN
ENSMUSG00000040865	Ino80d	INO80 complex subunit D [Source:MGI Symbol;Acc:MGI:3027003]	1:62958418-63114667	1511	1920	1667	1133	542	579	5.41122522553037	6.30258143547595	4.95596890628738	3.71830093844523	1.68147482615037	1.75268637449929	5.55659185576457	2.38415404636496	1.22072281989424	0.000115658257923489	0.00317278370250019	UP
ENSMUSG00000042812	Foxf1	forkhead box F1 [Source:MGI Symbol;Acc:MGI:1347470]	8:121084386-121088144	9	30	13	2	1	4	0.263207025824703	0.804222360803204	0.315623593108827	0.0536066575379464	0.0253272713725222	0.0988920940073751	0.461017659912245	0.0592753409726146	2.95931805438741	0.000115571778656254	0.00317278370250019	UP
ENSMUSG00000024515	Smad4	SMAD family member 4 [Source:MGI Symbol;Acc:MGI:894293]	18:73639009-73703780	1336	1734	1585	1008	633	585	16.5196341767644	19.6530086923998	16.2699014236394	11.4218867581316	6.78042917448798	6.11425763836854	17.4808480976012	8.10552452366271	1.10879772669025	0.000115796833006884	0.00317288714608035	UP
ENSMUSG00000014353	Tmem87b	transmembrane protein 87B [Source:MGI Symbol;Acc:MGI:1919727]	2:128818118-128854261	360	480	423	218	74	30	2.42618208763399	2.9651600923296	2.36659154743873	1.34635509139243	0.43202841032591	0.170897123146834	2.58597790913411	0.649760208288391	1.99273065093425	0.000116527684512439	0.00318644174365036	UP
ENSMUSG00000110598	Gm45854	predicted gene 45854 [Source:MGI Symbol;Acc:MGI:5804969]	8:95468646-95472133	51	72	60	18	0	0	1.03270121742497	1.33635835792748	1.00859378068311	0.334004010225458	0	0	1.12588445201185	0.111334670075153	3.33808394424779	0.000116562278169816	0.00318644174365036	UP
ENSMUSG00000063455	D630045J12Rik	RIKEN cDNA D630045J12 gene [Source:MGI Symbol;Acc:MGI:2669829]	6:38123174-38254009	11	9	12	2	1	1	0.0311230208928545	0.0233406339004278	0.0281860021398123	0.00518607851436689	0.00245024077092662	0.002391265422733	0.0275498856443649	0.00334252823600884	3.04303467773831	0.000118033733398495	0.00321546294328749	UP
ENSMUSG00000079297	Gm2223	predicted pseudogene 2223 [Source:MGI Symbol;Acc:MGI:3780393]	X:33505661-33507010	1561	1690	1797	1071	412	261	81.6678837716156	81.0440358019341	78.0473544765761	51.3477077601783	18.6726391079837	11.5420579455409	80.2530913500419	27.1874682712343	1.56161515376353	0.00011856308214442	0.00322614943865112	UP
ENSMUSG00000102374	Gm38387	predicted gene, 38387 [Source:MGI Symbol;Acc:MGI:5613622]	1:66769290-66771866	24	21	12	2	5	4	0.657790820441723	0.527568784355203	0.273033438655854	0.0502367396019172	0.118721468604015	0.0926753616716379	0.48613101448426	0.08721118995919	2.47876001660891	0.000118816809047257	0.0032293201322694	UP
ENSMUSG00000083287	Gm13502	predicted gene 13502 [Source:MGI Symbol;Acc:MGI:3649894]	2:53696121-53696804	104	94	138	59	21	14	10.7388928303191	8.89691025093489	11.8294751040491	5.58294665913009	1.87848983530725	1.22194117915457	10.4884260617677	2.89445922453064	1.85743245917943	0.000119629312208467	0.00324226891385288	UP
ENSMUSG00000105272	Gm43071	predicted gene 43071 [Source:MGI Symbol;Acc:MGI:5663208]	3:106567605-106569636	185	255	219	105	30	12	6.43029271563614	8.12426333796715	6.31923179291316	3.34451175194315	0.90332328975686	0.35256961075116	6.95792928217215	1.53346821748372	2.18185975025711	0.000119706491317421	0.00324226891385288	UP
ENSMUSG00000032525	Nktr	natural killer tumor recognition sequence [Source:MGI Symbol;Acc:MGI:97346]	9:121719169-121756843	3504	4752	4226	2579	2068	1608	8.77632264984088	10.9096519800947	8.78698240000135	5.91947271406802	4.48702566976869	3.40430656712895	9.49098567664564	4.60360165032189	1.04379492218998	0.000120267817715156	0.00325372830524326	UP
ENSMUSG00000030706	Mrpl48	mitochondrial ribosomal protein L48 [Source:MGI Symbol;Acc:MGI:1289321]	7:100545751-100608301	327	203	345	415	766	853	1.97888924400302	1.12604798266442	1.73322710590446	2.3014715078355	4.01570991883415	4.36332120127771	1.61272144419063	3.56016754264912	-1.14244786463556	0.000122403738075928	0.00330013377215708	DOWN
ENSMUSG00000012640	Zfp715	zinc finger protein 715 [Source:MGI Symbol;Acc:MGI:1917180]	7:43296197-43313294	617	785	768	466	278	244	6.56987434245098	7.66175165491956	6.78883042667132	4.54716857696013	2.56434482225096	2.19612407412866	7.00681880801395	3.10254582444658	1.17530707046887	0.000123032452812908	0.00331328929274303	UP
ENSMUSG00000020163	Uqcr11	ubiquinol-cytochrome c reductase, complex III subunit XI [Source:MGI Symbol;Acc:MGI:1913844]	10:80402997-80406830	279	304	424	438	757	1139	17.7686529992514	17.7463737548303	22.4170452868346	25.5627864296663	41.7643684267607	61.3152247532874	19.3106906803054	42.8807932032381	-1.15093182712567	0.000124168418951112	0.00334005951640265	DOWN
ENSMUSG00000116908	Gm49599	predicted gene, 49599 [Source:MGI Symbol;Acc:MGI:6215007]	16:36875140-36880234	229	89	1	1	9	2	3.17448027132458	1.13087311848062	0.0115061444439024	0.0127046200151267	0.10807966191085	0.0234320544642528	1.43895317808303	0.0480721121300765	4.9036756468129	0.00012442840954511	0.00334323227792609	UP
ENSMUSG00000051747	Ttn	titin [Source:MGI Symbol;Acc:MGI:98864]	2:76703980-76982547	101	152	99	54	41	41	0.0528185954089708	0.0728608235563755	0.0429793941750236	0.0258785943709665	0.0185740059600836	0.0181236821555158	0.0562196043801233	0.0208587608288553	1.43041984824467	0.000124972658520065	0.00334614669473746	UP
ENSMUSG00000095651	Gm21817	predicted gene, 21817 [Source:MGI Symbol;Acc:MGI:5433981]	8:92336668-92339250	28	51	40	10	16	9	0.765625726935511	1.27823197644897	0.907981702677172	0.250574151300917	0.37899412418026	0.208010143540933	0.983946468687218	0.279192806340703	1.81731805864559	0.000124963063996617	0.00334614669473746	UP
ENSMUSG00000021496	Pcbd2	pterin 4 alpha carbinolamine dehydratase/dimerization cofactor of hepatocyte nuclear factor 1 alpha (TCF1) 2 [Source:MGI Symbol;Acc:MGI:1919812]	13:55727368-55776830	111	140	206	242	363	388	10.1815177404198	11.7708315549115	15.6862961374568	20.3418020510668	28.8441724100726	30.0827136520342	12.5462151442627	26.4228960377245	-1.07453639193858	0.000125303801844335	0.00334764538480149	DOWN
ENSMUSG00000036199	Ndufa13	NADH:ubiquinone oxidoreductase subunit A13 [Source:MGI Symbol;Acc:MGI:1914434]	8:69894180-69902558	497	550	598	642	1358	1786	28.0596026266886	28.4625482943686	28.0277263857055	33.2157039780451	66.4177557029878	85.2315473001174	28.1832924355876	61.6216689937168	-1.12859759724708	0.000126165341485559	0.00335875064208215	DOWN
ENSMUSG00000062949	Atp11c	ATPase, class VI, type 11C [Source:MGI Symbol;Acc:MGI:1859661]	X:60223290-60592698	606	606	745	398	284	167	4.12739175920241	3.78322171498587	4.21232231757746	2.48410131748297	1.67564221706343	0.961422205179937	4.04097859725525	1.70705524657545	1.24319496038408	0.000126251288920088	0.00335875064208215	UP
ENSMUSG00000024384	Iws1	IWS1, SUPT6 interacting protein [Source:MGI Symbol;Acc:MGI:1920723]	18:32067741-32104328	1444	1755	1721	1077	721	561	6.80691700073502	7.58309620291472	6.73482286866263	4.65245850030722	2.94427553139686	2.23532326665591	7.04161202410412	3.27735243278666	1.1033749177425	0.000127137224930005	0.00336792197465734	UP
ENSMUSG00000031442	Mcf2l	mcf.2 transforming sequence-like [Source:MGI Symbol;Acc:MGI:103263]	8:12873806-13020905	624	718	639	393	273	285	1.66198115150575	1.75287988715631	1.41287526406495	0.959218184794232	0.629889629413331	0.641623401181682	1.60924543424234	0.743577071796415	1.11383018508781	0.000127207487592742	0.00336792197465734	UP
ENSMUSG00000051319	Mtln	mitoregulin [Source:MGI Symbol;Acc:MGI:1915135]	2:127791388-127792488	409	432	482	546	1029	1410	36.108963902001	34.9592203477021	35.3265383977986	44.1741259880239	78.6986655221196	105.221747011784	35.4649075491672	76.0315128406425	-1.1002053107077	0.000127170755135744	0.00336792197465734	DOWN
ENSMUSG00000064349	mt-Tc	mitochondrially encoded tRNA cysteine [Source:MGI Symbol;Acc:MGI:102490]	MT:5192-5257	108	102	123	180	235	391	115.574045520218	100.051741724103	109.270945180734	176.520140977359	217.853935620085	353.679102429492	108.298910808352	249.351059675645	-1.20315960064388	0.000126920350191033	0.00336792197465734	DOWN
ENSMUSG00000097379	Gm26873	predicted gene, 26873 [Source:MGI Symbol;Acc:MGI:5477367]	17:17389943-17411993	21	30	38	11	9	4	0.586465634844683	0.76797034453924	0.881007958138304	0.281519601339399	0.217740560472828	0.0944343246452396	0.745147979174076	0.197898162152489	1.91276874491664	0.000127638461843313	0.00337553536674837	UP
ENSMUSG00000101585	1600010M07Rik	RIKEN cDNA 1600010M07 gene [Source:MGI Symbol;Acc:MGI:1917031]	7:109998376-110151202	18	20	21	39	54	67	0.501495043287304	0.510777457742917	0.485712889526332	0.995767041114178	1.30335118919712	1.57787281437022	0.499328463518851	1.29233034822717	-1.37191384901138	0.000128653878539442	0.00339857052658007	DOWN
ENSMUSG00000022123	Scel	sciellin [Source:MGI Symbol;Acc:MGI:1891228]	14:103513342-103612797	453	429	420	240	200	175	12.5420882021929	10.8871832898653	9.65344854930414	6.08929629883487	4.79691133395994	4.09547052518012	11.0275733471208	4.99389271932498	1.14287862198789	0.000131727666237057	0.00347197545377561	UP
ENSMUSG00000029461	Fam168a	family with sequence similarity 168, member A [Source:MGI Symbol;Acc:MGI:2442372]	7:100706635-100841656	875	1361	1201	692	253	144	3.40572253384354	4.85562718561365	3.88066522631994	2.46825806461952	0.8530635680479	0.473760073867959	4.04733831525904	1.26502723551179	1.67780500242232	0.000132364062371389	0.00348484668460334	UP
ENSMUSG00000001280	Sp1	trans-acting transcription factor 1 [Source:MGI Symbol;Acc:MGI:98372]	15:102406143-102436404	3303	3782	3904	2451	1563	1287	20.1543916177254	21.1528418579265	19.7757420027229	13.7052764024591	8.26189878375483	6.63794893812799	20.3609918261249	9.53504137478064	1.09449673593544	0.000132549023064671	0.00348581715740017	UP
ENSMUSG00000036155	Mgat5	mannoside acetylglucosaminyltransferase 5 [Source:MGI Symbol;Acc:MGI:894701]	1:127205015-127488336	790	768	778	479	310	344	4.22127437498067	3.76152353917943	3.45110241940109	2.34549798159465	1.43495551996448	1.55370554508593	3.81130011118706	1.77805301554835	1.09998487288202	0.000132880287489371	0.00349062871276486	UP
ENSMUSG00000019820	Utrn	utrophin [Source:MGI Symbol;Acc:MGI:104631]	10:12382188-12869365	971	1350	1300	800	354	279	3.15966834739939	4.0266349164837	3.51178158193493	2.38558772082493	0.997896654149739	0.767397310666329	3.56602828193934	1.383627228547	1.36586283487763	0.000133086612666901	0.0034921511731782	UP
ENSMUSG00000117924	Tmem223	transmembrane protein 223 [Source:MGI Symbol;Acc:MGI:1914086]	19:8770996-8772475	108	91	141	173	304	295	10.1977098988427	7.87599778404929	11.0525309345623	14.9696342093939	24.8664859330659	23.5449257808648	9.7087462058181	21.1270153077749	-1.1217320646073	0.000135139685647221	0.00354207436645728	DOWN
ENSMUSG00000104830	5830487J09Rik	RIKEN cDNA 5830487J09 gene [Source:MGI Symbol;Acc:MGI:1923368]	5:123366472-123368919	11	8	7	2	0	0	0.244546418176999	0.163024344397645	0.129187092115124	0.0407491589405542	0	0	0.178919284896589	0.0135830529801847	3.71942921038275	0.000135565981763414	0.00354929534234201	UP
ENSMUSG00000086331	Gm16310	predicted gene 16310 [Source:MGI Symbol;Acc:MGI:3826522]	16:92094568-92096490	93	95	80	40	22	36	6.84216533894784	6.40646928494221	4.88607653753153	2.69680430337612	1.40213792470292	2.23876309906458	6.04490372047386	2.11256844238121	1.51672127912539	0.000135754877462985	0.00355029172316252	UP
ENSMUSG00000022105	Rb1	RB transcriptional corepressor 1 [Source:MGI Symbol;Acc:MGI:97874]	14:73183673-73325822	1949	2230	2160	1376	912	881	20.2553917926368	21.2431901269724	18.6356434451903	13.1048041092283	8.21076151006699	7.7392491573272	20.0447417882665	9.68493825887416	1.04940907630156	0.000136509275070155	0.00356605860968505	UP
ENSMUSG00000103197	Gm37642	predicted gene, 37642 [Source:MGI Symbol;Acc:MGI:5610870]	1:95646774-95648508	15	14	8	4	0	0	0.610609959045781	0.522386349877292	0.270346511580077	0.149233519255494	0	0	0.467780940167717	0.049744506418498	3.23322396579874	0.000137378456358003	0.00358081586633259	UP
ENSMUSG00000113440	Gm46404	predicted gene, 46404 [Source:MGI Symbol;Acc:MGI:5826041]	13:23441822-23445935	53	74	60	23	24	22	0.909902977530375	1.16449545933801	0.85512277759424	0.36185128404272	0.356937856059493	0.319252505726853	0.976507071487542	0.346013881943022	1.49680057220113	0.000137845931144705	0.00358902619618686	UP
ENSMUSG00000001128	Cfp	complement factor properdin [Source:MGI Symbol;Acc:MGI:97545]	X:20925454-20931555	575	699	1133	1853	2104	1021	19.9369463104888	22.21540102805	32.6124026225476	58.8775557040153	63.1970055824989	29.9233987072046	24.9215833203621	50.6659866645729	-1.02362182644955	0.000138565307174575	0.00359973296855692	DOWN
ENSMUSG00000020857	Nme2	NME/NM23 nucleoside diphosphate kinase 2 [Source:MGI Symbol;Acc:MGI:97356]	11:93949814-93956259	3202	2504	3085	3731	6697	8706	147.716239016997	105.883247286526	118.147355557098	157.730423382537	267.637469809354	339.484362778366	123.91561395354	254.950751990086	-1.04086060794218	0.000138773957357847	0.00359973296855692	DOWN
ENSMUSG00000064371	mt-Tt	mitochondrially encoded tRNA threonine [Source:MGI Symbol;Acc:MGI:102473]	MT:15289-15355	7	8	7	20	24	30	7.37859648037299	7.7302737634525	6.12578196492164	19.3203890391125	21.9170498481903	26.7313709041615	7.07821740291571	22.6562699304881	-1.67845238012872	0.000139563941803031	0.00361376952499223	DOWN
ENSMUSG00000027312	Atrn	attractin [Source:MGI Symbol;Acc:MGI:1341628]	2:130906495-131030333	2874	3834	3604	2235	1509	1356	13.3676221873991	16.3457761057641	13.9159839740723	9.52638562539779	6.08017669788261	5.3311526414722	14.5431274224118	6.9792383215842	1.05919604476459	0.000140027089645388	0.00362177759228957	UP
ENSMUSG00000097061	9330151L19Rik	RIKEN cDNA 9330151L19 gene [Source:MGI Symbol;Acc:MGI:3041168]	12:69197211-69199867	355	316	445	136	150	198	9.85195584260654	8.03835795965964	10.2521750090565	3.45873360210466	3.60617108547938	4.64465354697149	9.38082960377423	3.90318607818518	1.26506327206641	0.000140636873630134	0.0036283356097199	UP
ENSMUSG00000116953	9030025P20Rik	RIKEN cDNA 9030025P20 gene [Source:MGI Symbol;Acc:MGI:3583895]	17:14978468-14991572	266	271	261	138	132	89	3.5129594054613	3.28054595868584	2.86150039326029	1.67014530577982	1.51016710128524	0.993513910431707	3.21833525246914	1.39127543916559	1.20990655158302	0.000140685521663395	0.0036283356097199	UP
ENSMUSG00000060467	Gm10080	predicted gene 10080 [Source:MGI Symbol;Acc:MGI:3710529]	9:44374744-44375181	110	134	158	189	347	373	17.7378219349681	19.8060725089969	21.150867785925	27.9288408637875	48.4726295014009	50.8406132118195	19.5649207432967	42.4140278590026	-1.11627222939244	0.000141111158635614	0.00362987250361359	DOWN
ENSMUSG00000034653	Ythdc2	YTH domain containing 2 [Source:MGI Symbol;Acc:MGI:2448561]	18:44827746-44889724	503	638	626	368	228	143	3.19826487194501	3.71837617509982	3.30432078458017	2.14425923333341	1.2558591830756	0.76855933936445	3.40698727720833	1.38955925192449	1.29386920642737	0.000141737583060599	0.0036408253902816	UP
ENSMUSG00000082051	Gm16072	predicted gene 16072 [Source:MGI Symbol;Acc:MGI:3801776]	18:12287404-12289780	12	10	8	3	0	0	0.356553059804604	0.272350082440658	0.197329069243346	0.0816954635806525	0	0	0.275410737162869	0.0272318211935508	3.3382194310553	0.000142155692470102	0.0036408253902816	UP
ENSMUSG00000096528	G430049J08Rik	RIKEN cDNA G430049J08 gene [Source:MGI Symbol;Acc:MGI:3645649]	18:3471630-3474315	287	321	292	92	30	1	7.54671574494759	7.73689839177755	6.37411954116904	2.21691166426173	0.683377857329092	0.0222238118941489	7.21924455929806	0.974171111161657	2.88960077150549	0.000141911878188753	0.0036408253902816	UP
ENSMUSG00000116305	Lncppara	long noncoding RNA near Ppara [Source:MGI Symbol;Acc:MGI:5568843]	15:85653616-85707524	2	8	4	27	13	21	0.0693904730754753	0.254385236813024	0.115204309344156	0.858338083723001	0.390661360647847	0.615771930163354	0.146326673077552	0.621590458178067	-2.08677158327458	0.000142102587561957	0.0036408253902816	DOWN
ENSMUSG00000027598	Itch	itchy, E3 ubiquitin protein ligase [Source:MGI Symbol;Acc:MGI:1202301]	2:155133509-155226855	2138	2219	2429	1537	880	805	11.5650211939441	11.0022632681001	10.9075735738884	7.61896106664756	4.12364190591371	3.68068771448272	11.1582860119775	5.14109689568133	1.11796732816133	0.000143141141294297	0.00365810319505307	UP
ENSMUSG00000103973	BC055308	cDNA sequence BC055308 [Source:MGI Symbol;Acc:MGI:3039612]	1:95328681-95331218	81	105	76	34	1	8	2.25411824359117	2.67835115167903	1.75576763288556	0.867068264120996	0.0240998267788184	0.188178503553407	2.22941234271859	0.359782198151074	2.63146776646038	0.000143779611808271	0.00367043462378662	UP
ENSMUSG00000043940	Wdfy3	WD repeat and FYVE domain containing 3 [Source:MGI Symbol;Acc:MGI:1096875]	5:101832956-102069921	1926	2574	2466	1540	728	487	7.40950988774202	9.07669381471282	7.87567801756046	5.42921535836093	2.4261864062444	1.58363947037454	8.1206272400051	3.14634707832662	1.36791334055508	0.000144752591511821	0.00369126949773969	UP
ENSMUSG00000074415	Mir100hg	Mir100 Mirlet7a-2 Mir125b-1 cluster host gene [Source:MGI Symbol;Acc:MGI:1920394]	9:41327077-41716994	61	50	76	25	26	17	0.0693044938442139	0.0520694478213593	0.0716812767793254	0.0260289589245872	0.0255891172113058	0.0163254390307367	0.0643517394816329	0.0226478383888766	1.50660578666665	0.00014543341317143	0.00370461714915145	UP
ENSMUSG00000108957	Gm45235	predicted gene 45235 [Source:MGI Symbol;Acc:MGI:5753811]	7:51855585-51860049	20	45	43	13	3	9	0.316364823721161	0.652466118764144	0.564669407815936	0.18844863376069	0.0411098079459337	0.120333751571384	0.511166783433747	0.116630731092669	2.13184611522614	0.000145878699211347	0.00371194264144591	UP
ENSMUSG00000056145	AI504432	expressed sequence AI504432 [Source:MGI Symbol;Acc:MGI:2139742]	3:107039504-107054347	104	154	143	75	40	35	1.31898055233224	1.79024611497916	1.50557384646005	0.871661236228629	0.439465642410911	0.375205497639489	1.53826683792382	0.56211079209301	1.4523793654951	0.00014668733177801	0.00372848782727757	UP
ENSMUSG00000114934	Gm48342	predicted gene, 48342 [Source:MGI Symbol;Acc:MGI:6097804]	13:119698360-119704549	6	5	5	0	0	0	0.223150769656541	0.170451855176789	0.154386403247175	0	0	0	0.182663009360168	0	Inf	0.000147423326043878	0.00374315299362973	UP
ENSMUSG00000027878	Notch2	notch 2 [Source:MGI Symbol;Acc:MGI:97364]	3:98013527-98150361	3632	4452	4226	2780	1676	1229	22.893706233388	25.7224017727495	22.1137096561926	16.0582540359757	9.15174437777909	6.54811616021145	23.5766058874434	10.5860381913221	1.15519327748095	0.000148653907451754	0.00377033084018528	UP
ENSMUSG00000046620	Rps11-ps4	ribosomal protein S11, pseudogene 4 [Source:MGI Symbol;Acc:MGI:3704389]	12:51297487-51297960	67	82	73	106	198	278	9.98343138374931	11.1995656084652	9.029970642153	14.4742150188303	25.5580820270419	35.0140621714451	10.0709892114558	25.0154530724391	-1.31261418484689	0.000150855757556858	0.00380975532791392	DOWN
ENSMUSG00000118049	Gm50103	predicted gene, 50103 [Source:MGI Symbol;Acc:MGI:6302834]	17:31512004-31514147	12	34	48	5	8	6	0.395301596621056	1.02666099459673	1.3126716117568	0.150956247614436	0.22831180833542	0.16707589763208	0.911544734324862	0.182114651193979	2.32346646632687	0.000150394399649394	0.00380975532791392	UP
ENSMUSG00000018068	Ints2	integrator complex subunit 2 [Source:MGI Symbol;Acc:MGI:1917672]	11:86210681-86257575	469	591	581	347	205	189	2.30210241387956	2.65904127913415	2.36749591752971	1.56086145383765	0.871694129275119	0.784165200936564	2.44287987018114	1.07224026134978	1.18795470739391	0.00015253245055308	0.00384797029867936	UP
ENSMUSG00000097589	Dleu2	deleted in lymphocytic leukemia, 2 [Source:MGI Symbol;Acc:MGI:1934030]	14:61602839-61682373	254	290	333	157	132	120	0.958676138475084	1.00328050964943	1.04338622249745	0.543027474053009	0.431591602504861	0.382835857549045	1.00178095687399	0.452484978035638	1.14662529004763	0.000152976608463428	0.00385504329058212	UP
ENSMUSG00000031613	Hpgd	hydroxyprostaglandin dehydrogenase 15 (NAD) [Source:MGI Symbol;Acc:MGI:108085]	8:56294585-56321043	326	330	357	150	118	180	13.6809350648556	12.6939758314741	12.4373741678117	5.76864539873732	4.28981732361565	6.38506409715388	12.9374283547138	5.48117560650228	1.23899361147259	0.000153294895485346	0.00385508232294956	UP
ENSMUSG00000074212	Dnajb14	DnaJ heat shock protein family (Hsp40) member B14 [Source:MGI Symbol;Acc:MGI:1917854]	3:137867675-137916557	1632	2045	1790	1005	810	968	6.82614437261485	7.84033628954998	6.2154152050058	3.85216315560326	2.93494696728223	3.42235362718755	6.96063195572354	3.40315458335768	1.03234560917269	0.000153305733707813	0.00385508232294956	UP
ENSMUSG00000027329	Spef1	sperm flagellar 1 [Source:MGI Symbol;Acc:MGI:3513546]	2:131170261-131187282	28	29	28	73	84	50	0.415726561419892	0.394675867024317	0.345114476896994	0.993235515367479	1.0804055030515	0.627500597360463	0.385172301780401	0.900380538593147	-1.22503091287058	0.000154339076543638	0.00386866756614228	DOWN
ENSMUSG00000035954	Dock4	dedicator of cytokinesis 4 [Source:MGI Symbol;Acc:MGI:1918006]	12:40445952-40846874	322	467	391	234	94	58	0.820286950686696	1.09046930036004	0.826893196636039	0.546272844886036	0.207441666936569	0.12489151969927	0.912549815894258	0.292868677173958	1.63964941476878	0.000154201144529828	0.00386866756614228	UP
ENSMUSG00000052299	Ltn1	listerin E3 ubiquitin protein ligase 1 [Source:MGI Symbol;Acc:MGI:1926163]	16:87376651-87432612	1181	1324	1219	835	503	438	10.4500984559461	10.7385214272131	8.95439262765294	6.77080064818606	3.85565368568226	3.2759596409058	10.0476708369374	4.63413799159137	1.11648819787633	0.000154215477311544	0.00386866756614228	UP
ENSMUSG00000098146	Gm26935	predicted gene, 26935 [Source:MGI Symbol;Acc:MGI:5504050]	7:30737653-30748437	27	38	28	14	7	4	3.67439036621812	4.74012590268026	3.16321689132755	1.74595990119181	0.825194499656704	0.460162633964953	3.85924438674198	1.01043901160449	1.9333361597648	0.000155284049141203	0.00388821347301755	UP
ENSMUSG00000043090	Zfp866	zinc finger protein 866 [Source:MGI Symbol;Acc:MGI:3584369]	8:69761326-69791178	189	258	281	139	69	86	2.32679782230586	2.911407246282	2.87187771869681	1.56818322020003	0.735874588743767	0.894933400164846	2.70336092909489	1.06633040303621	1.34209961356593	0.000155930312887159	0.00390024630650911	UP
ENSMUSG00000031540	Kat6a	K(lysine) acetyltransferase 6A [Source:MGI Symbol;Acc:MGI:2442415]	8:22859535-22943259	1334	1748	1597	993	340	227	9.87101848239883	11.855874904979	9.81008738640588	6.73346610107409	2.17943800694518	1.41979591083013	10.5123269245946	3.44423333961647	1.60982725734762	0.000156253916987045	0.00390419155427185	UP
ENSMUSG00000040054	Baz2a	bromodomain adjacent to zinc finger domain, 2A [Source:MGI Symbol;Acc:MGI:2151152]	10:128091577-128129303	3081	3692	3456	2269	1518	1257	14.1524110273776	15.5448505505291	13.1787523488284	9.55116967846023	6.04046234617477	4.88054481713402	14.292004642245	6.82405894725634	1.06650627360235	0.000157093443856804	0.00392100571374081	UP
ENSMUSG00000025949	Pikfyve	phosphoinositide kinase, FYVE type zinc finger containing [Source:MGI Symbol;Acc:MGI:1335106]	1:65186683-65278695	1305	1567	1398	920	635	566	4.11145764605296	4.52522781626337	3.65640393741869	2.65617417201129	1.73308062167853	1.50728727228481	4.09769646657834	1.96551402199154	1.05990646588862	0.00015726636589082	0.003921163616496	UP
ENSMUSG00000048424	Ranbp3l	RAN binding protein 3-like [Source:MGI Symbol;Acc:MGI:2444654]	15:8967949-9067335	1742	2211	1872	1127	986	906	13.228194805235	15.3895950058522	11.8010367691323	7.84259228837269	6.48618352463507	5.81533400258026	13.4729421934065	6.71470327186267	1.00466938566141	0.000157499357670112	0.00392281733490098	UP
ENSMUSG00000022231	Sema5a	sema domain, seven thrombospondin repeats (type 1 and type 1-like), transmembrane domain (TM) and short cytoplasmic domain, (semaphorin) 5A [Source:MGI Symbol;Acc:MGI:107556]	15:32244810-32696341	1126	1444	1322	858	561	409	3.29104349359074	3.86855358882343	3.20766339610373	2.29808346601998	1.42042390385159	1.01044490634715	3.4557534928393	1.57631742540624	1.13244222856904	0.000158947605233489	0.00395470378898587	UP
ENSMUSG00000028438	Kif24	kinesin family member 24 [Source:MGI Symbol;Acc:MGI:1918345]	4:41390745-41464887	228	226	264	137	81	41	1.53804912414436	1.39743061764756	1.4784312818511	0.846915669181798	0.473346101770522	0.233785113741881	1.47130367454767	0.5180156282314	1.50602751814682	0.000159294338764895	0.00395914556653573	UP
ENSMUSG00000085211	B430219N15Rik	RIKEN cDNA B430219N15 gene [Source:MGI Symbol;Acc:MGI:3697426]	10:7780185-7781357	8	2	9	0	0	0	0.291258925133732	0.066725672067075	0.271997424501606	0	0	0	0.209994007234138	0	Inf	0.000159945524816272	0.00397113693839724	UP
ENSMUSG00000083041	Gmfg-ps	glia maturation factor, gamma, pseudogene [Source:MGI Symbol;Acc:MGI:3704264]	6:4893352-4893778	106	93	111	172	259	223	17.5332124101169	14.1001468612047	15.2418623197009	26.071560537821	37.1119486902913	31.1784059341519	15.6250738636742	31.4539717207547	-1.00937918920734	0.000160994971927594	0.0039929806683454	DOWN
ENSMUSG00000118341	Gm50252	predicted gene, 50252 [Source:MGI Symbol;Acc:MGI:6303069]	17:30459502-30923831	6	6	9	38	46	10	0.277332010194877	0.254196318642529	0.345337044197065	1.60964621089488	1.84194682430861	0.390695915912248	0.292288457678157	1.28076298370525	-2.13153875306289	0.000161750960080204	0.00400750773411344	DOWN
ENSMUSG00000015522	Arnt	aryl hydrocarbon receptor nuclear translocator [Source:MGI Symbol;Acc:MGI:88071]	3:95434388-95497240	1873	1629	1487	1114	553	487	10.0438729921415	8.00701533607789	6.61966689686991	5.47433966474929	2.56890464805274	2.20742821627865	8.2235184083631	3.41689084302689	1.26707161909993	0.000162336569220182	0.00400792022966612	UP
ENSMUSG00000034111	Tmed8	transmembrane p24 trafficking protein 8 [Source:MGI Symbol;Acc:MGI:1923480]	12:87166237-87200454	860	1015	1100	651	437	324	8.19824980701586	8.86899620751406	8.705165986741	5.68704935488833	3.60880962288722	2.61072498365244	8.59080400042364	3.968861320476	1.11406800461697	0.000162619017688369	0.00400792022966612	UP
ENSMUSG00000040785	Ttc3	tetratricopeptide repeat domain 3 [Source:MGI Symbol;Acc:MGI:1276539]	16:94370618-94469343	1527	1726	1631	1102	561	393	3.93657219868704	4.0785508380055	3.49055947751977	2.60341769586628	1.25285774488352	0.85637869393882	3.83522750473744	1.57088471156287	1.28773485655737	0.000162195656051996	0.00400792022966612	UP
ENSMUSG00000086942	Gm15489	predicted gene 15489 [Source:MGI Symbol;Acc:MGI:3705099]	7:122139008-122159401	12	11	20	3	4	0	0.871044833664485	0.731860275299595	1.20519873484848	0.199578742991995	0.251511462326038	0	0.936034614604187	0.150363401772678	2.63810842179983	0.000162486601131421	0.00400792022966612	UP
ENSMUSG00000105204	Gm43738	predicted gene 43738 [Source:MGI Symbol;Acc:MGI:5663875]	3:89081939-89101099	28	28	55	62	171	95	0.750516604430521	0.687924339307098	1.223854298791	1.52290636615399	3.97060085332468	2.15238068975786	0.88743174750954	2.54862930307884	-1.52201347828911	0.000162098608274787	0.00400792022966612	DOWN
ENSMUSG00000074994	Qser1	glutamine and serine rich 1 [Source:MGI Symbol;Acc:MGI:2138986]	2:104754795-104816760	902	1054	1043	663	405	376	6.85909234487426	7.34660229832771	6.58424538184393	4.62015953715892	2.66792933237204	2.416808767771	6.92998000834863	3.23496587910065	1.09910069504351	0.000163092927278347	0.00401539563739587	UP
ENSMUSG00000075297	H60b	histocompatibility 60b [Source:MGI Symbol;Acc:MGI:3649078]	10:22158586-22288849	210	192	147	99	50	25	12.2276046125789	10.2472690802593	7.10560323558178	5.28249599842214	2.52202423774673	1.23040748953283	9.86015897613999	3.0116425752339	1.71106034780677	0.000164387283185675	0.00403881365797624	UP
ENSMUSG00000095766	Gm21182	predicted gene, 21182 [Source:MGI Symbol;Acc:MGI:5434537]	8:20556693-20557486	42	50	32	16	13	10	3.73604140933455	4.07676233408391	2.36305483680567	1.3042988245248	1.00174625979725	0.751868210974703	3.39195286007471	1.01930443176558	1.73453111999012	0.000164271825152612	0.00403881365797624	UP
ENSMUSG00000039219	Arid4b	AT rich interactive domain 4B (RBP1-like) [Source:MGI Symbol;Acc:MGI:2137512]	13:14063232-14199603	773	785	686	482	296	274	2.34670609956451	2.18441430161536	1.72888163044046	1.34094057329247	0.778449643707808	0.703111662767	2.08666734387344	0.940833959922426	1.14918858354626	0.000164789894745542	0.00404260060389268	UP
ENSMUSG00000020580	Rock2	Rho-associated coiled-coil containing protein kinase 2 [Source:MGI Symbol;Acc:MGI:107926]	12:16894895-16987823	2185	2791	2733	1732	1051	962	10.554959254997	12.3580786585751	10.9598988039981	7.66719014974479	4.39812494531226	3.92802493838765	11.2909789058567	5.33111334448157	1.08266180980112	0.000167714390428149	0.00409916262461822	UP
ENSMUSG00000113917	Gm48382	predicted gene, 48382 [Source:MGI Symbol;Acc:MGI:6097861]	12:100366078-100369752	15	17	14	5	3	1	0.288274361617532	0.299477710532707	0.223361845795782	0.088068080240912	0.0499470183615222	0.0162430363939276	0.270371305982007	0.0514193783321206	2.39455797613376	0.00016852098124816	0.00411034024418439	UP
ENSMUSG00000039782	Cpeb2	cytoplasmic polyadenylation element binding protein 2 [Source:MGI Symbol;Acc:MGI:2442640]	5:43233170-43289724	510	640	665	381	219	240	2.62178412997672	3.01573406775012	2.83798589469321	1.79487988307803	0.975283348727565	1.04287550598061	2.82516803080668	1.2710129125954	1.15235798919606	0.000169636428522179	0.00411313902102013	UP
ENSMUSG00000042742	Bmt2	base methyltransferase of 25S rRNA 2 [Source:MGI Symbol;Acc:MGI:2141466]	6:13625673-13677966	1637	1771	1729	1123	733	719	13.943491863838	13.826980044515	12.2258685767925	8.7656814662622	5.40862294462537	5.17661680791789	13.3321134950485	6.45030707293515	1.0474657560047	0.000169482511679791	0.00411313902102013	UP
ENSMUSG00000043290	Zfp784	zinc finger protein 784 [Source:MGI Symbol;Acc:MGI:3606042]	7:5034439-5038446	4	5	8	0	0	0	0.131204973709291	0.150342811416963	0.217859357915203	0	0	0	0.166469047680486	0	Inf	0.000170274986878601	0.00412321231086589	UP
ENSMUSG00000090628	Gm17083	predicted gene 17083 [Source:MGI Symbol;Acc:MGI:4937910]	13:34006966-34008331	11	12	7	3	0	0	0.568758397180327	0.568735368394566	0.300459291105234	0.142159675645103	0	0	0.479317685560042	0.0473865585483677	3.3384323785113	0.000171934606359993	0.00414633691587619	UP
ENSMUSG00000037410	Tbc1d2b	TBC1 domain family, member 2B [Source:MGI Symbol;Acc:MGI:1914266]	9:90202027-90270804	1464	1820	1685	1034	764	753	10.6587650817333	12.1457182232689	10.1842108573264	6.89873168796726	4.81857743964376	4.63398423428768	10.9962313874429	5.4504311206329	1.0125669156424	0.000173719993951411	0.00417229336493302	UP
ENSMUSG00000109873	Gm45407	predicted gene 45407 [Source:MGI Symbol;Acc:MGI:5791243]	8:77368841-77372516	28	36	12	8	3	4	0.537979122055066	0.634006794403026	0.191405650548459	0.140852272811787	0.0499334310333498	0.0649685546865644	0.45446385566885	0.0852514195105671	2.41436979725847	0.000173614811248263	0.00417229336493302	UP
ENSMUSG00000026771	Spopl	speckle-type BTB/POZ protein-like [Source:MGI Symbol;Acc:MGI:1924107]	2:23506220-23572106	868	1002	1066	618	466	401	4.96403847246477	5.25253250901536	5.06097665129206	3.23882262793567	2.30866387441361	1.93844567772149	5.09251587759073	2.49531072669026	1.0291590960107	0.000174073961057921	0.00417436665034502	UP
ENSMUSG00000034610	Tut4	terminal uridylyl transferase 4 [Source:MGI Symbol;Acc:MGI:2445126]	4:108459426-108559421	1014	1350	1188	805	341	345	5.29090534204269	6.45671622800522	5.14600474434425	3.84920446774456	1.54136822902195	1.52161443954591	5.63120877146405	2.30406237877081	1.289264862416	0.000174161025221515	0.00417436665034502	UP
ENSMUSG00000081984	Dnajb3	DnaJ heat shock protein family (Hsp40) member B3 [Source:MGI Symbol;Acc:MGI:1306822]	1:88204732-88205782	14	4	7	1	0	0	0.940823621633884	0.24639787923469	0.3905113146049	0.061588999978183	0	0	0.525910938491158	0.0205296666593943	4.67903639625434	0.000175892195884053	0.00421157132708338	UP
ENSMUSG00000021040	Slirp	SRA stem-loop interacting RNA binding protein [Source:MGI Symbol;Acc:MGI:1916394]	12:87443896-87452206	308	298	455	448	895	918	5.47401202300419	4.85463425244616	6.7131718564624	7.29651816389284	13.779609669831	13.7908512851146	5.68060604397092	11.6223263729461	-1.03278211432103	0.000177241125966751	0.00423241683354727	DOWN
ENSMUSG00000093622	Gm20703	predicted gene 20703 [Source:MGI Symbol;Acc:MGI:5313150]	17:70834664-70836044	21	19	22	37	63	69	3.85239374161611	3.19487893511123	3.35040514517126	6.22028408122156	10.0119530666644	10.6994646803217	3.46589260729953	8.97723394273589	-1.37304403908944	0.000177302247435	0.00423241683354727	DOWN
ENSMUSG00000105632	Gm43272	predicted gene 43272 [Source:MGI Symbol;Acc:MGI:5663409]	5:101810492-101812075	67	47	48	26	12	5	2.98746620953104	1.92094544668399	1.77674743409506	1.0624029668453	0.463523465855035	0.188458059201701	2.2283863634367	0.571461497300679	1.96327118855804	0.000177569843456692	0.00423451003590695	UP
ENSMUSG00000035597	Prpf39	pre-mRNA processing factor 39 [Source:MGI Symbol;Acc:MGI:104602]	12:65036333-65063386	2040	2618	2178	1486	1059	800	9.17783568029607	10.7960735755583	8.13448268110307	6.12649719371863	4.12729639665565	3.04224612537266	9.36946397898581	4.43201323858231	1.08000432381364	0.000178419037397212	0.00425045433524108	UP
ENSMUSG00000072612	Gm10382	predicted gene 10382 [Source:MGI Symbol;Acc:MGI:3647829]	5:125389322-125390555	146	188	98	58	28	58	4.17990254355488	4.93351164299916	2.32916264011126	1.5216884782602	0.694431695448718	1.40357413200741	3.8141922755551	1.20656476857211	1.66047221083188	0.000178677927947091	0.00425231788684598	UP
ENSMUSG00000047910	Pcdhb16	protocadherin beta 16 [Source:MGI Symbol;Acc:MGI:2136752]	18:37477814-37483038	10	12	5	2	0	0	0.135181113481552	0.148687562340091	0.0561109626347147	0.0247770484122757	0	0	0.113326546152119	0.00825901613742523	3.77837210474317	0.000179769595190807	0.00427397672929902	UP
ENSMUSG00000035164	Zc3h12c	zinc finger CCCH type containing 12C [Source:MGI Symbol;Acc:MGI:3026959]	9:52111344-52168572	810	1022	918	592	192	143	4.90520223153643	5.67294841307708	4.61505111144256	3.28531365476487	1.00723830025385	0.731986379290089	5.06440058535202	1.67484611143627	1.59636298031943	0.000180220610371182	0.0042755651947645	UP
ENSMUSG00000104347	Gm37689	predicted gene, 37689 [Source:MGI Symbol;Acc:MGI:5610917]	4:6378018-6378292	18	16	5	2	2	0	4.62287248993933	3.76675157928231	1.06610829005958	0.470763919833239	0.445054298596192	0	3.15191078642707	0.305272739476477	3.36805603115503	0.000180454383591234	0.0042755651947645	UP
ENSMUSG00000042851	Zc3h6	zinc finger CCCH type containing 6 [Source:MGI Symbol;Acc:MGI:1926001]	2:128967402-129018563	712	822	885	546	234	209	8.24930023655658	8.72961476463452	8.5122132162712	5.79712939475379	2.34862112706053	2.04681292115176	8.4970427391541	3.39752114765536	1.3224782905126	0.000181006415324807	0.00427745782881525	UP
ENSMUSG00000034438	Gbp8	guanylate-binding protein 8 [Source:MGI Symbol;Acc:MGI:1923324]	5:105014150-105139540	23	27	90	383	350	36	0.299437897456935	0.322204005929796	0.972717610242035	4.56945894775358	3.94738562471745	0.396168216608663	0.531453171209589	2.97100426302656	-2.48293619531075	0.000183153236466747	0.0043195167602383	DOWN
ENSMUSG00000111312	Gm47205	predicted gene, 47205 [Source:MGI Symbol;Acc:MGI:6096005]	9:44481514-44483803	33	25	36	1	9	11	1.01780432822925	0.706772457798697	0.921756119759129	0.0282663925664063	0.240465448661914	0.286780912794181	0.882110968595692	0.1851709180075	2.25210262253625	0.000183016478143005	0.0043195167602383	UP
ENSMUSG00000024395	Lims2	LIM and senescent cell antigen like domains 2 [Source:MGI Symbol;Acc:MGI:2385067]	18:31922290-31958619	73	66	66	125	152	162	1.07504374217576	0.890910337273824	0.806876291228267	1.68692951325459	1.93912346398547	2.01656186445798	0.92427679022595	1.88087161389935	-1.02500451479702	0.000183797460510427	0.00432019743628649	DOWN
ENSMUSG00000034832	Tet3	tet methylcytosine dioxygenase 3 [Source:MGI Symbol;Acc:MGI:2446229]	6:83362373-83459084	2183	2959	2681	1725	1045	623	8.08128205168662	10.0405518632204	8.23920312929532	5.85192852159649	3.35121726717613	1.94943604460378	8.78701234806745	3.71752727779213	1.241029393046	0.000184077961756663	0.00432019743628649	UP
ENSMUSG00000060090	Rp2	retinitis pigmentosa 2 homolog [Source:MGI Symbol;Acc:MGI:1277953]	X:20364481-20405653	1338	1403	1386	886	676	485	15.149315392892	14.5606445054043	13.0275178418782	9.19292935777653	6.63045060912797	4.64165609475966	14.2458259133915	6.82167868722139	1.06234055725884	0.000183705417697993	0.00432019743628649	UP
ENSMUSG00000041649	Klf8	Kruppel-like factor 8 [Source:MGI Symbol;Acc:MGI:2442430]	X:153237466-153396132	110	162	143	75	40	19	0.912088049720126	1.23124446971294	0.984332090976285	0.569885116759478	0.287319108075412	0.133168036195964	1.04255487013645	0.330124087010285	1.65904300376404	0.000186870078622904	0.00437647864731074	UP
ENSMUSG00000022788	Fgd4	FYVE, RhoGEF and PH domain containing 4 [Source:MGI Symbol;Acc:MGI:2183747]	16:16416917-16600549	1084	1374	1396	835	578	335	3.5402593703694	4.11318909300274	3.78488929331216	2.49905348995751	1.63528395540997	0.9247937526209	3.8127792522281	1.68637706599613	1.17691585384702	0.000188311515369902	0.0044014777927124	UP
ENSMUSG00000108436	Gm44851	predicted gene 44851 [Source:MGI Symbol;Acc:MGI:5753427]	7:80404269-80406577	17	25	14	6	4	2	0.520003153800822	0.700956660181471	0.355502288133175	0.168173614942394	0.105985557749344	0.0517047715441177	0.525487367371823	0.108621314745285	2.27434885169071	0.000189707312515961	0.00442970338758748	UP
ENSMUSG00000036473	Tbc1d24	TBC1 domain family, member 24 [Source:MGI Symbol;Acc:MGI:2443456]	17:24175431-24205562	373	345	487	223	146	182	0.65752985703924	0.557457547715481	0.712684333300187	0.360241889698947	0.222955262524762	0.271188768357344	0.642557246018303	0.284795306860351	1.1738996187257	0.000190364139463569	0.00443806096356891	UP
ENSMUSG00000116757	Gm4786	predicted gene 4786 [Source:MGI Symbol;Acc:MGI:3644879]	17:16557246-16558043	612	639	715	773	1514	2070	54.1665282612456	51.8401584648043	52.5347926124536	62.6963314523877	116.081990453559	154.861581286009	52.8471597795012	111.213301063985	-1.07343150157304	0.000190442349203577	0.00443806096356891	DOWN
ENSMUSG00000021908	Ncoa4-ps	nuclear receptor coactivator 4, pseudogene [Source:MGI Symbol;Acc:MGI:3648259]	12:119260978-119262855	645	783	746	418	175	67	24.2575014729243	26.9919501383471	23.2909511390948	14.4061044115438	5.70144468196934	2.12987624303967	24.8468009167887	7.41247511218427	1.74503285256683	0.000192973080899322	0.00448814960980962	UP
ENSMUSG00000035293	G2e3	G2/M-phase specific E3 ubiquitin ligase [Source:MGI Symbol;Acc:MGI:2444298]	12:51348061-51376986	718	888	999	588	304	237	4.15599881606513	4.71140285058001	4.80040963733212	3.11897172591496	1.52435104719991	1.15956294873173	4.55593710132575	1.93429524061553	1.23593981254581	0.000193816180434875	0.00449886729674128	UP
ENSMUSG00000038344	Txlng	taxilin gamma [Source:MGI Symbol;Acc:MGI:3590652]	X:162778919-162829454	367	391	336	209	171	112	2.30878723101355	2.25466101620695	1.75476599264451	1.20488985160412	0.931908189944822	0.595565187520863	2.10607141328834	0.910787743023268	1.20936757495138	0.000193767903115859	0.00449886729674128	UP
ENSMUSG00000043467	Zbtb37	zinc finger and BTB domain containing 37 [Source:MGI Symbol;Acc:MGI:2444467]	1:161002922-161034849	778	1032	977	592	397	216	1.98609455543929	2.41482536912854	2.0705061052458	1.38492113910155	0.877951578898509	0.466088677869374	2.15714200993788	0.909653798623144	1.24573167022722	0.000194251329270071	0.00450452565224597	UP
ENSMUSG00000104960	Snhg8	small nucleolar RNA host gene 8 [Source:MGI Symbol;Acc:MGI:1917145]	3:123507552-123508404	323	306	346	420	715	1005	13.0211940972392	11.3072173866281	11.579404885247	15.5160141586033	24.9697315650468	34.2458727640061	11.9692721230381	24.9105394958854	-1.05742084525912	0.000194678194730157	0.00450998097378317	DOWN
ENSMUSG00000112932	Gm48308	predicted gene, 48308 [Source:MGI Symbol;Acc:MGI:6097756]	10:88088198-88089824	24	26	22	4	11	3	1.04187273772484	1.03456228043275	0.792812526669289	0.159139616415662	0.413679047049622	0.110067287180733	0.956415848275626	0.227628650215339	2.07095588419952	0.00019529307420214	0.00451977688052682	UP
ENSMUSG00000040455	Usp45	ubiquitin specific petidase 45 [Source:MGI Symbol;Acc:MGI:101850]	4:21767156-21837872	1236	1414	1443	924	550	516	7.16549552902703	7.51386361918891	6.9447393898739	4.9088865950174	2.7621675964068	2.52855173015162	7.20803284602995	3.39986864052527	1.08412657877057	0.000195544235253217	0.00452114407186147	UP
ENSMUSG00000027514	Zbp1	Z-DNA binding protein 1 [Source:MGI Symbol;Acc:MGI:1927449]	2:173206612-173218923	14	10	11	60	38	21	0.204636925980383	0.133976851399305	0.133481656762097	0.803697341436682	0.481166024518297	0.259460192428102	0.157365144713928	0.514774519461027	-1.70982461486056	0.000196825848332543	0.00454329412186242	DOWN
ENSMUSG00000033883	Zfp267	zinc finger protein 267 [Source:MGI Symbol;Acc:MGI:1098769]	3:36151017-36170342	476	555	571	317	266	178	2.55524189385863	2.73089123578595	2.54462263037625	1.55943880526253	1.23699004606492	0.807678405865892	2.61025192000694	1.20136908573111	1.11950960529437	0.000196888303704791	0.00454329412186242	UP
ENSMUSG00000104720	Gm43138	predicted gene 43138 [Source:MGI Symbol;Acc:MGI:5663275]	5:110206580-110207287	43	48	42	22	9	11	4.28957560963115	4.38912639753178	3.47828403948654	2.01119511804333	0.77777666304489	0.92758233093033	4.05232868221649	1.23885137067285	1.70974808241354	0.000198038179851789	0.00456535224208771	UP
ENSMUSG00000097397	Gm16861	predicted gene, 16861 [Source:MGI Symbol;Acc:MGI:4439785]	16:4935049-4939633	34	28	43	10	14	8	1.41757648421027	1.07005940618312	1.48834055838144	0.382073809215035	0.505673613948246	0.28193449942063	1.32532548292494	0.389893974194637	1.76519294738044	0.000198311907320487	0.00456718920019796	UP
ENSMUSG00000022811	Zfp148	zinc finger protein 148 [Source:MGI Symbol;Acc:MGI:1332234]	16:33380836-33504363	1195	1289	1314	840	555	514	5.46818862984769	5.40647832573334	4.99151759113684	3.52239591633991	2.20002805647014	1.98807641146368	5.28872818223929	2.57016679475791	1.04105884072171	0.000198641030840092	0.00457029710936779	UP
ENSMUSG00000108578	Gm45700	predicted gene 45700 [Source:MGI Symbol;Acc:MGI:5804815]	7:128126835-128127181	33	43	32	58	103	130	6.71692193557631	8.02251705035094	5.40710530381471	10.8184595846337	18.1613432082195	22.3661168122947	6.71551476324732	17.1153065350493	-1.34971723557031	0.000199322100331503	0.00457997638408571	DOWN
ENSMUSG00000039646	Vasn	vasorin [Source:MGI Symbol;Acc:MGI:2177651]	16:4639941-4650802	177	293	225	107	16	12	3.92136527083225	5.95000892291101	4.13816894256826	2.17234648712114	0.307070835243918	0.224724419399736	4.66984771210384	0.901380580588265	2.37316722916178	0.000200264618173774	0.00459417964713073	UP
ENSMUSG00000029004	Kmt2e	lysine (K)-specific methyltransferase 2E [Source:MGI Symbol;Acc:MGI:1924825]	5:23434441-23504235	1303	1740	1642	1047	661	550	7.24983287427395	8.87399292495108	7.58435328667289	5.3384291204279	3.18599136894181	2.58666866126074	7.90272636196597	3.70369638354348	1.09338461839426	0.000201112304508489	0.00460913370128171	UP
ENSMUSG00000036661	Dennd3	DENN/MADD domain containing 3 [Source:MGI Symbol;Acc:MGI:2146009]	15:73512560-73572242	608	688	665	438	219	179	5.01779990022326	5.20456553473608	4.55609817798435	3.31258823913296	1.56571838375415	1.24869942939499	4.9261545376479	2.0423353507607	1.27024211141945	0.000201578657302597	0.00461532768183971	UP
ENSMUSG00000020315	Sptbn1	spectrin beta, non-erythrocytic 1 [Source:MGI Symbol;Acc:MGI:98388]	11:30099395-30268175	4100	5028	4426	3131	1757	1356	13.3977203352373	15.0601149276729	12.0066050308953	9.37590876692355	4.97368782501789	3.74542208109352	13.4881467646018	6.03167289101165	1.16106204368132	0.000202091124055966	0.0046225644187612	UP
ENSMUSG00000089762	Ier5l	immediate early response 5-like [Source:MGI Symbol;Acc:MGI:1919750]	2:30471537-30474219	128	123	128	180	297	404	3.36956005971546	2.96793131236457	2.79726506213001	4.34227704230552	6.77293936683817	8.98952053526032	3.04491881140335	6.701578981468	-1.1380972926778	0.000204106134563015	0.00466412241670844	DOWN
ENSMUSG00000019256	Ahr	aryl-hydrocarbon receptor [Source:MGI Symbol;Acc:MGI:105043]	12:35497974-35535038	79	82	85	38	37	25	0.852509258831584	0.811091535280747	0.761468793857396	0.375789061917092	0.345886763958406	0.228034268113571	0.808356529323242	0.31657003132969	1.3524670539265	0.000205134684231157	0.00468307959529461	UP
ENSMUSG00000054426	A930005H10Rik	RIKEN cDNA A930005H10 gene [Source:MGI Symbol;Acc:MGI:1915411]	3:115881581-115888130	77	110	159	185	299	274	1.14180014609932	1.49513821035946	1.95731763514105	2.51394334294156	3.8408957071889	3.43436759065174	1.53141866386661	3.26306888026073	-1.09136069656862	0.000208496395758141	0.00474142962991242	DOWN
ENSMUSG00000107336	Gm43461	predicted gene 43461 [Source:MGI Symbol;Acc:MGI:5663598]	5:147427738-147428733	4	7	11	0	0	1	0.283618783530225	0.455024538399854	0.647573660114912	0	0	0.0599328903089196	0.46207232734833	0.0199776301029732	4.53166133673473	0.000208454361273106	0.00474142962991242	UP
ENSMUSG00000102323	Gm37790	predicted gene, 37790 [Source:MGI Symbol;Acc:MGI:5611018]	2:156846370-156849715	5	37	23	5	2	0	0.105547118640333	0.715879521258393	0.403045587833409	0.0967274939884494	0.0365779832976548	0	0.408157409244045	0.0444351590953681	3.19935208794816	0.000209238830723046	0.00475372042348296	UP
ENSMUSG00000023830	Igf2r	insulin-like growth factor 2 receptor [Source:MGI Symbol;Acc:MGI:96435]	17:12682406-12769664	4461	5193	4796	3271	2150	1818	32.7623290274337	34.9580227419057	29.2404172652134	22.0143726634699	13.6785686928454	11.2857549768699	32.3202563448509	15.6595654443951	1.04539446257355	0.000211140471306641	0.00479229823832633	UP
ENSMUSG00000022861	Dgkg	diacylglycerol kinase, gamma [Source:MGI Symbol;Acc:MGI:105060]	16:22468461-22657221	314	323	330	196	115	123	2.14877309282012	2.02604645359752	1.8747170054948	1.22913237227187	0.681736969592728	0.711475501462591	2.01651218397081	0.87411494777573	1.20596720822816	0.000211548193095859	0.00479400416225226	UP
ENSMUSG00000025240	Sacm1l	SAC1 suppressor of actin mutations 1-like (yeast) [Source:MGI Symbol;Acc:MGI:1933169]	9:123529759-123592600	1365	1231	1628	787	503	149	15.1919893354806	12.5581650366026	15.0417469016272	8.0267610601519	4.84964193493788	1.40172015350558	14.2639670912368	4.75937438286512	1.58353142995845	0.000211622990380256	0.00479400416225226	UP
ENSMUSG00000100658	F730311O21Rik	RIKEN cDNA F730311O21 gene [Source:MGI Symbol;Acc:MGI:3643355]	1:132342023-132349626	147	139	138	54	76	52	1.90608082018673	1.65205577968081	1.48547107970802	0.641653262338834	0.853689677314025	0.569929623487992	1.68120255985852	0.688424187713617	1.28812386597837	0.000212531700841649	0.00480072806402101	UP
ENSMUSG00000038902	Pogz	pogo transposable element with ZNF domain [Source:MGI Symbol;Acc:MGI:2442117]	3:94837567-94882326	747	1358	1458	566	195	49	2.90303648931856	4.83746226501761	4.70382410730345	2.01572393837568	0.656485946315576	0.16096220880907	4.14810762054654	0.944390697833442	2.13499758829918	0.00021276679827912	0.00480143061466506	UP
ENSMUSG00000024011	Pi16	peptidase inhibitor 16 [Source:MGI Symbol;Acc:MGI:1921366]	17:29317680-29330593	96	129	171	376	384	163	0.580460609637772	0.714953487369225	0.858343555140225	2.08340078064581	2.01137236467095	0.833072841425232	0.717919217382407	1.642615328914	-1.19410124497502	0.000213453398586733	0.00480770587802482	DOWN
ENSMUSG00000070780	Rbm47	RNA binding motif protein 47 [Source:MGI Symbol;Acc:MGI:2384294]	5:66016549-66173118	706	894	814	449	401	155	2.83834078611516	3.29445295751725	2.71672889878712	1.65420612604094	1.39657371278622	0.526726253339571	2.94984088080651	1.19250203072224	1.30664541225578	0.000213417556329018	0.00480770587802482	UP
ENSMUSG00000087026	A230103J11Rik	RIKEN cDNA A230103J11 gene [Source:MGI Symbol;Acc:MGI:2444082]	8:85053160-85060460	34	64	42	19	13	13	0.664832382129623	1.14709014681609	0.681789894783076	0.340458479137173	0.22020668058666	0.214871153874319	0.831237474576263	0.258512104532717	1.68502886188843	0.0002150615773837	0.00483467463885402	UP
ENSMUSG00000045345	9530056K15Rik	RIKEN cDNA 9530056K15 gene [Source:MGI Symbol;Acc:MGI:2444456]	5:143397248-143399563	87	19	80	20	4	10	1.3268657771134	0.265607512420174	1.01287701922485	0.279521931682258	0.0528440191844602	0.128910248221532	0.868450102919475	0.153758733029417	2.49777460732928	0.000215820392260059	0.00484710359983302	UP
ENSMUSG00000040022	Rab11fip2	RAB11 family interacting protein 2 (class I) [Source:MGI Symbol;Acc:MGI:1922248]	19:59902884-59943654	268	313	320	180	127	103	1.9992091471928	2.14019652916806	1.98169152980957	1.23049527930986	0.820704312746189	0.649463472700728	2.04036573539014	0.900221021585592	1.18047661890222	0.000216342033563198	0.00484956423235904	UP
ENSMUSG00000066036	Ubr4	ubiquitin protein ligase E3 component n-recognin 4 [Source:MGI Symbol;Acc:MGI:1916366]	4:139352609-139489588	6017	7383	7205	4598	3272	2679	20.6478379501283	23.2227408252119	20.525340679951	14.459286537063	9.7267458163561	7.77072317533228	21.4653064850971	10.6522518429171	1.0108483293818	0.000216207319902032	0.00484956423235904	UP
ENSMUSG00000040407	Akap9	A kinase (PRKA) anchor protein (yotiao) 9 [Source:MGI Symbol;Acc:MGI:2178217]	5:3928054-4081310	1924	2827	2479	1628	986	730	5.07487444545222	6.83489849659229	5.42823332343991	3.93511854720272	2.25297803946039	1.62756033497094	5.77933542182814	2.60521897387802	1.14949896465677	0.000216851603953521	0.00485174543940496	UP
ENSMUSG00000026894	Morn5	MORN repeat containing 5 [Source:MGI Symbol;Acc:MGI:1922745]	2:36049458-36079718	1	1	1	8	7	11	0.0988832669568885	0.0906497225561103	0.0821061707866706	0.725172205680852	0.599826253952142	0.919787521426714	0.0905463867665565	0.748261993686569	-3.04681452146071	0.000217268236115796	0.00485645059207739	DOWN
ENSMUSG00000043019	Edem3	ER degradation enhancer, mannosidase alpha-like 3 [Source:MGI Symbol;Acc:MGI:1914217]	1:151755371-151822051	1202	1423	1339	911	384	293	9.97835654276964	10.8279328533891	9.22777529007653	6.9303646259233	2.76149983447595	2.05596690109948	10.0113548954118	3.91594378716624	1.35420527525953	0.000217744387325966	0.00485786696160309	UP
ENSMUSG00000113159	Gm48771	predicted gene, 48771 [Source:MGI Symbol;Acc:MGI:6098462]	12:100862786-100864689	19	29	25	11	1	4	0.704814225476768	0.986067804324934	0.769872977297244	0.373930184762258	0.0321246640570594	0.125432986884354	0.820251669032982	0.177162611901224	2.21099245222866	0.000217733296382134	0.00485786696160309	UP
ENSMUSG00000111394	Gm49759	predicted gene, 49759 [Source:MGI Symbol;Acc:MGI:6215263]	9:59672814-59676700	4899	6746	5514	3918	1612	1265	89.0174368360379	112.35696464545	83.1756441374118	65.240198204026	25.3742033604282	19.429085194307	94.8500152062999	36.6811622529204	1.37060865307437	0.000218834566779358	0.00487295099175566	UP
ENSMUSG00000091474	2610021A01Rik	RIKEN cDNA 2610021A01 gene [Source:MGI Symbol;Acc:MGI:1922662]	7:41599230-41628533	339	336	328	192	160	103	3.94062157470079	3.58005955607506	3.16519200161759	2.0452637286488	1.61118114719313	1.0120342593039	3.56195771079781	1.55615971171528	1.19468025366437	0.000219136291292529	0.00487505755023842	UP
ENSMUSG00000117219	Gm49911	predicted gene, 49911 [Source:MGI Symbol;Acc:MGI:6270612]	17:23813214-23813500	23	35	28	12	2	7	5.66010659827133	7.89506994536745	5.72024239233101	2.70624777269829	0.426445756494609	1.45611109153611	6.42513964532326	1.529601540243	2.07057192931784	0.000229471162470099	0.00506666299348847	UP
ENSMUSG00000015305	Sash1	SAM and SH3 domain containing 1 [Source:MGI Symbol;Acc:MGI:1917347]	10:8722219-8886070	2530	2669	2696	1853	984	802	18.5095337960193	17.8982080817602	16.3740661998204	12.423200846186	6.23633758343866	4.95956165731518	17.5939360258666	7.87303336231328	1.16008677448125	0.000230089261941275	0.00507554916430345	UP
ENSMUSG00000024083	Pja2	praja ring finger ubiquitin ligase 2 [Source:MGI Symbol;Acc:MGI:2159342]	17:64281005-64331916	1189	1340	1269	865	531	473	6.94719789792533	7.17659949671718	6.15532573638449	4.63155999579851	2.68770604829482	2.33605470467111	6.75970771034233	3.21844024958815	1.07059918031265	0.000231579354193275	0.00509886179574098	UP
ENSMUSG00000022602	Arc	activity regulated cytoskeletal-associated protein [Source:MGI Symbol;Acc:MGI:88067]	15:74669083-74672570	124	178	122	405	282	223	1.68487334241117	2.21692902603261	1.37615593997436	5.04294746732163	3.31935741801343	2.56121187646842	1.75931943613938	3.64117225393449	-1.04938553849731	0.000232715930676249	0.00510066756020118	DOWN
ENSMUSG00000067786	Nnat	neuronatin [Source:MGI Symbol;Acc:MGI:104716]	2:157560078-157562522	60	56	40	26	10	5	0.590209862638573	0.504934516936465	0.326645785238877	0.23437970744888	0.0852132643176077	0.0415762626428266	0.473930054937972	0.120389744803105	1.9769616506042	0.000232119045397287	0.00510066756020118	UP
ENSMUSG00000073616	Cops9	COP9 signalosome subunit 9 [Source:MGI Symbol;Acc:MGI:1914165]	1:92637145-92641985	385	485	514	570	986	1400	16.0995369303077	18.590033061335	17.8433962455078	21.8429171177904	35.7181722691716	49.4851169199976	17.5109887457168	35.6820687689865	-1.02693871517714	0.00023274491055173	0.00510066756020118	DOWN
ENSMUSG00000054855	Rnd1	Rho family GTPase 1 [Source:MGI Symbol;Acc:MGI:2444878]	15:98663421-98677461	52	40	73	118	141	104	1.03106807944568	0.726999760612347	1.20163000684462	2.14413354091228	2.42196505758261	1.74306943241948	0.986565948967549	2.10305601030479	-1.09199987450268	0.000233090495933124	0.00510348930490971	DOWN
ENSMUSG00000020231	Dip2a	disco interacting protein 2 homolog A [Source:MGI Symbol;Acc:MGI:2385920]	10:76259429-76345291	808	879	873	539	436	303	4.21073523376579	4.19876671871327	3.77679071755132	2.57406167450307	1.96830560940176	1.33470091685275	4.06209755667679	1.95902273358586	1.05209074875511	0.000234386056246673	0.00511283096003516	UP
ENSMUSG00000057322	Rpl38	ribosomal protein L38 [Source:MGI Symbol;Acc:MGI:1914921]	11:114668524-114672331	1332	1332	1693	1695	3267	4451	131.393388420785	120.436880410846	138.639777548206	153.222315374509	279.175889898951	371.125533939377	130.156682126612	267.841246404279	-1.04112876632011	0.00023428929174099	0.00511283096003516	DOWN
ENSMUSG00000117599	Gm49971	predicted gene, 49971 [Source:MGI Symbol;Acc:MGI:6275241]	18:46765214-46770108	5	26	6	2	0	0	0.072147223487345	0.343867789635154	0.0718699868657952	0.0264474112265864	0	0	0.162628333329431	0.00881580374219547	4.20534271045052	0.000235522241699572	0.00512646889438772	UP
ENSMUSG00000028040	Efna4	ephrin A4 [Source:MGI Symbol;Acc:MGI:106643]	3:89333390-89338028	2	0	0	7	6	11	0.0883545986126753	0	0	0.283328902988779	0.229587607853151	0.410711876359396	0.0294515328708918	0.307876129067109	-3.3859353840843	0.000236381092727506	0.00513136651836419	DOWN
ENSMUSG00000111793	Gm47950	predicted gene, 47950 [Source:MGI Symbol;Acc:MGI:6097220]	9:113969984-113970998	47	56	41	23	13	4	5.33694137939259	5.82866532412189	3.86485617999488	2.39333791407034	1.27875647954826	0.383962069176545	5.01015429450312	1.35201882093171	1.88973979889675	0.000237587871525856	0.00514926862993008	UP
ENSMUSG00000046096	Mosmo	modulator of smoothened [Source:MGI Symbol;Acc:MGI:2446240]	7:120677618-120734854	546	531	662	340	291	237	3.09770630003888	2.76139055046846	3.11793853236123	1.76770765068607	1.43021011617557	1.13655611699129	2.99234512762286	1.44482462795098	1.05038219091333	0.000238552065474228	0.0051654093514875	UP
ENSMUSG00000025558	Dock9	dedicator of cytokinesis 9 [Source:MGI Symbol;Acc:MGI:106321]	14:121542046-121797837	237	394	283	155	148	84	0.85346552272259	1.30053125468445	0.846031208078669	0.511508338550952	0.46169966249075	0.255689930110149	1.00000932849524	0.409632643717284	1.28761086438782	0.000238999519327321	0.00516790576305561	UP
ENSMUSG00000106512	Gm43078	predicted gene 43078 [Source:MGI Symbol;Acc:MGI:5663215]	3:35413833-35414000	8	11	14	4	0	0	3.36334711166333	4.23869076111015	4.88604037678274	1.54119140421596	0	0	4.16269274985207	0.513730468071987	3.01843353248706	0.000239106486636681	0.00516790576305561	UP
ENSMUSG00000064348	mt-Tn	mitochondrially encoded tRNA asparagine [Source:MGI Symbol;Acc:MGI:102479]	MT:5089-5159	107	101	123	170	228	379	106.440624672213	92.0942401674045	101.575808196175	154.973186925288	196.480053600054	318.681680440847	100.036891011931	223.37830698873	-1.15895696105179	0.000240469822039874	0.00518600176830593	DOWN
ENSMUSG00000097443	Gm17529	predicted gene, 17529 [Source:MGI Symbol;Acc:MGI:4937163]	12:58953089-58968011	17	13	8	4	1	0	0.388195047567442	0.272103593641138	0.151649271772206	0.0837116572610027	0.0197754155721439	0	0.270649304326929	0.0344956909443822	2.97193661687086	0.000240604747036159	0.00518600176830593	UP
ENSMUSG00000117262	Gm9316	predicted gene 9316 [Source:MGI Symbol;Acc:MGI:3647780]	17:74211958-74214082	19	44	22	11	2	0	0.631513546027184	1.3404881498244	0.607014579242792	0.335041445546983	0.0575952621712719	0	0.859672091698125	0.130878902572752	2.71555391520704	0.000240442685216873	0.00518600176830593	UP
ENSMUSG00000038489	Polr2l	polymerase (RNA) II (DNA directed) polypeptide L [Source:MGI Symbol;Acc:MGI:1913741]	7:141471860-141475132	230	270	276	328	569	858	9.84524444422616	10.5937187182708	9.80774708630132	12.8663632925009	21.099384813491	31.0441450338713	10.0822367495994	21.6699643799544	-1.10388104499051	0.000241076991150857	0.00519142647824128	DOWN
ENSMUSG00000040249	Lrp1	low density lipoprotein receptor-related protein 1 [Source:MGI Symbol;Acc:MGI:96828]	10:127538161-127621148	23883	31433	27718	18989	12006	10379	80.6516338349488	97.2962605469033	77.7048254884704	58.7637710093144	35.1222456250069	29.6260611902961	85.2175732901075	41.1706926082058	1.04953324989895	0.000241665612777135	0.00519934508952049	UP
ENSMUSG00000075588	Hoxb2	homeobox B2 [Source:MGI Symbol;Acc:MGI:96183]	11:96350525-96354012	1	2	0	21	12	3	0.0148262605223054	0.0271834951302237	0	0.285425473456029	0.154183362014779	0.037605937892283	0.0140032518841764	0.15907159112103	-3.5058424063123	0.000242364247608056	0.00520961396890486	DOWN
ENSMUSG00000022672	Prkdc	protein kinase, DNA activated, catalytic polypeptide [Source:MGI Symbol;Acc:MGI:104779]	16:15637866-15842235	655	955	832	532	347	295	3.41794673691118	4.56786608513097	3.60419972670545	2.54400794988552	1.5686007921399	1.30118983997686	3.8633375162492	1.80459952733409	1.09816900955234	0.000243346189947941	0.0052211843872422	UP
ENSMUSG00000036676	Tmtc3	transmembrane and tetratricopeptide repeat containing 3 [Source:MGI Symbol;Acc:MGI:3036255]	10:100443902-100487350	582	770	665	450	227	188	3.91634901835155	4.74935841698589	3.71485215388625	2.77494505156862	1.32325823601745	1.06932735494746	4.1268531964079	1.72251021417784	1.26052958072269	0.000243184819783706	0.0052211843872422	UP
ENSMUSG00000069862	Rps12-ps9	ribosomal protein S12, pseudogene 9 [Source:MGI Symbol;Acc:MGI:3704324]	8:123206623-123207021	2583	2514	3235	3274	6055	8285	457.228838141261	407.906507030297	475.384885966173	531.093764464965	928.502478586493	1239.6409443678	446.84007704591	899.745729139753	-1.00975876225464	0.000244340205103759	0.0052377371653253	DOWN
ENSMUSG00000024241	Sos1	SOS Ras/Rac guanine nucleotide exchange factor 1 [Source:MGI Symbol;Acc:MGI:98354]	17:80393751-80480453	1238	1434	1281	878	515	557	7.95257035318945	8.44349443637624	6.83121279425483	5.16849959272337	2.86585255925695	3.02437690743771	7.74242586127351	3.68624301980601	1.07063447779766	0.000245314095066266	0.00524905259597701	UP
ENSMUSG00000079260	Tmppe	transmembrane protein with metallophosphoesterase domain [Source:MGI Symbol;Acc:MGI:5317335]	9:114401105-114407276	185	222	250	123	33	22	4.47324710652949	4.92027880715314	5.01825427513918	2.72545493584898	0.691238691292206	0.449642180267125	4.80392672960727	1.28877860246944	1.89820970059762	0.000245664648223475	0.005251779132821	UP
ENSMUSG00000077457	Snord65	small nucleolar RNA, C/D box 65 [Source:MGI Symbol;Acc:MGI:3819547]	11:62604515-62604586	5	2	6	13	17	30	4.9050091523688	1.79788616402952	4.88616091261205	11.6864326352983	14.4467554792628	24.8750257024836	3.86301874300346	17.0027379390149	-2.13796649872458	0.000245969493587614	0.00525352447420297	DOWN
ENSMUSG00000086925	Gm6286	predicted gene 6286 [Source:MGI Symbol;Acc:MGI:3646153]	1:166945597-166946358	291	288	369	377	691	1254	26.9723921250989	24.4684256866924	28.3932377241277	32.0222238290036	55.4836317088363	98.2468843306727	26.6113518453063	61.9175799561709	-1.21830728444652	0.000247699486474547	0.00527192506756732	DOWN
ENSMUSG00000113497	Gm18030	predicted gene, 18030 [Source:MGI Symbol;Acc:MGI:5010215]	12:69819647-69820377	8	16	9	3	1	0	0.772971702817291	1.41704060780114	0.721853630004262	0.265649954762259	0.0836735435904804	0	0.970621980207564	0.11644116611758	3.05930833827178	0.000247726945860962	0.00527192506756732	UP
ENSMUSG00000020260	Pofut2	protein O-fucosyltransferase 2 [Source:MGI Symbol;Acc:MGI:1916863]	10:77259218-77269575	380	411	501	1293	462	1125	2.4310649652463	2.41012966674622	2.66080301461094	7.5804462853208	2.56044186559464	6.08358482652663	2.50066588220115	5.40815765914736	-1.11282490012073	0.000248799109580861	0.00528518469513061	DOWN
ENSMUSG00000028514	Usp24	ubiquitin specific peptidase 24 [Source:MGI Symbol;Acc:MGI:1919936]	4:106316213-106441322	2473	2853	2959	1843	1234	1196	10.4740429605929	11.0758761017939	10.4039210127192	7.15317509812119	4.52756891603714	4.28169276063266	10.6512800250353	5.32081225826366	1.00130841287241	0.000248758711036087	0.00528518469513061	UP
ENSMUSG00000020640	Itsn2	intersectin 2 [Source:MGI Symbol;Acc:MGI:1338049]	12:4592638-4713962	2442	3098	2968	1968	1132	1035	9.40896009505121	10.9411617931539	9.49339707662642	6.94871321159991	3.77834916321793	3.37078015018916	9.94783965494384	4.699280841669	1.08194326389234	0.000250597013005072	0.00531378549108143	UP
ENSMUSG00000000740	Rpl13	ribosomal protein L13 [Source:MGI Symbol;Acc:MGI:105922]	8:123102350-123105244	1282	1223	1488	1507	3084	4301	21.2300602381035	18.5641704525507	20.4563321230047	22.869654290454	44.2422468345191	60.2041906325205	20.0835209378863	42.4386972524979	-1.07936815307746	0.000251870148345041	0.00533494821793526	DOWN
ENSMUSG00000111942	Gm5182	predicted gene 5182 [Source:MGI Symbol;Acc:MGI:3649174]	12:10152142-10158233	495	611	599	315	139	44	5.73888441937061	6.49305601729879	5.76515257952385	3.34669669778152	1.39603571946738	0.431190022508297	5.99903100539775	1.7246408132524	1.79843356136589	0.000252048367181204	0.00533494821793526	UP
ENSMUSG00000039153	Runx2	runt related transcription factor 2 [Source:MGI Symbol;Acc:MGI:99829]	17:44495987-44814797	452	503	462	260	212	230	1.79834747359097	1.8343775534423	1.52594481462547	0.947964225098485	0.730686231570876	0.77349499871303	1.71955661388625	0.817381818460797	1.07295455721797	0.000252465271648699	0.00533897133764189	UP
ENSMUSG00000040021	Lats1	large tumor suppressor [Source:MGI Symbol;Acc:MGI:1333883]	10:7681214-7716460	1475	1924	1894	1228	672	544	10.5038848891386	12.5588299295758	11.1969498861253	8.01382119360704	4.14559691942902	3.2745474149547	11.4198882349466	5.14465517599692	1.15040224343086	0.000252823361535043	0.00534174457850118	UP
ENSMUSG00000074547	Rps8-ps4	ribosomal protein S8, pseudogene 4 [Source:MGI Symbol;Acc:MGI:3809043]	7:13332646-13333257	38	44	34	63	106	120	4.38551073629989	4.65447274244582	3.25737443187429	6.66272600292945	10.5972898459653	11.7058944482276	4.09911930354	9.65530343237412	-1.23600761898544	0.000254196179522858	0.0053659331636139	DOWN
ENSMUSG00000034192	Lsm3	LSM3 homolog, U6 small nuclear RNA and mRNA degradation associated [Source:MGI Symbol;Acc:MGI:1914928]	6:91515928-91522625	87	128	157	193	298	286	1.49907670500419	2.02162668554644	2.24576617083081	3.04751218693515	4.4481631844294	4.16547023939584	1.92215652046048	3.88704853692013	-1.01594930348642	0.000256367906979509	0.00539725530105252	DOWN
ENSMUSG00000038342	Mlxip	MLX interacting protein [Source:MGI Symbol;Acc:MGI:2141183]	5:123394798-123457932	1707	1439	1377	678	107	41	8.35447735199438	6.45554080804778	5.59475998157459	3.04087434355673	0.45365989588248	0.169616113982225	6.80159271387225	1.22138345114048	2.47735641566488	0.000258265375006554	0.00542749297457971	UP
ENSMUSG00000067575	Rpl35a-ps3	ribosomal protein L35A, pseudogene 3 [Source:MGI Symbol;Acc:MGI:3704473]	17:29136972-29137304	57	62	68	86	166	223	12.0895650389071	12.0535789984673	11.9732343984147	16.7154489379717	30.500442148056	39.9795175191677	12.0387928119297	29.0651362017318	-1.27159893584862	0.000258065243744112	0.00542749297457971	DOWN
ENSMUSG00000005534	Insr	insulin receptor [Source:MGI Symbol;Acc:MGI:96575]	8:3122061-3279617	739	1012	900	483	105	56	3.43047931923208	4.3060283401746	3.46828329645944	2.05466398137537	0.422239633609341	0.219732570894966	3.73493031862204	0.898878728626559	2.05488293323012	0.000259730515455786	0.00543402412647363	UP
ENSMUSG00000022016	Akap11	A kinase (PRKA) anchor protein 11 [Source:MGI Symbol;Acc:MGI:2684060]	14:78492246-78536808	722	931	882	570	346	232	3.953640530314	4.67299445152688	4.00949911602622	2.8603416818071	1.64132783076825	1.07384629668546	4.21204469928903	1.8585052697536	1.18037796775368	0.000259356140259071	0.00543402412647363	UP
ENSMUSG00000074305	Peak1	pseudopodium-enriched atypical kinase 1 [Source:MGI Symbol;Acc:MGI:2442366]	9:56201126-56418067	5288	6824	6514	4317	2657	2181	24.4876330425757	28.9654570878704	25.0417657823791	18.3197992707373	10.6587558019311	8.53699574270811	26.1649519709417	12.5051836051255	1.06510937092023	0.000259412029604021	0.00543402412647363	UP
ENSMUSG00000100931	Gm28085	predicted gene 28085 [Source:MGI Symbol;Acc:MGI:5578791]	9:96027101-96040673	7	8	9	2	0	0	0.43479856128847	0.455521848857799	0.464094110407314	0.113861106380071	0	0	0.451471506851194	0.0379537021266903	3.57232241684504	0.000259592763601424	0.00543402412647363	UP
ENSMUSG00000064435	Gm25588	predicted gene, 25588 [Source:MGI Symbol;Acc:MGI:5455365]	1:153440079-153440218	6	12	10	2	1	0	3.02688079698409	5.54923223733555	4.18828256809121	0.924714842529576	0.436895431176008	0	4.25479853413695	0.453870091235195	3.22873949455975	0.000260807878272112	0.00545171849990293	UP
ENSMUSG00000034724	Cnot6l	CCR4-NOT transcription complex, subunit 6-like [Source:MGI Symbol;Acc:MGI:2443154]	5:96070333-96164171	1978	2527	2270	1531	1020	819	8.13887891220748	9.5308076155095	7.75400432613362	5.77293689311478	3.63578599127643	2.84849959117422	8.4745636179502	4.08574082518848	1.052541390155	0.000261256896465206	0.00545625871526313	UP
ENSMUSG00000000730	Dnmt3l	DNA (cytosine-5-)-methyltransferase 3-like [Source:MGI Symbol;Acc:MGI:1859287]	10:78041947-78063622	11	26	20	40	59	53	0.175536369305993	0.380305655278825	0.264947665839938	0.584937218988043	0.815608060963075	0.714889249409574	0.273596563474919	0.705144843120231	-1.36586952125923	0.000265197383106914	0.00550212451796974	DOWN
ENSMUSG00000015597	Zfp318	zinc finger protein 318 [Source:MGI Symbol;Acc:MGI:1889348]	17:46383731-46420920	678	818	895	541	321	241	3.03347014302526	3.35466663082075	3.32425887342354	2.2181501300199	1.24415549607599	0.911425296808267	3.23746521575652	1.45791030763472	1.15096272606737	0.000266423960363918	0.00550212451796974	UP
ENSMUSG00000019979	Apaf1	apoptotic peptidase activating factor 1 [Source:MGI Symbol;Acc:MGI:1306796]	10:90989311-91082770	685	810	796	524	286	253	3.1754265778386	3.44177205906964	3.06327661701023	2.22600253654794	1.1485166528657	0.991348200607881	3.22682508463949	1.45528913000717	1.14880956680404	0.000265492477021368	0.00550212451796974	UP
ENSMUSG00000020522	Mfap3	microfibrillar-associated protein 3 [Source:MGI Symbol;Acc:MGI:1924068]	11:57518664-57533815	1205	1451	1649	954	608	605	7.96217972884956	8.7881685237823	9.04539320915665	5.77666122579177	3.48023236453194	3.3790493143817	8.59858048726284	4.21198096823514	1.02959959187842	0.000266491989229108	0.00550212451796974	UP
ENSMUSG00000035121	Neil2	nei like 2 (E. coli) [Source:MGI Symbol;Acc:MGI:2686058]	14:63182443-63193856	11	13	4	0	0	2	0.128715038195548	0.139432805687879	0.0388595052724821	0	0	0.0197790453106971	0.10233578305197	0.0065930151035657	3.95622849400991	0.000266303193056277	0.00550212451796974	UP
ENSMUSG00000112816	Gm48798	predicted gene, 48798 [Source:MGI Symbol;Acc:MGI:6098503]	10:12420804-12421596	8	8	2	0	0	0	0.712537597426784	0.653125273835205	0.147853230622151	0	0	0	0.504505367294713	0	Inf	0.000264517797026526	0.00550212451796974	UP
ENSMUSG00000026491	Ahctf1	AT hook containing transcription factor 1 [Source:MGI Symbol;Acc:MGI:1915033]	1:179744894-179803680	1138	1312	1515	929	469	412	3.95861240857679	4.18331291956204	4.37497059768176	2.96141723709527	1.4132956137454	1.21141314076828	4.1722986419402	1.86204199720298	1.16395681343702	0.000268414464440245	0.00553695990318146	UP
ENSMUSG00000071042	Rasgrp3	RAS, guanyl releasing protein 3 [Source:MGI Symbol;Acc:MGI:3028579]	17:75435896-75529054	7302	7847	7683	5174	3276	3347	80.8230511300486	79.6128414529506	70.5969654629628	52.4811213594548	31.4120988943872	31.3143421823464	77.0109526819873	38.4025208120628	1.00386262873165	0.000271483156842018	0.00558504265447248	UP
ENSMUSG00000032855	Pkd1	polycystin 1, transient receptor poteintial channel interacting [Source:MGI Symbol;Acc:MGI:97603]	17:24549834-24596508	1633	2234	2022	1331	856	709	5.16997401167909	6.48292995087096	5.31428621328995	3.86156557444031	2.34766279246364	1.89732715225712	5.65573005861333	2.70218517305369	1.06558672180876	0.00027198232550125	0.00558608027515089	UP
ENSMUSG00000084984	Far1os	fatty acyl CoA reductase 1, opposite strand [Source:MGI Symbol;Acc:MGI:1916545]	7:113530489-113564987	9	12	11	4	0	0	0.533706941533718	0.652302697923574	0.541547745990304	0.217397276161445	0	0	0.575852461815865	0.0724657587204817	2.9903278647779	0.000275263598374236	0.00563871132718397	UP
ENSMUSG00000098259	Gm27616	predicted gene, 27616 [Source:MGI Symbol;Acc:MGI:5530998]	1:162674158-162674220	29	20	25	9	5	6	32.5113318298674	20.5527119901317	23.2672722027611	9.24607926719363	4.8562734062309	5.68588451624093	25.4437720075867	6.59607906322182	1.94763196751762	0.000281177533431518	0.00575484835163274	UP
ENSMUSG00000093327	Mir5107	microRNA 5107 [Source:MGI Symbol;Acc:MGI:4950427]	18:60812076-60812163	2	2	3	15	11	10	1.6054432179735	1.47099777056961	1.998538838921	11.0327639510866	7.64836147215608	6.78390181265812	1.69165994248804	8.48834241196693	-2.3270432674046	0.000281984722389101	0.00576635483133994	DOWN
ENSMUSG00000033624	Pdpr	pyruvate dehydrogenase phosphatase regulatory subunit [Source:MGI Symbol;Acc:MGI:2442188]	8:111094630-111137074	509	730	641	267	31	16	5.76677727127734	7.58095810031805	6.02886342868395	2.77210520369383	0.304253815391495	0.153223305107009	6.45886626675978	1.07652744139744	2.58489585376955	0.000282739687054075	0.00577677431787479	UP
ENSMUSG00000085246	Gm15893	predicted gene 15893 [Source:MGI Symbol;Acc:MGI:3801832]	11:88356291-88363947	4	13	16	3	0	0	0.181195836046251	0.539843755697267	0.601733415768355	0.12456069078333	0	0	0.440924335837291	0.04152023026111	3.4086447558259	0.000283346347589975	0.00578414829421097	UP
ENSMUSG00000048264	Dip2c	disco interacting protein 2 homolog C [Source:MGI Symbol;Acc:MGI:1920179]	13:9276528-9668928	738	803	859	558	278	244	5.03760186445749	5.0242295559287	4.86769013353374	3.49047974303504	1.64388704030063	1.40783714928921	4.97650718463998	2.18073464420829	1.19031929548077	0.00028468971521766	0.00580150807539226	UP
ENSMUSG00000005686	Ampd3	adenosine monophosphate deaminase 3 [Source:MGI Symbol;Acc:MGI:1096344]	7:110768206-110812405	516	614	580	332	242	277	4.60389786171399	5.02146760062592	4.29601755323312	2.71454677003213	1.87046939063257	2.08905663346606	4.64046100519101	2.22469093137692	1.06066321521004	0.000285225758574459	0.00580740370204762	UP
ENSMUSG00000023852	Chd1	chromodomain helicase DNA binding protein 1 [Source:MGI Symbol;Acc:MGI:88393]	17:15704967-15772610	2141	2672	2513	1710	995	723	14.5792868670572	16.6779283192275	14.2060718862433	10.6708504662402	5.86951974933152	4.16151939898244	15.154429024176	6.90062987151805	1.13493953803775	0.000286097919690408	0.00581510080807697	UP
ENSMUSG00000037071	Scd1	stearoyl-Coenzyme A desaturase 1 [Source:MGI Symbol;Acc:MGI:98239]	19:44394455-44407879	1153	1411	1530	949	543	425	14.8821408301695	16.693559978693	16.3941669598998	11.2249783712724	6.07149339943388	4.63680468675366	15.9899559229208	7.31109215248665	1.12900712054088	0.0002866298687955	0.00581691129942787	UP
ENSMUSG00000053774	Ubxn7	UBX domain protein 7 [Source:MGI Symbol;Acc:MGI:2146388]	16:32332257-32393747	2067	2311	2028	1287	672	232	9.02174335341955	9.24561798908739	7.34817789630413	5.14768348245208	2.54084972481134	0.855918275531398	8.53851307960369	2.84815049426494	1.58395947748729	0.000286681272351461	0.00581691129942787	UP
ENSMUSG00000034801	Sos2	SOS Ras/Rho guanine nucleotide exchange factor 2 [Source:MGI Symbol;Acc:MGI:98355]	12:69583762-69681852	820	1001	1001	634	428	308	4.37363653106408	4.89382665642913	4.43225394628212	3.09885254226838	1.97757171262163	1.38858686904122	4.56657237792511	2.15500370797708	1.08342134780557	0.000288308289648091	0.00583985560537617	UP
ENSMUSG00000108551	Gm20274	predicted gene, 20274 [Source:MGI Symbol;Acc:MGI:5012459]	7:122995348-122995931	12	24	26	9	1	1	1.4512442177321	2.66047339554545	2.61038005944458	0.997436633276025	0.104735206103838	0.102214312924116	2.24069922424071	0.401462050767993	2.4806134797297	0.00028903591395728	0.00584453462784579	UP
ENSMUSG00000114535	Gm47246	predicted gene, 47246 [Source:MGI Symbol;Acc:MGI:6096070]	13:59603309-59605662	17	27	22	9	3	5	0.510062566748555	0.742547464812719	0.547963458322402	0.247452418790654	0.0779759101438377	0.126812899649743	0.600191163294559	0.150747076194745	1.99329205737736	0.000288799321405463	0.00584453462784579	UP
ENSMUSG00000005667	Mthfd2	methylenetetrahydrofolate dehydrogenase (NAD+ dependent), methenyltetrahydrofolate cyclohydrolase [Source:MGI Symbol;Acc:MGI:1338850]	6:83305691-83325908	567	657	1384	2929	3031	857	8.07390947936965	8.57535301270697	16.3605662672888	38.2210960968156	37.3891959791045	10.3151504328911	11.0032762531218	28.6418141696037	-1.38018972186952	0.000289513499591726	0.00584916672951971	DOWN
ENSMUSG00000102424	Paupar	Pax6 upstream antisense RNA [Source:MGI Symbol;Acc:MGI:5543919]	2:105657862-105661343	18	9	30	6	3	1	0.365103370112957	0.16733263758081	0.505174591769195	0.111520068036183	0.0527154774493378	0.0171433540343722	0.345870199820987	0.0604596331732977	2.51618658560803	0.00029238257666302	0.00589700831783848	UP
ENSMUSG00000046085	4931422A03Rik	RIKEN cDNA 4931422A03 gene [Source:MGI Symbol;Acc:MGI:1918236]	2:103966943-104028361	15	24	17	8	0	0	0.465060701907125	0.682052881035358	0.437571093583196	0.227292780885043	0	0	0.52822822550856	0.0757642602950143	2.80157203068528	0.000293731851602015	0.0059140860488936	UP
ENSMUSG00000078896	Zfp965	zinc finger protein 965 [Source:MGI Symbol;Acc:MGI:3779822]	2:175469985-175482171	112	122	98	55	36	46	3.23403311966382	3.22901359186986	2.34915953931091	1.45536196195286	0.900516561628426	1.1227293273164	2.93740208361486	1.15953595029923	1.34099321112731	0.000294793087313426	0.00592547127337033	UP
ENSMUSG00000037486	Asxl2	additional sex combs like 2, transcriptional regulator [Source:MGI Symbol;Acc:MGI:1922552]	12:3426857-3506852	1648	2039	1732	1139	222	273	3.50728774838019	3.97756671619776	3.06001668293575	2.2213711388471	0.409285961992546	0.491100367718971	3.51495704917123	1.04058582285287	1.75611110347253	0.00029541491499181	0.0059327481690804	UP
ENSMUSG00000097577	6230400D17Rik	RIKEN cDNA 6230400D17 gene [Source:MGI Symbol;Acc:MGI:1923383]	14:20687236-20703028	88	98	83	31	29	45	2.41559194186528	2.46577955021964	1.89139745196785	0.779801452548728	0.689595162470513	1.04411301044237	2.25758964801759	0.837836541820537	1.43004256459956	0.000297302558493855	0.00596048579154162	UP
ENSMUSG00000034525	Ice1	interactor of little elongation complex ELL subunit 1 [Source:MGI Symbol;Acc:MGI:2385865]	13:70551707-70637634	1531	1882	1909	1233	690	459	7.86706095568025	8.86426960545403	8.14338947325498	5.80609158189014	3.07147049849171	1.99362833783359	8.29157334479642	3.62373013940515	1.19417036102142	0.000298970247827757	0.00598881933882717	UP
ENSMUSG00000116645	Gm49584	predicted gene, 49584 [Source:MGI Symbol;Acc:MGI:6214984]	16:17092815-17096350	6	18	13	3	2	0	0.63248255459369	1.73926043001905	1.13765817516092	0.289835995419718	0.182671540468586	0	1.16980038659122	0.157502511962768	2.89281562792614	0.000303573939622107	0.00606542505440881	UP
ENSMUSG00000105449	Gm43379	predicted gene 43379 [Source:MGI Symbol;Acc:MGI:5663516]	3:135428163-135435888	30	46	44	15	4	15	0.27425449855761	0.385449795778794	0.33392087908877	0.125664409486878	0.0316749485947755	0.115907445675564	0.331208391141725	0.0910822679190725	1.86249710420424	0.000304155013535191	0.00606686148608287	UP
ENSMUSG00000032570	Atp2c1	ATPase, Ca++-sequestering [Source:MGI Symbol;Acc:MGI:1889008]	9:105403539-105527319	2575	3168	2826	1897	1057	1314	10.9309615219119	12.3268546086636	9.95898214128169	7.37957887103189	3.88701138420289	4.71487736273171	11.0722660906191	5.3271558726555	1.05551311969493	0.0003054390837091	0.00608216557805507	UP
ENSMUSG00000034021	Pds5b	PDS5 cohesin associated factor B [Source:MGI Symbol;Acc:MGI:2140945]	5:150673739-150810690	982	1034	1163	740	423	355	3.78795879032507	3.65595247705871	3.72422075754614	2.61582650374896	1.41349314002966	1.15748815866982	3.72271067497664	1.72893593414948	1.10646908505952	0.000307352485775808	0.00611163072652056	UP
ENSMUSG00000048154	Kmt2d	lysine (K)-specific methyltransferase 2D [Source:MGI Symbol;Acc:MGI:2682319]	15:98831669-98871204	5617	8343	6677	4691	2690	1703	16.5459513089755	22.5265966217516	16.3279063616295	12.6629821461423	6.86434715386902	4.24029544997211	18.4668180974522	7.92254158332781	1.22090007386076	0.000307438109368244	0.00611163072652056	UP
ENSMUSG00000005442	Cic	capicua transcriptional repressor [Source:MGI Symbol;Acc:MGI:1918972]	7:25267704-25294159	3203	4608	4517	2848	1442	1004	13.4449208537737	17.7296351053006	15.7403053595196	10.9553057756915	5.24355767041803	3.5622890719001	15.638287106198	6.58705083933654	1.2473779098343	0.00030803816587199	0.0061183918228937	UP
ENSMUSG00000030102	Itpr1	inositol 1,4,5-trisphosphate receptor 1 [Source:MGI Symbol;Acc:MGI:96623]	6:108213096-108551109	1241	1650	1522	978	688	571	4.19159259189455	5.10831022836353	4.26760223839033	3.02711734049336	2.01305399405359	1.63018659384149	4.52250168621614	2.22345264279615	1.02431936362697	0.000310091379087018	0.00614019456181135	UP
ENSMUSG00000064451	Snora23	small nucleolar RNA, H/ACA box 23 [Source:MGI Symbol;Acc:MGI:3819494]	7:110046364-110046547	7	10	6	1	0	1	2.68677154448365	3.51834861935567	1.91197600928298	0.351793690092773	0	0.324419341020021	2.7056987243741	0.225404343704265	3.58541398359398	0.000309710280433075	0.00614019456181135	UP
ENSMUSG00000039585	Myo9a	myosin IXa [Source:MGI Symbol;Acc:MGI:107735]	9:59750896-59928866	813	1014	1032	668	349	312	4.07185188499492	4.65506091331489	4.29084440087165	3.06592147348298	1.5142108675172	1.32084042879532	4.33925239972715	1.96699092326517	1.14145620504168	0.000310809804725575	0.00614234288314513	UP
ENSMUSG00000047804	Akap10	A kinase (PRKA) anchor protein 10 [Source:MGI Symbol;Acc:MGI:1890218]	11:61871307-61930252	1384	1573	1601	1037	705	508	11.1970596343949	11.6649449209482	10.7527880958842	7.68829166344806	4.94102387905631	3.47396892169744	11.2049308837424	5.36776148806727	1.06174127664291	0.000310785002094207	0.00614234288314513	UP
ENSMUSG00000024472	Dcp2	decapping mRNA 2 [Source:MGI Symbol;Acc:MGI:1917890]	18:44380502-44424969	1427	1763	1758	1114	755	663	11.1812014799076	12.6620211615734	11.4352380309856	7.99894915957543	5.12473417623124	4.39108891780434	11.7594868908222	5.83825741787034	1.01021538348798	0.000311776091240675	0.00614595800630801	UP
ENSMUSG00000061510	Gm10101	predicted gene 10101 [Source:MGI Symbol;Acc:MGI:3641713]	14:46829109-46832027	16	18	22	3	8	2	0.193739864481207	0.199777899556448	0.221139376117081	0.0332916367103053	0.0839191697361805	0.0204673954218015	0.204885713384912	0.0458927339560958	2.15848172946842	0.000311618590746175	0.00614595800630801	UP
ENSMUSG00000097876	Gm16892	predicted gene, 16892 [Source:MGI Symbol;Acc:MGI:4439816]	16:57167401-57174413	44	80	65	32	7	5	1.80051905109693	3.00066413360508	2.20808510242705	1.19997634784759	0.248132065655753	0.172953398479429	2.33642276237635	0.540353937327591	2.11232474333723	0.00031171377851036	0.00614595800630801	UP
ENSMUSG00000071456	1110002L01Rik	RIKEN cDNA 1110002L01 gene [Source:MGI Symbol;Acc:MGI:1915821]	12:3403878-3427011	202	281	248	107	127	39	2.11520268054837	2.69706981957203	2.15582996676029	1.02675175699662	1.15202793670584	0.345187850458866	2.32270082229356	0.841322514720442	1.46507248037253	0.000315001034571598	0.00619914661430744	UP
ENSMUSG00000114797	Gm49336	predicted gene, 49336 [Source:MGI Symbol;Acc:MGI:6121524]	14:60205282-60251507	1625	1931	1939	1239	857	738	7.96087312976274	8.67112513826199	7.88581851206021	5.56239451133953	3.63703784403384	3.05602969629849	8.17260559336165	4.08515401722395	1.00040564087265	0.000316244845431579	0.00621842516869095	UP
ENSMUSG00000060301	2610008E11Rik	RIKEN cDNA 2610008E11 gene [Source:MGI Symbol;Acc:MGI:1919378]	10:79064374-79097600	214	232	269	143	98	87	2.30580758252544	2.29130595601156	2.40615641506445	1.41197863207253	0.914736854316444	0.792360957359787	2.33442331786715	1.03969214791625	1.16690978844379	0.000317370675060808	0.00623535357170804	UP
ENSMUSG00000071748	Gm14698	predicted gene 14698 [Source:MGI Symbol;Acc:MGI:3709613]	X:68821093-68825318	478	483	584	318	246	197	7.98878291544715	7.39922338778627	8.10265757813963	4.87038958821964	3.56162223390331	2.78299813494907	7.83022129379102	3.73833665235734	1.06665658535159	0.000318488062197798	0.00624879212987609	UP
ENSMUSG00000027589	Pcmtd2	protein-L-isoaspartate (D-aspartate) O-methyltransferase domain containing 2 [Source:MGI Symbol;Acc:MGI:1923927]	2:181837854-181857461	1144	1271	1263	665	238	605	7.70839817356619	7.84999889997915	7.06485154700511	4.10622347854662	1.38923058990691	3.44577925218718	7.54108287351682	2.98041110688024	1.33926035997723	0.000320470808641749	0.00626290965546426	UP
ENSMUSG00000033237	Arid2	AT rich interactive domain 2 (ARID, RFX-like) [Source:MGI Symbol;Acc:MGI:1924294]	15:96287518-96404992	1210	1660	1493	1017	536	408	6.59929728035858	8.29863474090554	6.75980202968198	5.08295908542711	2.53242748543478	1.88090409290589	7.2192446836487	3.16543022125593	1.18944630932239	0.000320336101677987	0.00626290965546426	UP
ENSMUSG00000107583	Gm44104	predicted gene, 44104 [Source:MGI Symbol;Acc:MGI:5690496]	6:99658442-99662218	11	15	12	5	0	1	0.205698694876443	0.257099343114155	0.186287310409355	0.0856897524186793	0	0.0158043841005253	0.216361782799984	0.0338313788397349	2.6770118080539	0.000320591465005411	0.00626290965546426	UP
ENSMUSG00000001998	Ap4e1	adaptor-related protein complex AP-4, epsilon 1 [Source:MGI Symbol;Acc:MGI:1336993]	2:127008717-127067909	454	583	509	302	106	45	2.74650703695086	3.23280656302441	2.5562583707834	1.67423153174677	0.555506756807774	0.230107304142889	2.84519065691956	0.819948530899144	1.79492007303884	0.000321141984036	0.00626307047630255	UP
ENSMUSG00000019907	Ppp1r12a	protein phosphatase 1, regulatory subunit 12A [Source:MGI Symbol;Acc:MGI:1309528]	10:108162193-108284475	2333	2771	2547	1754	1115	1033	16.5771714434079	18.0475500212926	15.024033275294	11.4211180405426	6.8632547400846	6.20426404583724	16.5495849133315	8.16287894215481	1.0196450656856	0.000321338765537947	0.00626307047630255	UP
ENSMUSG00000052155	Acvr2a	activin receptor IIA [Source:MGI Symbol;Acc:MGI:102806]	2:48814109-48903269	271	283	299	172	125	104	2.99349294047707	2.86538196751312	2.7418380480497	1.74109420545036	1.19613664566025	0.97103742857025	2.86690431867996	1.30275609322695	1.13792675371382	0.000321442373088052	0.00626307047630255	UP
ENSMUSG00000025612	Bach1	BTB and CNC homology 1, basic leucine zipper transcription factor 1 [Source:MGI Symbol;Acc:MGI:894680]	16:87698945-87733346	1127	1390	1349	916	460	357	11.3972998816144	12.8848344801804	11.3253539128728	8.4890023528409	4.02990954525356	3.0516887890521	11.8691627582225	5.19020022904885	1.19335607047339	0.000324488776027185	0.00631719794983611	UP
ENSMUSG00000046245	Pilra	paired immunoglobin-like type 2 receptor alpha [Source:MGI Symbol;Acc:MGI:2450529]	5:137821952-137836281	2	8	5	22	21	13	0.0285066592376246	0.104505315204059	0.0591565334476159	0.287313588291905	0.25925888768163	0.156601010450775	0.0640561692964332	0.234391162141437	-1.87150874372497	0.000326148359717316	0.00633902059675183	DOWN
ENSMUSG00000038658	Ric1	RAB6A GEF complex partner 1 [Source:MGI Symbol;Acc:MGI:1924893]	19:29522282-29606829	774	972	851	570	367	371	3.47332867774163	3.99813508154618	3.17026989414983	2.3440299264215	1.42669378032906	1.40725600541849	3.54724455114588	1.72599323738968	1.03927198286035	0.000327971395881184	0.00636919368387411	UP
ENSMUSG00000030393	Zik1	zinc finger protein interacting with K protein 1 [Source:MGI Symbol;Acc:MGI:108070]	7:10487229-10495394	87	104	143	53	50	39	1.46337590231297	1.60344433379398	1.99679465371183	0.816945768274007	0.728558085350509	0.554487271099083	1.68787162993959	0.699997041574533	1.26978445505136	0.000332107907975251	0.0064335998600934	UP
ENSMUSG00000034243	Golgb1	golgi autoantigen, golgin subfamily b, macrogolgin 1 [Source:MGI Symbol;Acc:MGI:1099447]	16:36875140-36933085	3302	4052	3755	2655	1215	1020	17.9909342222143	20.2363480977124	16.9843299656618	13.2563621482325	5.73472515070579	4.6975445504766	18.4038707618628	7.89621061647163	1.22077685392263	0.000331922117834255	0.0064335998600934	UP
ENSMUSG00000047036	Zfp445	zinc finger protein 445 [Source:MGI Symbol;Acc:MGI:2143340]	9:122844529-122866006	2372	2838	2891	1905	1143	901	12.9799038793444	14.2349303211105	13.1330828041709	9.55289947842606	5.41829815762746	4.16750257722635	13.4493056682086	6.37956673775996	1.07600134119073	0.000331869827849278	0.0064335998600934	UP
ENSMUSG00000113361	B930059L03Rik	RIKEN cDNA B930059L03 gene [Source:MGI Symbol;Acc:MGI:2442724]	12:110590512-110592700	24	17	30	0	9	5	0.774384168240439	0.502777791780584	0.803571461187911	0	0.251560473931376	0.136371660929874	0.693577807069645	0.129310711620417	2.42321594868877	0.000332512590344807	0.0064361421372909	UP
ENSMUSG00000020660	Pomc	pro-opiomelanocortin-alpha [Source:MGI Symbol;Acc:MGI:97742]	12:3954951-3960642	7	5	8	16	25	24	0.15739126526106	0.103052554275938	0.149331804390778	0.329708139660201	0.48698112072378	0.456157633255536	0.136591874642592	0.424282297879839	-1.63515282157183	0.0003346040598258	0.00646598994755325	DOWN
ENSMUSG00000041235	Chd7	chromodomain helicase DNA binding protein 7 [Source:MGI Symbol;Acc:MGI:2444748]	4:8690406-8867659	1067	1395	1336	867	484	287	3.45819391801957	4.14424431362705	3.59462374954782	2.57505919375028	1.35890834268904	0.786249801304663	3.73235399373148	1.57340577924799	1.24619503669237	0.000335823738105861	0.00648423570450998	UP
ENSMUSG00000085408	C530005A16Rik	RIKEN cDNA C530005A16 gene [Source:MGI Symbol;Acc:MGI:3612454]	4:116589733-116597630	16	16	20	7	4	1	0.463909946436322	0.425228523933758	0.481386850988328	0.18597820848894	0.100460038112987	0.0245045807667011	0.456841773786136	0.103647609122876	2.14000773965811	0.000336516947969108	0.00648541669418681	UP
ENSMUSG00000113020	Gm48063	predicted gene, 48063 [Source:MGI Symbol;Acc:MGI:6097389]	12:98810683-98813199	5	3	7	0	0	0	0.140310154537367	0.0771713425389734	0.163062134147696	0	0	0	0.126847877074679	0	Inf	0.000338601784610509	0.00651649239932751	UP
ENSMUSG00000034675	Dbn1	drebrin 1 [Source:MGI Symbol;Acc:MGI:1931838]	13:55473429-55488111	1	5	8	24	20	12	0.0101630419759923	0.0465939359407977	0.0675185256357324	0.223605329139027	0.176142576018547	0.103126738023083	0.0414251678508408	0.167624881060219	-2.01665686021821	0.000340824099120748	0.00655390263154008	DOWN
ENSMUSG00000114951	Gm20784	predicted gene, 20784 [Source:MGI Symbol;Acc:MGI:5434140]	13:119962244-119963489	46	45	47	24	13	5	2.60746483740589	2.33809086699992	2.21167265623185	1.24669841214191	0.638351950464701	0.239580710895261	2.38574278687922	0.708210357833957	1.75218866178582	0.000342791464849177	0.00657561752905873	UP
ENSMUSG00000007613	Tgfbr1	transforming growth factor, beta receptor I [Source:MGI Symbol;Acc:MGI:98728]	4:47353222-47414931	539	706	699	431	275	211	4.17011499233202	5.00667941005413	4.48950181942766	3.05575855818385	1.84310920292606	1.3798617466137	4.55543207393794	2.09290983590787	1.12207773678566	0.000343843330752565	0.0065758391654378	UP
ENSMUSG00000029752	Asns	asparagine synthetase [Source:MGI Symbol;Acc:MGI:1350929]	6:7675169-7693254	565	529	1315	2705	2978	786	10.6385795826424	9.1301261420879	20.5552380232308	46.6751413085977	48.5757350445504	12.5098411505422	13.4413145826537	35.9202391678968	-1.41812271305155	0.000343667274266664	0.0065758391654378	DOWN
ENSMUSG00000102162	Gm2367	predicted gene 2367 [Source:MGI Symbol;Acc:MGI:3780535]	1:192888571-192889042	124	112	156	180	285	451	18.5550246479942	15.3618455503225	19.3787536616394	24.682901068868	36.9440151510856	57.0441196218307	17.7652079533187	39.5570119472614	-1.15487887563878	0.000348395279744098	0.00665407114526605	DOWN
ENSMUSG00000113511	Gm19046	predicted gene, 19046 [Source:MGI Symbol;Acc:MGI:5011231]	12:36172368-36173665	9	6	8	2	0	0	0.489711068849506	0.299238809619248	0.361364559007267	0.099738118608737	0	0	0.38343814582534	0.0332460395362457	3.52773947506631	0.00034986148998101	0.00666776509286075	UP
ENSMUSG00000041408	Wapl	WAPL cohesin release factor [Source:MGI Symbol;Acc:MGI:2675859]	14:34673928-34747983	2199	2509	2494	1727	928	778	16.5103502597691	17.2670360616677	15.5449498289624	11.8824638019064	6.03585383705462	4.93747391449613	16.4407787167997	7.61859718448572	1.10968135059034	0.000351166268277349	0.0066872171977702	UP
ENSMUSG00000112639	A730063M14Rik	RIKEN cDNA A730063M14 gene [Source:MGI Symbol;Acc:MGI:2443898]	10:127070375-127074796	21	26	17	39	67	61	0.70660866628023	0.801921310273501	0.474886589415207	1.20260574045948	1.95301657689076	1.73496753687724	0.661138855322979	1.63019661807583	-1.30202076855585	0.000360383231967645	0.00682408699181213	DOWN
ENSMUSG00000043279	Trim56	tripartite motif-containing 56 [Source:MGI Symbol;Acc:MGI:2685298]	5:137105644-137116209	1238	1663	1381	951	679	522	8.61802789604947	10.6112252710863	7.9807349958533	6.0666806352806	4.09464874750827	3.07151157628232	9.06999605432969	4.41094698635706	1.04001350186359	0.000361117767369031	0.00682701115708022	UP
ENSMUSG00000074283	Zfp109	zinc finger protein 109 [Source:MGI Symbol;Acc:MGI:1929099]	7:24227572-24237560	61	44	71	25	21	4	0.638941593403441	0.422443618326685	0.617374829081589	0.239969785037207	0.190551245343342	0.0354181235396427	0.559586680270572	0.155313051306731	1.84918255498666	0.000361030453660447	0.00682701115708022	UP
ENSMUSG00000101037	Gm28424	predicted gene 28424 [Source:MGI Symbol;Acc:MGI:5579130]	9:95512151-95513469	32	20	25	4	3	11	1.71349170664938	0.981668578755341	1.11132535919178	0.196300345646915	0.139162465867016	0.497898627974734	1.26882854819883	0.277787146496222	2.19144538569624	0.000361718471500121	0.00683287934486223	UP
ENSMUSG00000117513	Gm3946	predicted gene 3946 [Source:MGI Symbol;Acc:MGI:3782120]	17:26223711-26224554	17	21	13	4	5	3	1.42261526318258	1.61083502047791	0.903117271750969	0.306777435910286	0.362494341934297	0.212179474221625	1.31218918513715	0.293817084022069	2.15898554671167	0.000362480259017538	0.00684177855372557	UP
ENSMUSG00000117653	Gm50009	predicted gene, 50009 [Source:MGI Symbol;Acc:MGI:6275295]	17:94811611-94812922	9	12	28	1	2	5	0.484485493419709	0.592143683862025	1.25130302332241	0.0493369199520353	0.0932850092331958	0.227528632450834	0.775977400201381	0.123383520545355	2.65286491864802	0.000365340260034382	0.00687921096034339	UP
ENSMUSG00000105095	8430422M14Rik	RIKEN cDNA 8430422M14 gene [Source:MGI Symbol;Acc:MGI:1925753]	3:35955436-35956257	4	7	4	11	33	20	0.343654876394288	0.551343601272816	0.285347900030051	0.86613512382888	2.45633603073544	1.45257723973833	0.393448792565718	1.59168279810088	-2.01630506793734	0.000366596693392486	0.00689735121692961	DOWN
ENSMUSG00000029816	Gpnmb	glycoprotein (transmembrane) nmb [Source:MGI Symbol;Acc:MGI:1934765]	6:49036546-49070929	1238	1085	1161	594	553	669	11.7021561875426	9.40071775295939	9.11044358388469	5.14535241347387	4.52824452884135	5.34522031980882	10.0711058414622	5.00627242070801	1.00841340104243	0.000367597020469696	0.00689962605326573	UP
ENSMUSG00000042473	Tbc1d8b	TBC1 domain family, member 8B [Source:MGI Symbol;Acc:MGI:1918101]	X:139684996-139753405	187	203	218	123	78	46	2.4563065098358	2.44413353276483	2.37717225167526	1.48057538917889	0.887554099508792	0.510730134762119	2.42587076475863	0.959619874483267	1.33796775232171	0.00036755641734568	0.00689962605326573	UP
ENSMUSG00000025986	Slc39a10	solute carrier family 39 (zinc transporter), member 10 [Source:MGI Symbol;Acc:MGI:1914515]	1:46807544-46892852	1796	1813	1986	1336	737	604	16.1078675661746	14.9044327674521	14.7867492530914	10.9804760937287	5.72609804567324	4.57891618573693	15.2663498622394	7.09516344171296	1.10544733617341	0.00036805130391553	0.00690264823925087	UP
ENSMUSG00000021068	Nin	ninein [Source:MGI Symbol;Acc:MGI:105108]	12:70011435-70113717	870	1210	1205	756	452	344	2.96401912305988	3.77861996840465	3.40808675030477	2.36029758300881	1.334014131415	0.990636240169109	3.38357528058977	1.56164931819764	1.11547796692615	0.000368420483022576	0.00690407078734266	UP
ENSMUSG00000041268	Dmxl2	Dmx-like 2 [Source:MGI Symbol;Acc:MGI:2444630]	9:54365158-54501626	1030	1240	988	653	396	133	3.70010201116126	4.08304600815506	2.94642570465948	2.14967747054177	1.23234127265326	0.403851381420544	3.5765245746586	1.26195670820519	1.50289593536865	0.000373034693843169	0.00697388211992586	UP
ENSMUSG00000026839	Upp2	uridine phosphorylase 2 [Source:MGI Symbol;Acc:MGI:1923904]	2:58567298-58792971	17	12	20	33	46	51	0.107675301060542	0.0696702101360395	0.105161722626452	0.191542392194603	0.252398416962026	0.273043987121461	0.0941690779410112	0.238994932092697	-1.34365471742594	0.000375548936744724	0.00700484601176268	DOWN
ENSMUSG00000095123	Gm21781	predicted gene, 21781 [Source:MGI Symbol;Acc:MGI:5433945]	10:4391587-4396424	373	299	397	219	113	143	5.44534750974249	4.0010418398359	4.81137194345644	2.92983286415248	1.4290774167915	1.76460461795376	4.75258709767828	2.04117163296591	1.21931556925668	0.000375583790068594	0.00700484601176268	UP
ENSMUSG00000087153	Gm6483	predicted gene 6483 [Source:MGI Symbol;Acc:MGI:3644574]	8:19682449-19697736	49	89	82	39	14	21	4.01482928445084	6.68422104252754	5.57765874474664	2.92838683204691	0.993748378223119	1.454421867532	5.42556969057501	1.79218569260068	1.59805450383364	0.000376238094548315	0.00700594622736051	UP
ENSMUSG00000114045	Gm34220	predicted gene, 34220 [Source:MGI Symbol;Acc:MGI:5593379]	12:108790035-108792743	40	34	45	13	11	17	1.04287112433738	0.812536423925949	0.973974351340539	0.310602860738826	0.248451756939732	0.374635379396374	0.943127299867956	0.311229999024977	1.59947138734838	0.000379507505257985	0.00705566204680662	UP
ENSMUSG00000034158	Lrrc58	leucine rich repeat containing 58 [Source:MGI Symbol;Acc:MGI:2443542]	16:37868389-37888858	2153	2484	2413	1666	989	892	17.6736273835743	18.6904346006217	16.4437500010483	12.5325672650737	7.03295539924563	6.18928565684068	17.6026039950814	8.58493610705334	1.03590956376317	0.000380434441711308	0.00706731290809712	UP
ENSMUSG00000033855	Ston1	stonin 1 [Source:MGI Symbol;Acc:MGI:1924307]	17:88597684-88662586	130	208	136	85	47	18	0.876537942284584	1.28551733447802	0.761251872008233	0.525204244140096	0.274526024621307	0.102585241196416	0.974435716256946	0.300771836652606	1.69589752988194	0.000384173414218473	0.00712552375922789	UP
ENSMUSG00000037239	Spred3	sprouty-related EVH1 domain containing 3 [Source:MGI Symbol;Acc:MGI:2142186]	7:29158829-29170411	514	749	693	432	273	204	4.85402462469762	6.48345898527289	5.43292666450689	3.73856797922683	2.23337520962464	1.62840673907817	5.59013675815913	2.53344997597655	1.14178023533547	0.000387644933332537	0.0071842510203527	UP
ENSMUSG00000105434	Gm43359	predicted gene 43359 [Source:MGI Symbol;Acc:MGI:5663496]	5:122482800-122484999	12	24	15	7	0	2	0.385239374161611	0.70623475590843	0.399762995109629	0.205928598126845	0	0.0542665079524399	0.497079041726557	0.0867317020264283	2.51884394998316	0.000389727705616012	0.00721149450242459	UP
ENSMUSG00000033396	Spg11	SPG11, spatacsin vesicle trafficking associated [Source:MGI Symbol;Acc:MGI:2444989]	2:122053520-122118386	925	1190	1151	766	411	292	6.73314441851963	7.93979370020344	6.95525867249857	5.10961168980376	2.59165600577437	1.7966065377519	7.20939893040721	3.16595807777668	1.18723683052225	0.000391833535449783	0.00723907843318802	UP
ENSMUSG00000030825	Hsd17b14	hydroxysteroid (17-beta) dehydrogenase 14 [Source:MGI Symbol;Acc:MGI:1913315]	7:45554893-45567752	27	28	17	51	64	62	0.574227220736888	0.545823738053058	0.300146627877904	0.99394616170684	1.17911066016715	1.11455639587175	0.47339919555595	1.09587107258191	-1.21094891797261	0.000392169009483544	0.00723959370683465	DOWN
ENSMUSG00000040351	Ankib1	ankyrin repeat and IBR domain containing 1 [Source:MGI Symbol;Acc:MGI:1918047]	5:3690000-3802925	847	1058	905	646	393	263	6.34453598965431	7.26420684250116	5.62764981815641	4.43437251834577	2.55016507255882	1.66519933651242	6.41213088343729	2.88324564247234	1.15311011920955	0.000396340244721252	0.00729942123630995	UP
ENSMUSG00000048410	Zfp407	zinc finger protein 407 [Source:MGI Symbol;Acc:MGI:2685179]	18:84128027-84589725	285	385	367	225	121	107	1.295648782682	1.60431689328461	1.38506691129647	0.937365578696714	0.476526638010024	0.411170479309881	1.42834419575436	0.60835423200554	1.23136015047694	0.000396999438941465	0.00730345458813237	UP
ENSMUSG00000107200	Gm43039	predicted gene 43039 [Source:MGI Symbol;Acc:MGI:5663176]	5:91958000-91958962	14	24	16	6	5	2	1.02679711976865	1.61341273416256	0.974145789390307	0.403232478610579	0.317700129379592	0.123973330732469	1.20478521444051	0.281635312907547	2.09687582688213	0.000400371183372208	0.00734492326035203	UP
ENSMUSG00000117964	Gm36043	predicted gene, 36043 [Source:MGI Symbol;Acc:MGI:5595202]	19:29373417-29384471	49	43	32	21	9	4	0.702126768755656	0.564782596159825	0.380658458191053	0.275754941082899	0.111719593717951	0.0484529127668515	0.549189274368845	0.145309149189234	1.91817790689412	0.00040089198779547	0.00734874977939406	UP
ENSMUSG00000103291	Gm38235	predicted gene, 38235 [Source:MGI Symbol;Acc:MGI:5611463]	1:106219314-106224265	5	6	7	1	0	0	0.0713167728131167	0.0784353745730582	0.0828811372475263	0.0130714941391499	0	0	0.0775444282112337	0.00435716471304997	4.15356156590735	0.000402666513413442	0.00737553441728575	UP
ENSMUSG00000030411	Nova2	NOVA alternative splicing regulator 2 [Source:MGI Symbol;Acc:MGI:104296]	7:18925888-18965319	98	94	103	34	44	47	0.826760557138137	0.726885644008536	0.72135977220746	0.262854664875668	0.321560536960057	0.335151587836072	0.758335324451378	0.306522263223932	1.30684406441302	0.000405280726065365	0.00741764576158671	UP
ENSMUSG00000107476	Zfp862-ps	zinc finger protein 862, pseudogene [Source:MGI Symbol;Acc:MGI:1889827]	6:48504337-48534832	347	413	346	225	109	47	2.97321185304794	3.24364283490766	2.46113276221675	1.76670042831883	0.809061831640101	0.340396590241853	2.89266248339078	0.972052950066928	1.57329119089553	0.000408485152984539	0.00746468559456295	UP
ENSMUSG00000031093	Dock11	dedicator of cytokinesis 11 [Source:MGI Symbol;Acc:MGI:1923224]	X:35888832-36076562	1085	1356	1258	847	414	229	7.30875779629786	8.37258205409294	7.03487409499277	5.22853828179166	2.41586967253288	1.30389492478483	7.57207131512786	2.98276762636979	1.34403641031377	0.000409012073297265	0.00746851603506418	UP
ENSMUSG00000019966	Kitl	kit ligand [Source:MGI Symbol;Acc:MGI:96974]	10:100015630-100100416	158	183	156	92	52	72	1.30610325352358	1.38662045298434	1.07054912550255	0.696936415052317	0.372378901275836	0.503092831250468	1.25442427733682	0.524136049192874	1.25901214221548	0.000410201004307279	0.0074778308594505	UP
ENSMUSG00000113650	Gm47826	predicted gene, 47826 [Source:MGI Symbol;Acc:MGI:6097020]	13:9753741-9756879	11	17	8	4	0	1	0.247506839932566	0.350615032242019	0.149426950491059	0.0824849174604273	0	0.0190166163579751	0.249182940888548	0.0338338446061341	2.88066627673905	0.000410475314203596	0.0074778308594505	UP
ENSMUSG00000038174	Fam126b	family with sequence similarity 126, member B [Source:MGI Symbol;Acc:MGI:1098784]	1:58522806-58586323	719	350	842	376	96	137	2.54815464419696	1.13697537155648	2.47725439613082	1.2211452917218	0.294731805305351	0.410404255965534	2.05412813729475	0.642093784330895	1.67767024218712	0.000412132850151757	0.00749642263834769	UP
ENSMUSG00000039286	Fndc3b	fibronectin type III domain containing 3B [Source:MGI Symbol;Acc:MGI:1919257]	3:27416162-27711307	3022	3727	3372	2430	1265	965	18.0820372582023	20.4408257488357	16.7495176775441	13.3242441760307	6.55696861479041	4.88061537380939	18.4241268948607	8.2539427215435	1.15844092086541	0.000412124371589725	0.00749642263834769	UP
ENSMUSG00000027508	Pag1	phosphoprotein associated with glycosphingolipid microdomains 1 [Source:MGI Symbol;Acc:MGI:2443160]	3:9687479-9833679	801	981	1018	656	382	283	4.07767973612821	4.57757678337262	4.30219352441923	3.06032373564167	1.68462663045928	1.21775861575901	4.31915001464002	1.98756966061999	1.11974200068015	0.000413950653084612	0.00752367298969306	UP
ENSMUSG00000093885	Rpl35a-ps5	ribosomal protein L35A, pseudogene 5 [Source:MGI Symbol;Acc:MGI:3704247]	5:33076038-33076370	15	20	10	35	34	72	3.18140624307637	3.88835091705194	1.76083951811642	6.80285073067916	6.24706780068822	12.9081836342462	2.94353222608158	8.65270072187119	-1.55560208133326	0.000417404204807017	0.00757474384621646	DOWN
ENSMUSG00000047515	BC049715	cDNA sequence BC049715 [Source:MGI Symbol;Acc:MGI:3605234]	6:136827626-136840662	162	128	104	74	29	16	1.16957009143093	0.847045669432164	0.623310622392164	0.489579002921411	0.181368532458001	0.0976381563975358	0.879975461085086	0.256195230592316	1.78021967516587	0.000419527218600596	0.00760154899476692	UP
ENSMUSG00000017724	Etv4	ets variant 4 [Source:MGI Symbol;Acc:MGI:99423]	11:101769742-101785371	1	2	6	20	15	8	0.0115970191536167	0.0212627798636868	0.0577863971268179	0.212625832066448	0.150751718527098	0.0784489228019952	0.0302153987147071	0.147275491131847	-2.28516147937167	0.000421702542828844	0.00763508673120192	DOWN
ENSMUSG00000060981	H4c8	H4 clustered histone 8 [Source:MGI Symbol;Acc:MGI:2448427]	13:23531050-23531519	0	4	4	9	12	20	0	0.550987598033317	0.499055263456812	1.23936807198553	1.56217270194548	2.54046487460618	0.350014287163376	1.7806685495124	-2.34693328327823	0.000422587776783188	0.00764523328374013	DOWN
ENSMUSG00000052812	Atad2b	ATPase family, AAA domain containing 2B [Source:MGI Symbol;Acc:MGI:2444798]	12:4917353-5047394	544	710	701	452	226	202	2.21096022131444	2.64500750980894	2.36516916339271	1.68346664398771	0.795701109074108	0.693950263785836	2.40704563150536	1.05770600561588	1.18632481265988	0.000423176622868948	0.00765000627685593	UP
ENSMUSG00000060579	Fhit	fragile histidine triad gene [Source:MGI Symbol;Acc:MGI:1277947]	14:9550092-11162035	35	22	31	58	82	66	1.10208525049461	0.634983798122345	0.810361896781997	1.67365380110027	2.23680706967752	1.75667161198431	0.849143648466317	1.8890441609207	-1.153575890286	0.000424166667410242	0.00765614329051753	DOWN
ENSMUSG00000105804	Gm43654	predicted gene 43654 [Source:MGI Symbol;Acc:MGI:5663791]	3:127829555-127832971	8	26	20	6	0	3	0.165362105577828	0.492605452228293	0.343183602284919	0.113641462365229	0	0.0524083922279929	0.33371705336368	0.055349951531074	2.59197145316729	0.000427098218564897	0.00769725173840886	UP
ENSMUSG00000066068	Gm13611	predicted gene 13611 [Source:MGI Symbol;Acc:MGI:3651300]	2:32271845-32272162	2158	1929	3170	2733	5511	7204	479.298901469319	392.71120539155	584.488725200359	556.260044242223	1060.33997394322	1352.45508856284	485.499610687076	989.685035582761	-1.02749932591153	0.000428487496419037	0.00769983359421703	DOWN
ENSMUSG00000084093	Gm16418	predicted pseudogene 16418 [Source:MGI Symbol;Acc:MGI:3644548]	1:166431705-166431875	28	16	34	41	77	111	11.5649780858153	6.05764142867038	11.6579716509185	15.5184922234979	27.550953407568	38.7527321728014	9.76019705513473	27.2740592679558	-1.48254725549578	0.000428349203819456	0.00769983359421703	DOWN
ENSMUSG00000061778	Mospd2	motile sperm domain containing 2 [Source:MGI Symbol;Acc:MGI:1924013]	X:164936169-164980375	701	721	913	530	349	259	4.60822880412329	4.34447510734608	4.98251687760501	3.19282900974561	1.9874722313596	1.43916529309241	4.64507359635813	2.20648884473254	1.07394900124072	0.000432391259903069	0.00775109907413445	UP
ENSMUSG00000095253	Zfp799	zinc finger protein 799 [Source:MGI Symbol;Acc:MGI:2443934]	17:32815449-32830261	373	559	520	302	189	202	2.03621821395379	2.79713249036261	2.35656978237523	1.5107940279134	0.893790771632562	0.932096744788241	2.39664016223054	1.11222718144473	1.10756181491863	0.000433615477539167	0.00776435736993609	UP
ENSMUSG00000042744	Hectd4	HECT domain E3 ubiquitin protein ligase 4 [Source:MGI Symbol;Acc:MGI:3647820]	5:121220219-121368577	1485	2122	2075	1338	757	636	6.05564963328044	7.93168733318549	7.02448150102288	5.0000409535836	2.67417347490056	2.19222593133675	7.00393948916294	3.28881345327364	1.09059944106105	0.000435955636582349	0.00779717919319054	UP
ENSMUSG00000054939	Zfp174	zinc finger protein 174 [Source:MGI Symbol;Acc:MGI:2686600]	16:3847268-3858880	80	110	117	46	46	43	0.95816105675088	1.20762138306632	1.16331673668312	0.504885936086739	0.477275690612778	0.435325836590276	1.10969972550011	0.472495821096598	1.23179587457603	0.000440677020808395	0.00786966239663672	UP
ENSMUSG00000011831	Evi5	ecotropic viral integration site 5 [Source:MGI Symbol;Acc:MGI:104736]	5:107744795-107875107	1066	1197	1276	837	508	420	7.18831002567074	7.39860169465962	7.14302128060583	5.17223513956228	2.96751698908806	2.39394018065473	7.24331100031206	3.51123076976836	1.04467250243355	0.000445792166049453	0.0079429297595049	UP
ENSMUSG00000047414	Flrt2	fibronectin leucine rich transmembrane protein 2 [Source:MGI Symbol;Acc:MGI:3603594]	12:95692226-95785215	776	952	934	566	285	110	5.30982358672323	5.97091912353004	5.30550702460158	3.54909580081764	1.6893601192901	0.636216241309955	5.52874991161828	1.9582240538059	1.49740747106966	0.00044703560220504	0.0079499213238581	UP
ENSMUSG00000113775	Gm48027	predicted gene, 48027 [Source:MGI Symbol;Acc:MGI:6097341]	13:14171053-14174488	14	19	7	2	4	0	0.287778121751226	0.357982651343953	0.119449182668728	0.0376775547014379	0.0712225415725364	0	0.255069985254636	0.0363000320913248	2.81285041450842	0.000447562314272623	0.00795039561587526	UP
ENSMUSG00000098905	Zfp953	zinc finger protein 953 [Source:MGI Symbol;Acc:MGI:3612873]	13:67339306-67360605	119	122	149	70	58	50	1.79705173719963	1.68872508995375	1.86793763879497	0.968718962290425	0.758759015920019	0.638233983674091	1.78457148864945	0.788570653961512	1.1782657680768	0.000448003308359419	0.00795222765373728	UP
ENSMUSG00000086241	4930483K19Rik	RIKEN cDNA 4930483K19 gene [Source:MGI Symbol;Acc:MGI:1922203]	10:76545871-76562226	4	6	4	0	0	0	0.228362415841637	0.313995129252857	0.189616793714391	0	0	0	0.243991446269628	0	Inf	0.000448840735566841	0.00796108846498623	UP
ENSMUSG00000097366	Gm8177	predicted gene 8177 [Source:MGI Symbol;Acc:MGI:3805962]	3:57135496-57136831	1	7	11	0	0	0	0.0528462968616904	0.339224880423844	0.482771980145548	0	0	0	0.291614385810361	0	Inf	0.000450521320409128	0.00797608647649409	UP
ENSMUSG00000118272	Arhgef4	Rho guanine nucleotide exchange factor (GEF) 4 [Source:MGI Symbol;Acc:MGI:2442507]	1:34801794-34801964	40	36	39	19	12	8	16.5212741276606	13.6292922586288	13.3724732869793	7.19143875230098	4.29369105213086	2.7929651580032	14.5076798910896	4.75936498747835	1.6079758163651	0.000451739300171839	0.00797961485041592	UP
ENSMUSG00000040565	Btaf1	B-TFIID TATA-box binding protein associated factor 1 [Source:MGI Symbol;Acc:MGI:2147538]	19:36926079-37012752	1141	1358	1271	895	426	280	7.15316421085851	7.80366050101456	6.61484873631786	5.14184238661843	2.3135642363236	1.48376103202204	7.19055781606364	2.97972255165469	1.27092568926988	0.000452481677351261	0.00798355415278609	UP
ENSMUSG00000033792	Atp7a	ATPase, Cu++ transporting, alpha polypeptide [Source:MGI Symbol;Acc:MGI:99400]	X:106027276-106124926	1232	1669	1343	486	52	10	8.81608386238503	10.9473122734329	7.97816293229948	3.18702153936753	0.322351097517805	0.0604846362222811	9.24718635603914	1.18995242436921	2.95811056905471	0.000453888229755666	0.00799638268245442	UP
ENSMUSG00000115276	9930017N22Rik	RIKEN cDNA 9930017N22 gene [Source:MGI Symbol;Acc:MGI:2443961]	15:34126944-34130688	116	189	121	71	14	7	2.18769808253506	3.26722715317474	1.89442851002538	1.22708374515604	0.228734606683132	0.111589821968188	2.44978458191173	0.52246939126912	2.22923646873182	0.000454261541244668	0.00799697374440968	UP
ENSMUSG00000037487	Ubr5	ubiquitin protein ligase E3 component n-recognin 5 [Source:MGI Symbol;Acc:MGI:1918040]	15:37967328-38078854	3490	4505	4295	2969	1591	1221	12.6524338762204	14.9702649330711	12.9262820838852	9.8637495519683	4.99664518091747	3.74160992368087	13.5163269643922	6.20066821885555	1.12420755338799	0.000454970163852623	0.00800346244140448	UP
ENSMUSG00000019699	Akt3	thymoma viral proto-oncogene 3 [Source:MGI Symbol;Acc:MGI:1345147]	1:177020073-177258203	2246	2377	2578	1712	1060	909	18.0571932193091	17.5168350912894	17.2062074548554	12.6132636441432	7.38254418928245	6.17729684761287	17.593411921818	8.72436822701284	1.0119127265611	0.000458205302243273	0.00802502479522896	UP
ENSMUSG00000021969	Zdhhc20	zinc finger, DHHC domain containing 20 [Source:MGI Symbol;Acc:MGI:1923215]	14:57832703-57890276	1564	1824	1950	1251	818	587	11.960104455118	12.7852434053218	12.3792582128461	8.76675344096431	5.41889950143072	3.79429165438432	12.3748686910953	5.99331486559312	1.04598714230075	0.00045657648046495	0.00802502479522896	UP
ENSMUSG00000103183	Gm37090	predicted gene, 37090 [Source:MGI Symbol;Acc:MGI:5610318]	4:156018556-156022660	0	0	1	5	6	7	0	0	0.0142810733110068	0.078842922018356	0.0894301059579021	0.101803625644546	0.0047603577703356	0.0900255512069347	-4.24119261757372	0.000457745947489535	0.00802502479522896	DOWN
ENSMUSG00000097217	Gm26549	predicted gene, 26549 [Source:MGI Symbol;Acc:MGI:5477043]	17:32284789-32298689	8	7	7	0	0	2	0.468137791847092	0.375480066484056	0.34003926400145	0	0	0.098911613500719	0.394552374110866	0.032970537833573	3.58096749443412	0.000463013629568725	0.00810225245923721	UP
ENSMUSG00000024084	Qpct	glutaminyl-peptide cyclotransferase (glutaminyl cyclase) [Source:MGI Symbol;Acc:MGI:1917786]	17:79051906-79090378	9	7	9	50	40	10	0.175447134244178	0.125090930236339	0.145645874560617	0.893246624623732	0.675513155557925	0.16477597557657	0.148727979680378	0.577845251919409	-1.95800710576565	0.000469108358397121	0.00817153399338519	DOWN
ENSMUSG00000090290	Tarbp1	TAR RNA binding protein 1 [Source:MGI Symbol;Acc:MGI:4936930]	8:126425329-126475065	502	589	591	371	257	188	5.55469996036201	5.97391464227655	5.42883570685694	3.76196485677562	2.46348302657691	1.75836752585438	5.6524834364985	2.66127180306897	1.08676899511602	0.000469384966608182	0.00817153399338519	UP
ENSMUSG00000028207	Asph	aspartate-beta-hydroxylase [Source:MGI Symbol;Acc:MGI:1914186]	4:9448069-9669344	6077	7818	7481	5016	3370	2401	22.0198841166249	25.9661434543322	22.5033523787784	16.6558399463241	10.5782876294011	7.35380458267104	23.4964599832452	11.5293107194654	1.02713715030773	0.00047075365507693	0.00818930434556224	UP
ENSMUSG00000020954	Strn3	striatin, calmodulin binding protein 3 [Source:MGI Symbol;Acc:MGI:2151064]	12:51609632-51691897	991	1153	1175	777	372	223	8.91519174859492	9.50763174519017	8.77519924112672	6.40562034109709	2.89908019783361	1.69573039534873	9.06600757830394	3.66681031142648	1.30594173157333	0.000473494789079725	0.00822483162403653	UP
ENSMUSG00000025226	Fbxl15	F-box and leucine-rich repeat protein 15 [Source:MGI Symbol;Acc:MGI:1915681]	19:46328184-46330446	64	55	92	120	142	190	2.34089322636369	1.84393442063353	2.79349593342641	4.02219769584861	4.49932930889378	5.87418241068043	2.32610786014121	4.79856980514094	-1.04468648510305	0.000475487877441736	0.00825336148329361	DOWN
ENSMUSG00000042312	S100a13	S100 calcium binding protein A13 [Source:MGI Symbol;Acc:MGI:109581]	3:90514435-90524581	233	249	285	299	609	721	23.0161328514155	22.5455819970118	23.3712695047976	27.0663818408564	52.1138029438413	60.2012487954553	22.977661451075	46.460477860051	-1.01577201744853	0.000477221577347787	0.00827125498235263	DOWN
ENSMUSG00000109715	Gm45606	predicted gene 45606 [Source:MGI Symbol;Acc:MGI:5791442]	11:75530277-75533071	187	192	173	108	81	63	4.72542400836747	4.44720479225567	3.62918020732606	2.50095550623229	1.77314264241051	1.34566545597058	4.2672696693164	1.87325453487113	1.18776634023915	0.000478523437400195	0.00828162216624147	UP
ENSMUSG00000020022	Ndufa12	NADH:ubiquinone oxidoreductase subunit A12 [Source:MGI Symbol;Acc:MGI:1913664]	10:94198720-94221443	83	66	81	108	193	221	1.91263657599219	1.39406394047806	1.54953280000976	2.28064294940269	3.85273894538662	4.30464640924972	1.61874443882667	3.47934276801301	-1.1039395768438	0.00047899576486949	0.00828370559715884	DOWN
ENSMUSG00000105655	Gm42659	predicted gene 42659 [Source:MGI Symbol;Acc:MGI:5662796]	3:104836430-104838183	70	88	73	45	18	11	2.81871615261463	3.24804711331453	2.44025432404819	1.66053724408576	0.627897237669079	0.374417497319654	2.83567252999245	0.887617326358164	1.67568120200405	0.000479972628325402	0.00829450495807267	UP
ENSMUSG00000028028	Alpk1	alpha-kinase 1 [Source:MGI Symbol;Acc:MGI:1918731]	3:127670310-127780527	1761	2050	2109	1406	628	398	13.7844847798735	14.7085898989606	13.7047027319099	10.0855533442033	4.25844236190485	2.63335084158454	14.0659258035813	5.65911551589756	1.31355602071663	0.000480391730025686	0.00829565674953379	UP
ENSMUSG00000096054	Syne1	spectrin repeat containing, nuclear envelope 1 [Source:MGI Symbol;Acc:MGI:1927152]	10:5020917-5551482	2013	2706	2372	1640	646	386	3.13224884763209	3.85945746292091	3.06400133209365	2.33851121255781	0.870771694277596	0.507684413090061	3.35190254754888	1.23898910664182	1.43581670189378	0.000482225325505301	0.00832121516599581	UP
ENSMUSG00000035851	Ythdc1	YTH domain containing 1 [Source:MGI Symbol;Acc:MGI:2443713]	5:86804221-86836659	1326	1497	1358	998	568	417	4.98636082950364	5.1599822721942	4.23937529182393	3.43917496164613	1.85032582163218	1.32547110019686	4.79523946450726	2.20499062782506	1.12083033858817	0.000483064105200429	0.00832348451252012	UP
ENSMUSG00000070498	Tmem132b	transmembrane protein 132B [Source:MGI Symbol;Acc:MGI:3609245]	5:125531774-125792583	27	25	25	7	8	9	0.198440020818648	0.1684192433256	0.152532585720495	0.0471428632548448	0.0509365782592238	0.0559094901941967	0.173130616621581	0.0513296439027551	1.75399671809152	0.000484259651190277	0.00833798054869462	UP
ENSMUSG00000026648	Dclre1c	DNA cross-link repair 1C [Source:MGI Symbol;Acc:MGI:2441769]	2:3424131-3464130	708	732	783	514	328	246	3.08236762212	2.92111256639636	2.82992366143192	2.05067753276423	1.23704090528123	0.90527506017326	2.94446794998276	1.39766449940624	1.07498887774945	0.00048746163329327	0.00837414022190424	UP
ENSMUSG00000038733	Wdr26	WD repeat domain 26 [Source:MGI Symbol;Acc:MGI:1923825]	1:181173228-181212001	5866	6277	6085	4214	2143	2813	25.2781509550694	24.793700052295	21.768354405734	16.6410610540141	7.99990965062673	10.2462989361529	23.9467351376995	11.6290898802646	1.04209078192412	0.000487782905392816	0.00837414022190424	UP
ENSMUSG00000067847	Romo1	reactive oxygen species modulator 1 [Source:MGI Symbol;Acc:MGI:1914317]	2:156144039-156145797	232	262	330	295	724	813	10.6678767175701	11.0427783483044	12.596975399552	12.4307358185315	28.8396064970038	31.5991774283981	11.4358768218088	24.2898399146445	-1.08678599613634	0.000487635084632133	0.00837414022190424	DOWN
ENSMUSG00000083454	Gm13226	predicted gene 13226 [Source:MGI Symbol;Acc:MGI:3651282]	4:145576889-145577292	68	73	100	107	200	248	11.8879928923376	11.6978758771191	14.5132489977619	17.1421797053024	30.2894079528015	36.6476822244707	12.6997059224062	28.0264232941915	-1.14199255075815	0.00048745538113492	0.00837414022190424	DOWN
ENSMUSG00000109905	Gm7380	predicted gene 7380 [Source:MGI Symbol;Acc:MGI:3646626]	7:139774714-139775179	4	4	6	9	26	20	0.606189502995932	0.555717105312573	0.754943316970102	1.25000642453476	3.4136760956181	2.56227144005344	0.638949975092869	2.40865132006877	-1.91445067332727	0.000488547837823769	0.00838115922657292	DOWN
ENSMUSG00000027763	Mbnl1	muscleblind like splicing factor 1 [Source:MGI Symbol;Acc:MGI:1928482]	3:60472830-60629750	3094	7098	6957	2309	297	1841	4.85440010064616	10.2079205518132	9.06147924069245	3.31987997839092	0.403674167434397	2.44153642215804	8.0412666310506	2.05503018932779	1.96826317946666	0.000492037658198688	0.00841649008795242	UP
ENSMUSG00000030431	Tmem238	transmembrane protein 238 [Source:MGI Symbol;Acc:MGI:1922935]	7:4784557-4789656	54	59	64	90	134	157	2.36011355332128	2.3636148126974	2.32211081735607	3.60468109669112	5.07345567970467	5.80010204715472	2.34861306112492	4.82607960785017	-1.03904266757682	0.000491385190227672	0.00841649008795242	DOWN
ENSMUSG00000063760	Rnf217	ring finger protein 217 [Source:MGI Symbol;Acc:MGI:3610311]	10:31493193-31609184	435	501	547	331	203	182	2.78975547707807	2.94510328928517	2.91222969263852	1.94530302302708	1.12780133527744	0.986602124126519	2.88236281966725	1.35323549414368	1.09083902397875	0.000492013387750506	0.00841649008795242	UP
ENSMUSG00000096962	Gm26622	predicted gene, 26622 [Source:MGI Symbol;Acc:MGI:5477116]	17:5837968-5838265	5	17	6	0	0	2	1.18510288245152	3.69322344364999	1.18054894532909	0	0	0.400625226494523	2.01962509047687	0.133541742164841	3.91872483394069	0.000493529306548464	0.00842975274907925	UP
ENSMUSG00000106427	Gm42820	predicted gene 42820 [Source:MGI Symbol;Acc:MGI:5662957]	3:98121588-98124650	17	19	25	9	5	1	0.391997153811981	0.401576359783814	0.478562895453461	0.190174010392817	0.0998841738793819	0.0194884618830179	0.424045469683085	0.103182215385072	2.03902464336991	0.000498425579013216	0.00850015702518356	UP
ENSMUSG00000117335	Gm49870	predicted gene, 49870 [Source:MGI Symbol;Acc:MGI:6270545]	17:65885633-65887027	8	8	6	2	0	0	0.511350511094516	0.468713431811147	0.318374285708658	0.117158441587458	0	0	0.43281274287144	0.039052813862486	3.47024456824831	0.000503429731934516	0.00855539754551819	UP
ENSMUSG00000032549	Rab6b	RAB6B, member RAS oncogene family [Source:MGI Symbol;Acc:MGI:107283]	9:103111787-103185276	0	1	0	14	4	4	0	0.0116347118290604	0	0.162889302304251	0.0439907698801429	0.0429308659046937	0.00387823727635347	0.0832703126963625	-4.42432926407744	0.000504955483184356	0.00857513507049797	DOWN
ENSMUSG00000073405	H2-T-ps	histocompatibility 2, T region locus, pseudogene [Source:MGI Symbol;Acc:MGI:2442805]	17:36109234-36111658	16	22	26	45	53	49	1.05912336412266	1.33483473213535	1.42873660235767	2.72969290171174	3.03914779087665	2.74163747225496	1.27423156620523	2.83682605494778	-1.1546502093969	0.000508380920252037	0.00861111559373761	DOWN
ENSMUSG00000107749	Gm44321	predicted gene, 44321 [Source:MGI Symbol;Acc:MGI:5690713]	6:71276494-71279348	27	35	30	15	1	1	0.667953975505151	0.793655017275117	0.616118363761939	0.340064177826837	0.0214239440856887	0.020908286776772	0.692575785514069	0.127465469563099	2.44186547409688	0.000509464008747283	0.00862059983744414	UP
ENSMUSG00000107962	Gm43980	predicted gene, 43980 [Source:MGI Symbol;Acc:MGI:5690372]	6:49254851-49256462	192	196	164	100	17	13	8.41235779302583	7.87152702570114	5.96515069843998	4.01513504036174	0.645264512721416	0.481460674810199	7.41634517238898	1.71395340929778	2.1133804986584	0.000510852637378076	0.00863168594828986	UP
ENSMUSG00000036792	Mbd5	methyl-CpG binding domain protein 5 [Source:MGI Symbol;Acc:MGI:2138934]	2:48949508-49325405	394	498	523	297	181	80	0.906884889772083	1.05068216573984	0.99935379704076	0.626462536687573	0.360906752409829	0.155646804374207	0.985640284184228	0.381005364490536	1.37124991098252	0.000513595736775788	0.00865979495023539	UP
ENSMUSG00000058755	Osm	oncostatin M [Source:MGI Symbol;Acc:MGI:104749]	11:4236420-4241026	152	229	192	807	309	270	4.20838215857611	5.81157931632324	4.41301185517139	20.4752221690884	7.41121814627251	6.31872537328359	4.81099111002358	11.4017218962148	-1.24484567902774	0.000513619991950062	0.00865979495023539	DOWN
ENSMUSG00000091955	Gm9844	predicted pseudogene 9844 [Source:MGI Symbol;Acc:MGI:3704288]	7:24862213-24862697	129	137	163	177	337	437	18.7858397790181	18.2872165528067	19.7055651957599	23.6209055413907	42.5137741934292	53.7917869999224	18.9262071758616	39.9754889115808	-1.07873035539388	0.000514780884307657	0.00866813026156	DOWN
ENSMUSG00000092454	Gm2991	predicted pseudogene 2991 [Source:MGI Symbol;Acc:MGI:3781169]	15:65928454-65928933	47	46	72	86	132	141	6.9157865374629	6.20413567122284	8.79496308008091	11.5963427007179	16.8257784534864	17.536914691933	7.30496176292222	15.3196786153791	-1.06843740541141	0.000514850920068865	0.00866813026156	DOWN
ENSMUSG00000024283	Wac	WW domain containing adaptor with coiled-coil [Source:MGI Symbol;Acc:MGI:2387357]	18:7868832-7929028	1194	1468	1423	622	328	826	6.37903849085415	7.18890423123425	6.31127848848912	3.04525811300707	1.51804195207091	3.73013610936281	6.62640707019251	2.7644787248136	1.26121936419849	0.000516757648466862	0.00869401341813047	UP
ENSMUSG00000037316	Bag4	BCL2-associated athanogene 4 [Source:MGI Symbol;Acc:MGI:1914634]	8:25764538-25785287	399	447	471	276	219	155	3.7236949658598	3.82379876593013	3.64908130982617	2.36043959218559	1.77053619558246	1.22271760288974	3.7321916805387	1.7845644635526	1.06445106646094	0.000517380923337461	0.00869828199470986	UP
ENSMUSG00000036097	Slf2	SMC5-SMC6 complex localization factor 2 [Source:MGI Symbol;Acc:MGI:1924968]	19:44931151-44983299	1072	1155	1187	830	317	345	4.69661451029422	4.63829372859956	4.31720714679623	3.33235828645222	1.20312127090207	1.27762378597441	4.55070512856334	1.9377011144429	1.23174405140832	0.000519727771818226	0.00873150076037515	UP
ENSMUSG00000039840	Epg5	ectopic P-granules autophagy protein 5 homolog (C. elegans) [Source:MGI Symbol;Acc:MGI:1918673]	18:77938465-78035013	920	1137	1063	731	465	356	6.06652409989034	6.87224616848481	5.81898323924694	4.41726078702364	2.65622570148851	1.98424996209431	6.2525845025407	3.01924548353549	1.05026458855109	0.000525665084940134	0.00881237827937032	UP
ENSMUSG00000110404	Rnf223	ring finger 223 [Source:MGI Symbol;Acc:MGI:3588193]	4:156130513-156133420	1	1	8	22	15	10	0.0242787663711205	0.0222571877252623	0.161296835485362	0.48965823369143	0.315604010451503	0.205290013588004	0.0692775965272483	0.336850752576979	-2.2816487384301	0.000525372720291351	0.00881237827937032	DOWN
ENSMUSG00000103272	Gm37914	predicted gene, 37914 [Source:MGI Symbol;Acc:MGI:5611142]	1:86120883-86123561	8	11	7	3	0	0	0.210915384382023	0.265808155231992	0.153201713941676	0.0724860458869768	0	0	0.209975084518564	0.0241620152956589	3.11940545244511	0.000527039499185863	0.00882913074187733	UP
ENSMUSG00000019970	Sgk1	serum/glucocorticoid regulated kinase 1 [Source:MGI Symbol;Acc:MGI:1340062]	10:21882184-21999903	103	84	77	308	201	118	0.710846203178722	0.531376828774479	0.441153220461718	1.94791538108711	1.20168909256366	0.688354610594089	0.56112541747164	1.27931969474829	-1.18898166099105	0.000530892517153963	0.00888474154183704	DOWN
ENSMUSG00000047369	Dnah14	dynein, axonemal, heavy chain 14 [Source:MGI Symbol;Acc:MGI:2444525]	1:181576559-181815774	3	14	12	20	30	57	0.0115978792374452	0.0496108334904539	0.0385137211350449	0.0708558796661305	0.100473639760575	0.186267678850215	0.033240811287648	0.119199066092307	-1.84234543393007	0.000531114048067499	0.00888474154183704	DOWN
ENSMUSG00000102919	Gm37726	predicted gene, 37726 [Source:MGI Symbol;Acc:MGI:5610954]	3:84873891-84877776	12	19	10	5	0	2	0.218097432618514	0.316528149772986	0.150890262360466	0.0832862055803787	0	0.0307221609612372	0.228505281583989	0.0380027888472053	2.5880503113664	0.000531843873607025	0.00889063157179585	UP
ENSMUSG00000083817	Gm14400	predicted gene 14400 [Source:MGI Symbol;Acc:MGI:3650076]	2:177225473-177228963	2	8	6	0	0	0	0.0661728352138959	0.242589387424505	0.164779197052959	0	0	0	0.15784713989712	0	Inf	0.000532911752946916	0.00889584675823515	UP
ENSMUSG00000083557	Gm6877	predicted pseudogene 6877 [Source:MGI Symbol;Acc:MGI:3644703]	8:33191196-33192296	86	103	105	57	38	23	5.51690532352856	6.05643856103165	5.59170901435443	3.35084054213518	2.1117113809922	1.24713711835418	5.72168429963821	2.23656301382719	1.35515649155048	0.000534772926319216	0.00891427079799956	UP
ENSMUSG00000074136	4930513N10Rik	RIKEN cDNA 4930513N10 gene [Source:MGI Symbol;Acc:MGI:2443064]	8:95806744-95821728	26	26	25	12	7	1	0.176366908326235	0.161662776629281	0.14078353330522	0.0745959576223982	0.0411329182982932	0.00573311167380752	0.159604406086912	0.0404873291981663	1.97895809765843	0.000535584001821191	0.00892147250592029	UP
ENSMUSG00000033790	Tubgcp5	tubulin, gamma complex associated protein 5 [Source:MGI Symbol;Acc:MGI:2178836]	7:55794154-55831677	380	486	462	283	203	170	2.06962964345459	2.42622530401758	2.08887818855886	1.4124704739744	0.957778848350587	0.782620893272594	2.19491104534368	1.05095673853253	1.06245918827739	0.000537184381628785	0.00894180253917731	UP
ENSMUSG00000043535	Setx	senataxin [Source:MGI Symbol;Acc:MGI:2443480]	2:29124181-29182471	1218	1754	1868	1105	738	582	7.18379474700651	9.48248906107442	9.14629536667014	5.97244465391063	3.77070459040012	2.90150815483241	8.60419305825036	4.21488579971439	1.02954635329912	0.000539570234347471	0.00896883093632517	UP
ENSMUSG00000027130	Slc12a6	solute carrier family 12, member 6 [Source:MGI Symbol;Acc:MGI:2135960]	2:112265825-112363163	3341	4150	4000	2707	1815	1345	15.6117112501348	17.7749408649263	15.5165736224141	11.5916582948398	7.34700266993119	5.31239671468698	16.3010752458251	8.08368589315266	1.0118819608557	0.000543236649635031	0.00897904566183969	UP
ENSMUSG00000040943	Tet2	tet methylcytosine dioxygenase 2 [Source:MGI Symbol;Acc:MGI:2443298]	3:133463679-133545139	887	1048	1086	731	378	326	2.09007031835192	2.2635227254281	2.12436511685009	1.57847735670282	0.771595022958192	0.649306048355686	2.1593193868767	0.999792809338899	1.1108755933767	0.000542369720369997	0.00897904566183969	UP
ENSMUSG00000113491	Gm19221	predicted gene, 19221 [Source:MGI Symbol;Acc:MGI:5011406]	12:69980886-69982468	52	53	70	29	16	3	2.48657041231247	2.32308027246664	2.77883186632056	1.27079827992805	0.662790672144625	0.121245413840929	2.52949418369989	0.684944788637868	1.88478931531039	0.000542870576268259	0.00897904566183969	UP
ENSMUSG00000024290	Rock1	Rho-associated coiled-coil containing protein kinase 1 [Source:MGI Symbol;Acc:MGI:107927]	18:10064401-10182045	1540	1929	1844	1288	681	495	5.33335645293512	6.12347569454315	5.30154621080223	4.0876995269205	2.04308601178449	1.44903570062884	5.58612611942683	2.52660707977794	1.14464682218151	0.000547544574858551	0.00902489962076031	UP
ENSMUSG00000026781	Acbd5	acyl-Coenzyme A binding domain containing 5 [Source:MGI Symbol;Acc:MGI:1921409]	2:23068167-23115558	649	780	693	453	261	345	1.65534454416652	1.82357844260232	1.46736696124542	1.05882582865317	0.576692500193866	0.743800261951301	1.64876331600475	0.793106196932779	1.05579835038134	0.000551239192466243	0.00907308872243214	UP
ENSMUSG00000063077	Kif1b	kinesin family member 1B [Source:MGI Symbol;Acc:MGI:108426]	4:149176319-149307693	1066	1162	1159	811	461	436	3.00176856745377	2.99924523863904	2.70935037464497	2.09278145890648	1.12455360913864	1.03776905893528	2.90345472691259	1.4183680423268	1.03353860258841	0.00055362135904277	0.00909957117862408	UP
ENSMUSG00000078630	Tomt	transmembrane O-methyltransferase [Source:MGI Symbol;Acc:MGI:3769724]	7:101898370-101906359	6	12	12	34	22	29	0.115215691021689	0.211226893210162	0.191301569172413	0.598319536253151	0.365974009710386	0.470720144597916	0.172581384468088	0.478337896853818	-1.47075323871042	0.000553249588239822	0.00909957117862408	DOWN
ENSMUSG00000022914	Brwd1	bromodomain and WD repeat domain containing 1 [Source:MGI Symbol;Acc:MGI:1890651]	16:95992092-96082526	1438	1943	1839	1231	746	674	3.80219654501479	4.70906347827007	4.03663348470104	2.98275189858962	1.70873345264722	1.50636432297795	4.18263116932863	2.06594989140493	1.01760552181356	0.000557448857816534	0.0091380834797441	UP
ENSMUSG00000104535	Gm42686	predicted gene 42686 [Source:MGI Symbol;Acc:MGI:5662823]	5:8731661-8735768	9	6	4	1	0	0	0.154733438988963	0.0945501399429855	0.0570973646116606	0.0157570688843891	0	0	0.102126981181203	0.00525235629479637	4.28125547043932	0.000557002269271322	0.0091380834797441	UP
ENSMUSG00000030604	Zfp626	zinc finger protein 626 [Source:MGI Symbol;Acc:MGI:1918413]	7:27807196-27822916	251	278	357	181	130	112	2.88491862058509	2.92881435757496	3.40636301455282	1.90643764743414	1.2943830310105	1.08810583568702	3.07336533090429	1.42964217137722	1.10416517374	0.000560044362813199	0.00917311354734465	UP
ENSMUSG00000034636	Zyg11b	zyg-ll family member B, cell cycle regulator [Source:MGI Symbol;Acc:MGI:2685277]	4:108229724-108301096	1447	1785	1831	1219	689	628	11.1840576797769	12.646063406611	11.7484682037364	8.63411858222383	4.61327833552411	4.10284045619763	11.8595297633748	5.78341245798186	1.03605390722389	0.000562323404648333	0.00918546555661303	UP
ENSMUSG00000061894	Zscan20	zinc finger and SCAN domains 20 [Source:MGI Symbol;Acc:MGI:2679268]	4:128583539-128610098	122	176	176	85	77	55	0.576251764239388	0.761997543871287	0.690124396261712	0.36792044789457	0.315068082170409	0.21959057763788	0.676124568124129	0.30085970256762	1.16819818717839	0.000562359513407799	0.00918546555661303	UP
ENSMUSG00000066443	Gm10163	predicted pseudogene 10163 [Source:MGI Symbol;Acc:MGI:3704341]	9:88390837-88391317	89	91	113	132	204	369	13.0685954615256	12.2479133939062	13.7746020217331	17.762072477023	25.9493585567049	45.7992015629651	13.0303702923883	29.836877532231	-1.19521848111471	0.000562303260342599	0.00918546555661303	DOWN
ENSMUSG00000051344	Plekhm3	pleckstrin homology domain containing, family M, member 3 [Source:MGI Symbol;Acc:MGI:2443627]	1:64785983-64956824	3500	4375	4267	2581	523	408	17.4244705995982	19.9643714157166	17.6350220089938	11.7750525933572	2.25555433890895	1.71690336245374	18.3412880081029	5.24917009823996	1.80493370140917	0.000564271140909013	0.00921029808847118	UP
ENSMUSG00000068246	Apol9b	apolipoprotein L 9b [Source:MGI Symbol;Acc:MGI:1919148]	15:77729039-77736382	1	0	10	23	26	11	0.0168342042458794	0	0.139809146288214	0.354949018252682	0.379297343957567	0.156587575178511	0.0522144501780311	0.296944645796253	-2.50767299136041	0.000566089986821829	0.00922718837938047	DOWN
ENSMUSG00000108591	Particl	promoter of Mat2a antisense radiation induced circulating long non-coding RNA [Source:MGI Symbol;Acc:MGI:1925358]	6:72439051-72440610	23	25	31	42	75	71	1.04131448314351	1.03750572330706	1.16515495800129	1.74255910845847	2.94155326960268	2.71713589195917	1.08132505481729	2.46708275667344	-1.19000583696099	0.000566907410325023	0.00923411745108655	DOWN
ENSMUSG00000034647	Ankrd12	ankyrin repeat domain 12 [Source:MGI Symbol;Acc:MGI:1914357]	17:65965698-66077089	500	571	539	345	208	247	2.02235966909726	2.11694674779997	1.80983475016817	1.27876390913502	0.728803236663514	0.844460569232533	1.98304705568847	0.950675905010356	1.06069341091167	0.000568240688079429	0.00924943366205084	UP
ENSMUSG00000029607	Ankrd61	ankyrin repeat domain 61 [Source:MGI Symbol;Acc:MGI:1913979]	5:143890741-143897685	38	59	43	26	11	7	0.726958984457078	1.03456162982638	0.682895153276857	0.455808856848039	0.182301140181402	0.113191734363722	0.814805255853438	0.250433910464388	1.70202536007955	0.000571846990847941	0.00927605969923363	UP
ENSMUSG00000048280	Zfp738	zinc finger protein 738 [Source:MGI Symbol;Acc:MGI:3040706]	13:67658685-67687071	274	374	328	206	143	95	1.03184620193011	1.29098899721396	1.02541757407776	0.71091312204685	0.466508677997256	0.302400592775897	1.11608425774061	0.493274130940001	1.17798441185567	0.000577036917619548	0.00935380022728051	UP
ENSMUSG00000099338	2810030D12Rik	RIKEN cDNA 2810030D12 gene [Source:MGI Symbol;Acc:MGI:1925585]	8:13200720-13207714	340	351	362	99	162	200	6.7397752850096	6.37763291654624	5.9571203351489	1.79839114400394	2.78190473827095	3.35111692240747	6.35817617890158	2.64380426822745	1.26599762059748	0.000583550900133417	0.00940329964667121	UP
[truncated: 743 more rows]
