# Supplementary material for: Tanreqing Injection Attenuates Macrophage Activation and the Inflammatory Response via the lncRNA-SNHG1/HMGB1 Axis in Lipopolysaccharide-Induced Acute Lung Injury
Source: Front Immunol. 2022 Apr 25;13:820718. doi: 10.3389/fimmu.2022.820718 (PMC9084914; doi:10.3389/fimmu.2022.820718)
Supplement: Supplementary 3 — The 233 upregulated genes in ALI mice in the GEO database (GSE2411). [file DataSheet_3.xls]

logFC	AveExpr	t	P.Value	adj.P.Val	B
Serpina3c	1.35119490829374	8.55763102316344	16.7461459984622	2.14040981204313e-10	6.90385882554179e-07	14.1501525605892
Saa1	2.32246042920175	6.57387753075877	16.7193703260066	2.18495894120875e-10	6.90385882554179e-07	14.1314402550246
Serpine1	2.01604735329045	9.09445845348703	16.5491707440113	2.49240598801125e-10	6.90385882554179e-07	14.0116515917989
Marcksl1	2.03365818735346	8.26384743003479	16.5316126677551	2.52666477292556e-10	6.90385882554179e-07	13.9992104238371
Adm	2.22516267705022	8.23541743219999	15.8764702821352	4.24592509410281e-10	8.28683266223322e-07	13.5235064424345
Oasl1	2.23302480254644	8.48738837919823	15.2081029692359	7.35864913248313e-10	1.06525062571256e-06	13.0140765964434
Ifi44	2.1750883417533	7.55954448480054	15.205379835523	7.37548054121672e-10	1.06525062571256e-06	13.0119489098749
Cxcl2	4.13961432644693	8.95186937897672	15.0264729121151	8.57689714744415e-10	1.06525062571256e-06	12.8712082513283
Tifa	1.82211450368801	8.83809775713853	14.6250930486207	1.21044839298299e-09	1.37809549541113e-06	12.548476742114
Gadd45g	2.03479605017059	8.59244045489181	14.0657205541495	1.98454581103508e-09	1.81535486385411e-06	12.0819503385752
Rtp4	1.28500849424262	8.05596534388987	14.0089271367618	2.08872512021611e-09	1.81535486385411e-06	12.0334523252213
Fcer1g	1.11543992757531	10.5216936857715	13.8862659488975	2.33423037316682e-09	1.81535486385411e-06	11.9279767414736
Nfkbiz	1.52230515995858	8.66934255056732	13.8595129043639	2.39177188913585e-09	1.81535486385411e-06	11.9048382985242
Arg2	1.8012696152012	7.83907021809814	13.6343235295189	2.94075221952866e-09	1.96005198539405e-06	11.7081511269218
Trem1	1.32403385260638	7.28533840072296	13.6081501696847	3.01281596349546e-09	1.96005198539405e-06	11.6850652581252
Ccl3	2.80642728836277	7.84905119525303	13.1233255846171	4.75323684789838e-09	2.70578007566615e-06	11.2487173016072
Selp	1.21938850325813	7.79252269370199	12.9609902987536	5.55533874550233e-09	3.03588151764211e-06	11.0988251928536
Atrip /// Trex1	1.52801987088538	9.12491645665515	12.7941096330924	6.53272146136671e-09	3.3597348581769e-06	10.9426944644663
Gm16340 /// Ifi203 /// LOC100862473	1.2058512101817	8.07637186460627	12.7403196320356	6.88571043982969e-09	3.3597348581769e-06	10.8919220048848
Il1r2	3.15928588341322	9.50136182253084	12.6620947244591	7.43589901357462e-09	3.47960285634792e-06	10.8176917467259
Zfp36	1.087589756604	10.777554357247	12.5778575361363	8.08131576612011e-09	3.53084148948299e-06	10.7372302997445
Mt1	1.24086630345792	9.49896107994757	12.3759386104992	9.88506620502011e-09	3.79948419180143e-06	10.5421107099418
Mrgpra2a /// Mrgpra2b	1.73835606176299	7.88399040769263	12.3695221732049	9.94901025473379e-09	3.79948419180143e-06	10.5358576763433
Gpx2	1.10287876654579	9.61321715437479	12.336040710384	1.02899220536271e-08	3.79948419180143e-06	10.5031757596544
Zc3h12a	1.42021590272317	7.03344513423715	12.2960012035648	1.07140738316889e-08	3.85199149180351e-06	10.463975021819
Irf7	1.86742006593926	8.92435276512714	12.2581374341052	1.11323932838704e-08	3.8521644905394e-06	10.4267863219649
Mx1	2.19213353406615	6.90933795209358	12.2452715906961	1.12784789651278e-08	3.8521644905394e-06	10.4141236358381
Ifi204 /// Ifi205 /// Mnda /// Mndal	2.33661572606397	8.12326788034597	12.1947928169714	1.18717283874392e-08	3.89226405730033e-06	10.3643129613687
Maff	1.23574189065368	9.50419867703852	12.1870465414383	1.19656778221793e-08	3.89226405730033e-06	10.356650967044
Il1a	1.21552745615427	7.26180803400169	12.0979014960912	1.31058903050892e-08	4.1640156592588e-06	10.2681245184789
Uchl3 /// Uchl4	1.31579126547434	6.98045452055942	12.0337323399615	1.39982308560483e-08	4.34645068080298e-06	10.2039980242468
Trim30a	1.67230853834901	9.79788223695696	12.0097222681424	1.4348611470232e-08	4.35623844236245e-06	10.1799166816087
Adamts4	1.22841173259524	7.12819971239227	11.9376447049192	1.54578820950252e-08	4.49331032302626e-06	10.1073380544047
Cxcl5	2.8276252832221	6.47135074555531	11.7805249942579	1.82061782728043e-08	4.932962314257e-06	9.94761866703842
Rab20	1.74305318846632	6.7777630978224	11.7696574527271	1.84146594954697e-08	4.932962314257e-06	9.93649418806138
Myc	1.00201627720738	7.56139986435172	11.7057069592615	1.96942578903711e-08	5.10293789496094e-06	9.87082779726625
Tfpi2	1.00531800427764	6.60761126554628	11.6982293503673	1.9849966662082e-08	5.10293789496094e-06	9.86312671400936
St3gal1	1.1534867560087	8.22668413102588	11.6830684808393	2.01697149998456e-08	5.10293789496094e-06	9.8474980252793
Hpx	1.74707470771184	7.60417606105552	11.6465631689001	2.09624052841189e-08	5.13972754091004e-06	9.80978516903883
Myd88	1.23394196923937	10.3079863809166	11.5803943686858	2.24852506864679e-08	5.13972754091004e-06	9.74113414483941
Casp4	2.13724600835543	9.06444077390296	11.5765799200999	2.25765656587204e-08	5.13972754091004e-06	9.73716502497586
Socs3	1.74362594960893	9.81831156095835	11.5723266607114	2.26788524317847e-08	5.13972754091004e-06	9.73273780855022
Fas	1.04589031429631	9.13866887215563	11.5574492142604	2.30405501046768e-08	5.13972754091004e-06	9.71723948847741
Nfkbia	1.01678566155617	11.1179588356367	11.5407845309295	2.34530237183979e-08	5.13972754091004e-06	9.69985643073724
Clec4e	2.05941292059997	8.29496226830279	11.5301711234307	2.37198234782896e-08	5.13972754091004e-06	9.68877286313096
Cd177	1.59511222370095	7.7006625488452	11.5016336143864	2.44533955613492e-08	5.13972754091004e-06	9.65892228882868
Ccl19 /// Gm12407 /// Gm13309 /// Gm2023 /// Gm21104 /// Gm2457 /// Gm2564 /// LOC100043918 /// LOC100043921 /// LOC100861618	1.3475968311009	9.21911766032293	11.4630826159999	2.54830599897265e-08	5.19626217283049e-06	9.6184839699232
Trim30a /// Trim30d	1.71826705899057	8.93095548049932	11.245538411282	3.22310229608806e-08	6.32331170344173e-06	9.38781726328946
Nfkbie	1.33967538531668	7.13875736742659	11.2407702746025	3.23987570810219e-08	6.32331170344173e-06	9.38271399105892
Slfn2	1.52845494572506	9.80979227911968	11.1942761128869	3.40840267174107e-08	6.46744406962869e-06	9.33284396472476
Gem	1.36822369917618	6.44569771702667	11.1812047829963	3.45744916144067e-08	6.47063978679485e-06	9.31878819319119
Ccl22	1.30905495447915	8.2153267217399	11.1097028559499	3.73940880226835e-08	6.70931549216365e-06	9.24162525759494
Gyk	1.60643444921866	7.92621864911931	11.1047776185437	3.75971384606999e-08	6.70931549216365e-06	9.23629283642231
Ccl4	1.25451082358299	9.10999964793475	11.0995443519481	3.78141774920657e-08	6.70931549216365e-06	9.23062447802367
Rsad2	3.04018804872987	9.67938227138347	11.0599198498417	3.95015454351705e-08	6.91884761199102e-06	9.18762379204554
Usp18	2.29427630150702	9.37865021266591	10.9812646771035	4.30936691445898e-08	7.26620898021863e-06	9.10183655480594
Ptx3	2.47434220114777	7.36980914549031	10.97195183941	4.35415144528696e-08	7.26620898021863e-06	9.09164119596537
Apobec3	1.04555062180315	9.63223622931593	10.9595831962268	4.41440012705421e-08	7.26620898021863e-06	9.07808793803741
Elovl6	1.37833791898008	7.70649000299926	10.9346889520696	4.53837494761503e-08	7.38134268265672e-06	9.05076606795785
Gch1	1.29342144677511	8.26597022478632	10.8325325540381	5.08739248520213e-08	8.06910374587582e-06	8.93803760564647
Orm1	1.54050385251885	6.53985777329024	10.7763876877038	5.41893332523112e-08	8.06910374587582e-06	8.8756616491495
Ifitm1	1.04438314048772	11.4648954182159	10.7477599755518	5.59678566161642e-08	8.06910374587582e-06	8.843741052316
Ccrn4l	1.81717752191517	7.82340957116521	10.7472902033127	5.59975556671605e-08	8.06910374587582e-06	8.8432165909043
Il1f9	1.45025174315523	8.83654479823155	10.7455254994485	5.61092706674135e-08	8.06910374587582e-06	8.84124625778257
Il1b	2.84265984182359	10.3215897320082	10.7223728211859	5.7597176012378e-08	8.12683426081907e-06	8.81536809259561
Bcl3	1.64239430555922	9.05892030946963	10.7207902558138	5.77004042819097e-08	8.12683426081907e-06	8.81359735212238
Saa3	3.93521429492317	10.5660043383405	10.691749493528	5.96301343351135e-08	8.26030750121164e-06	8.7810607247976
Ccrl2	1.10834785517575	9.37558055807337	10.6883969303855	5.98573007334177e-08	8.26030750121164e-06	8.77729935744249
Pnp /// Pnp2	1.06486740467401	9.54833690387774	10.6380884904354	6.33792668733325e-08	8.5169379815445e-06	8.72072599531272
Gm9706 /// Isg15	2.63694875829818	8.42607884581664	10.5863873329786	6.72299900723181e-08	8.91743810066029e-06	8.66233064113768
Arid5a	1.13351422235815	8.57333131030282	10.5308582624891	7.1645227823447e-08	9.32206764308508e-06	8.59932112500629
Litaf	1.40192013506985	10.7029541319557	10.5135196709381	7.30864053517799e-08	9.41987235769827e-06	8.57958485033211
Ccl11	1.17000358746942	6.49082337129566	10.4686815253852	7.69585628919243e-08	9.73525820582842e-06	8.52840886697834
Gm16340 /// Ifi203 /// LOC100862473 /// LOC102641031	1.86260028160524	6.74063533543304	10.4258182453952	8.0865160431687e-08	9.9529713677271e-06	8.4793009320282
Relb	1.57710263568942	8.8214300225028	10.3993199356351	8.33855606362894e-08	1.01715493697588e-05	8.44885081700406
Akr1b8	1.25928886394881	10.0380482570759	10.378115231459	8.54627509908518e-08	1.02268077860218e-05	8.42443332713438
Tnfaip3	1.20410186792858	8.00348386405326	10.3451357493001	8.88037297650079e-08	1.04589358280133e-05	8.38636764543297
Ifi205 /// Mnda	2.33277151252879	9.52744248645489	10.3132364733457	9.21679922722367e-08	1.07623855591735e-05	8.34944489694097
Tnip1	1.54324989858303	10.3670640330958	10.2651146396285	9.75026913634973e-08	1.12888285543059e-05	8.2935507700716
Slc39a14	1.12823724272442	8.91818672174118	10.2393098733977	1.00498057027331e-07	1.14666891378311e-05	8.26348164923705
Isg20	1.16430915125096	9.92357174297261	10.2129256814257	1.03662297740007e-07	1.15590537016942e-05	8.2326673854705
Serpina3m	1.48375310226333	8.59838182481308	10.2107099161027	1.03932823388355e-07	1.15590537016942e-05	8.23007635251669
Ifitm6	2.55011466461923	8.67989639980897	10.1156042671777	1.16283816969508e-07	1.26084881542652e-05	8.11838982422033
Ccl5	1.44690649287983	10.162011701586	10.0818166510859	1.2104055791152e-07	1.30209141904503e-05	8.0784876762989
Cxcl10	4.4405369271797	10.174831265457	10.0450164941204	1.26458212691881e-07	1.34018161303428e-05	8.03489337718095
Cmpk2	1.88525674516811	8.59777272053996	10.0444521460173	1.26543279228094e-07	1.34018161303428e-05	8.03422374337969
Oas3	1.06386619065491	8.27365498429565	9.9823998223508	1.36279028812076e-07	1.41406636347283e-05	7.96039242981049
Oasl2	2.24788401560704	9.55696074329197	9.98028386305531	1.36624769417665e-07	1.41406636347283e-05	7.95786772098965
Ampd3	1.04891702177634	9.996103012938	9.90788046030692	1.49036595295683e-07	1.50286289243807e-05	7.87119457061831
Ifit3	2.63569387250142	10.449001196089	9.85781959374557	1.58317404144234e-07	1.57878275577994e-05	7.8109439791026
Parp10 /// Plec	1.02923225489964	9.34560346420815	9.81155418296285	1.6744306211748e-07	1.64576051413598e-05	7.75502478368395
Mt2	1.90289486925884	12.7327860302083	9.74888161562851	1.80708485249701e-07	1.71447175380654e-05	7.67891019649704
Cxcl1	3.47850236931187	9.51061570245623	9.7194673781129	1.87316195433281e-07	1.72913098784424e-05	7.6430417327833
Irg1	3.181165892589	8.43705023187307	9.68308594021568	1.95846895772624e-07	1.77196045698384e-05	7.59854811159248
Samsn1	1.79762868311386	7.0135668466954	9.67430787910784	1.97966496411289e-07	1.77935412761252e-05	7.58779130134303
Stat2	1.22746155799502	8.09424038776236	9.63236035683416	2.08438056202069e-07	1.83721337021462e-05	7.53627243885665
Ccl20	1.65809416815399	8.94666374480542	9.62582923929652	2.10120805914099e-07	1.84017336564001e-05	7.52823385975171
Parp14	1.81443726281652	9.7165530130754	9.59756526716187	2.17571538477332e-07	1.87808739448888e-05	7.49339254595377
Serpina3n	1.06508680390539	10.7090496056267	9.59375204455666	2.18598085172846e-07	1.87808739448888e-05	7.48868525855506
Ifit1	3.22606965513442	10.3233256069768	9.57215912576668	2.24509145682199e-07	1.89708635875792e-05	7.46199952503978
Gbp3	1.70060990233136	9.06022631935547	9.51643931416086	2.40562501694942e-07	1.99185751403412e-05	7.39290121797251
Ccr1	1.51012808692861	7.07606966426738	9.48070573194335	2.51497454371839e-07	2.06051196044401e-05	7.3484075962043
Rhoc	1.05566351242982	9.64005288525488	9.47472506288858	2.53378721530225e-07	2.06051196044401e-05	7.34094695927597
Clec4d	2.34941490196491	8.8370961067245	9.44717125263437	2.62241492453185e-07	2.09695781514122e-05	7.30652342168601
Ifi47	1.74806805915734	10.5146146477927	9.39377481592958	2.80369448572145e-07	2.21410832739459e-05	7.23957339340411
Irgm1	1.77539413217905	9.18839651759074	9.36977686449799	2.88946803178735e-07	2.25576641430164e-05	7.20938018849718
Il6	1.74367262312936	6.11221445118896	9.35268800829799	2.95224673043504e-07	2.2916815245002e-05	7.18784031012658
Akap12	1.41428071715685	10.779222934797	9.33315654644423	3.02578040976217e-07	2.3223714583242e-05	7.1631813848182
Slfn1	2.48046125866944	8.38361001339998	9.30965576004077	3.11684995213844e-07	2.37890525397292e-05	7.13345408279564
Plscr1	1.09763083736439	8.76597595751038	9.29381000224574	3.17989801511091e-07	2.3870201473871e-05	7.11337477723022
Upp1	1.55677588757273	8.24370224991744	9.28591792520058	3.21180435661283e-07	2.39779623606801e-05	7.10336355231336
Znfx1	1.12835420366804	9.19801634297712	9.21942799710798	3.49452760567158e-07	2.54217458612977e-05	7.01873915909446
Icam1	1.11335478839576	11.8333880018184	9.17351814433527	3.70512186030015e-07	2.65022905002202e-05	6.96001348526441
Sell	1.41141410619848	8.84310666057707	9.1481200818828	3.82738935726042e-07	2.72342673952562e-05	6.92742166414708
Il1rn	1.56693188386997	8.49273441482969	9.13792010676085	3.8776938393477e-07	2.73077593985403e-05	6.91431176161061
Plac8	2.03062969596229	10.3419282740363	9.05893885823671	4.29184750814206e-07	2.87427552236455e-05	6.81239133846302
Tnfrsf9	1.36734296528269	7.96084956521095	8.99604659536078	4.65522906259403e-07	3.0563636268452e-05	6.73071454875815
Sod2	1.12196286514022	9.77468847498842	8.9037999174406	5.24858082860894e-07	3.31972737409515e-05	6.61007754320056
Sphk1	1.01856860686102	9.49886473947945	8.86995110429651	5.48603713766765e-07	3.43808437499154e-05	6.56555950500682
Rnf19b	1.07147731783604	8.60973608901315	8.86303538579235	5.53594232793642e-07	3.45351799471541e-05	6.55644722862206
Slc15a3	1.66913440337938	8.54258084777943	8.85343706771818	5.60600670123031e-07	3.45822529721484e-05	6.54379089962714
Tnfaip2	1.73376154027488	9.57784471080234	8.74525871059739	6.4641815524475e-07	3.88687205588735e-05	6.4003872414715
Hdc	1.16099467479722	9.66213775702671	8.71212083347001	6.75419592409813e-07	3.96238375825843e-05	6.3561781457512
Oas1a	1.32837535657325	9.54569108213205	8.71173102323014	6.75768859372138e-07	3.96238375825843e-05	6.35565731405278
Atf3	1.19061156211148	8.0913968187708	8.6184780943464	7.65100131547958e-07	4.33726057975444e-05	6.23053199899433
Map3k8	1.29936501565518	8.14550649421611	8.54736518484705	8.41624121831302e-07	4.66339662284993e-05	6.13440219862281
Pyhin1	1.66625816754427	8.1573433987854	8.54605191845036	8.43111525284682e-07	4.66339662284993e-05	6.13262111254309
Plaur	1.00598639595441	9.48789005356728	8.53176254684863	8.59477279871974e-07	4.73396982832124e-05	6.11322780162478
Nfil3	1.22287289548651	7.44551451962029	8.51441914271525	8.79795285700707e-07	4.80790527729722e-05	6.08965587261878
Ifih1	1.56543888936708	9.69585740760676	8.43862302980876	9.7476721895171e-07	5.24301958477097e-05	5.98620347440256
Helz2	1.14036408022683	9.19845802808961	8.41275371103187	1.00962491420462e-06	5.36711890189244e-05	5.95073205677356
Tgm1	1.24797660888573	6.77628568666119	8.2893080453573	1.19517708205959e-06	6.20855866733769e-05	5.78031529853234
Tiparp	1.02245558262122	8.71974012363298	8.27644312220431	1.21649999979968e-06	6.22465280796373e-05	5.76244518128057
Snx10	1.33419487028466	9.33746824995089	8.2129689873219	1.32777840360395e-06	6.66915755516073e-05	5.67396975249523
Rnf149	1.42394095644358	9.92208743544796	8.17087728869936	1.40749173032021e-06	6.89216918266477e-05	5.61501702127725
Mndal	1.57783673157162	9.63930605475756	8.16190829320382	1.42512439977436e-06	6.92884325612717e-05	5.60242607762063
Parp9	1.48562298143944	9.83730240076135	8.14508545740401	1.45883240355101e-06	7.0178057384908e-05	5.57878199000805
Tlr2	1.72856655168319	9.22553781357204	8.12227274273786	1.50589951586787e-06	7.14361082839821e-05	5.5466614825795
Slfn3 /// Slfn4	2.10681036912954	6.8605314888189	8.09701155057763	1.55990363947033e-06	7.2978646709812e-05	5.51101571893463
Pfkfb3	1.0940069712431	8.51767401664013	8.05533762390051	1.65353351201683e-06	7.6479779778069e-05	5.45203098106179
Osmr	1.45342456554276	9.94289287974695	8.0454010670203	1.67672659810651e-06	7.66527469347953e-05	5.43793388846652
Ifi204	1.45593884974117	5.31811032712094	7.92449840238657	1.98827282072324e-06	8.69919745609893e-05	5.26538410228056
Ifit2	2.52950896261722	9.16147131823101	7.9228192905511	1.9930089326299e-06	8.69919745609893e-05	5.26297433067885
Slfn4	3.17233688709025	9.43386194386056	7.90533625674744	2.0430381943605e-06	8.85674366474367e-05	5.23786174747818
Timp1	1.39151792989222	8.92639147916235	7.82639683395649	2.28608629650599e-06	9.69054054174209e-05	5.12397508545079
Steap4	2.57433934330242	9.80523338340539	7.7835741824848	2.43059034051e-06	0.000100626440097114	5.06185168229547
Mefv	1.03229571575697	8.3118496540107	7.77846824273198	2.44845529469542e-06	0.000101059807359906	5.05442827956648
Fpr2	1.70068770306274	9.7478858246214	7.7746935228636	2.46175191378754e-06	0.000101302574235438	5.04893809027512
Rhou	1.36648972081089	8.55051407769995	7.75107422323313	2.54670806350624e-06	0.000103550968939352	5.01454190553519
Gclc	1.24148039839778	11.6820222544383	7.73516807610281	2.60566720394826e-06	0.000105197918661791	4.9913365550219
Iigp1	2.32100402410698	9.91318920319388	7.71411021927256	2.68595556748791e-06	0.000107296856617017	4.96056378183562
Il4i1 /// Nup62-il4i1	2.91363499869202	8.98993523129097	7.53964567203371	3.46108088640512e-06	0.000129194773415483	4.70333486886453
AW112010	1.60544591271433	10.9825375444731	7.52358733960903	3.54347875306872e-06	0.000131910100066553	4.67945328406305
Junb	1.28064693475609	8.92888876982794	7.49279360495337	3.70735008988971e-06	0.000137262376498843	4.63356015201943
Fcgr3	1.11265314012843	8.76397121368713	7.48595330399463	3.74482860395163e-06	0.00013755460240742	4.62334837650634
Ddx60	1.30660574547362	6.15267122633677	7.48249880839095	3.7639082305225e-06	0.000137738289800464	4.61818880888675
Plek	1.68803289250866	9.66673909820346	7.44908810533966	3.95383867642404e-06	0.00014169214538887	4.56820378974278
Csf2rb2	1.41821714250848	8.22356250679071	7.44664529910732	3.96811758372969e-06	0.00014169214538887	4.56454322177022
Hcar2	1.23879034467628	8.65853045449777	7.38027147350367	4.37773239104286e-06	0.000152963120016439	4.46477089585647
Cd52	1.05383431389968	10.0472217258392	7.33131473547995	4.70841253191554e-06	0.000161289951512727	4.39079476838712
Egr1	1.08098129764487	9.87654538729372	7.31854320961222	4.7989543420689e-06	0.000163490066074016	4.37144242700946
Gm10693 /// Gm14548 /// Lilra6 /// Pira1 /// Pira11 /// Pira2 /// Pira4 /// Pira5 /// Pira6 /// Pira7 /// Pirb	1.9496871797087	8.06114677960707	7.27871661267955	5.09331660030094e-06	0.000170551204395371	4.31095068406885
Slfn8	1.61970321453887	7.29555381781033	7.24610833976885	5.34853511731166e-06	0.000177358463040563	4.26126046904544
Vcan	1.44397491654489	6.80156693933551	7.2364113302998	5.427013989556e-06	0.00017891118171391	4.24645542430439
Slc6a14	1.08040366179712	9.10136626907873	7.2278380412265	5.49741266855483e-06	0.000179788043549992	4.23335524539712
Gja1	1.09737201098312	8.8569802155502	7.21868234701821	5.57366088027474e-06	0.000180443969067093	4.21935395007114
Zbp1	1.07390985511934	7.67860791881359	7.07789400373254	6.8980362083521e-06	0.000206216566036119	4.00259420931351
Fcgr1	1.16102121723988	7.11258799018497	7.02853160745887	7.43795492592585e-06	0.000214835814372091	3.92594341399795
Pira1 /// Pira11 /// Pira2 /// Pira5 /// Pirb	2.03116573059584	7.32357767354738	6.99736720196038	7.80167319584526e-06	0.000222984224271209	3.87737578454824
Ccl2	1.50112420285086	8.13916911324534	6.99169587811935	7.86985927047671e-06	0.000223995869485943	3.86852281793026
Csf2rb	1.37781932095362	8.51168854015454	6.9204244900685	8.78249202712565e-06	0.000242116825085386	3.75688409972769
Cd83	2.03844242601209	8.62283837692782	6.89220696207607	9.17411926935624e-06	0.000249674935175189	3.71248770127629
Cd300lf	1.74295908395912	9.12880920581635	6.88530412980885	9.272701558227e-06	0.000251856160414507	3.70161002276473
Ncf4	1.02333522981443	8.25871768313603	6.85375514173813	9.73771189994423e-06	0.000260345635962892	3.6518089716135
Tgtp1 /// Tgtp2	1.76762018759588	11.0778519435415	6.84879074719022	9.81309650231042e-06	0.000261178732116581	3.64395977323649
Cd274	1.80572929341591	9.09939321939025	6.83763694367756	9.9847229197206e-06	0.00026325348916853	3.6263118550418
Tubb6	1.19863453350673	7.99425693249898	6.81498830494722	1.03430440216531e-05	0.000269669212640886	3.59042251694491
Ch25h	2.41900614346365	8.92071177035822	6.78317543717257	1.08694331321988e-05	0.000280714925240264	3.53988930398874
Ctps	1.68070609139451	10.7256238216484	6.77238356788383	1.10543593742302e-05	0.000284415551357312	3.52271450333402
Igsf6	1.55224617748144	6.85911293519718	6.7558854407372	1.13435090068311e-05	0.000286990777872827	3.49642665123617
Sla	1.21355482628107	8.55065579511042	6.71252159599432	1.21422129357344e-05	0.000303266751605126	3.42714797749931
Igtp	1.63634009864945	10.232374524177	6.70939404996107	1.22020661636061e-05	0.000304205525414574	3.4221410854411
Cd14	2.29167236161967	11.5482784810778	6.60291720298516	1.44370979762831e-05	0.000352843707606405	3.25085560550894
Csf2	1.58548176336314	8.73961985584125	6.54320220395668	1.58759158940998e-05	0.000379854225823452	3.15409022142892
Pald1 /// Thbs1	1.15627756254215	10.3521171056485	6.53885083744947	1.59865048683036e-05	0.000381831520123712	3.14701923033016
Ccl17	1.88435095018907	9.29880207576605	6.53282367998304	1.61410261553634e-05	0.00038417891870135	3.13722062523784
Gp49a /// Lilrb4	2.03252449714102	10.4254624880083	6.52374882213136	1.63766579405825e-05	0.000387902256561209	3.12245750303443
Gbp2	2.20586724247894	10.2818842483499	6.52352030160031	1.63826381229555e-05	0.000387902256561209	3.1220855910888
Gbp6	2.90084353748966	7.58091027508746	6.50361708252307	1.69124168807721e-05	0.000397005909665136	3.08966506776128
Ms4a4c	1.67387126489836	7.48384668317184	6.36639322442565	2.10931909807391e-05	0.000464621539688455	2.86460580817698
Ddit4	1.31022447150947	9.45781856685641	6.32204973483108	2.26664839643129e-05	0.000489209326888536	2.79130534995914
Wfdc21	1.31906147542162	8.57278041700681	6.3040500773776	2.33399148546069e-05	0.000498113341610194	2.76147173362598
Pirb	1.36138744145851	8.20622958124454	6.23565072750263	2.60972256629164e-05	0.00053986846005158	2.64768214170838
Rcan1	1.21794633879242	8.47127309265077	6.20707809542837	2.73486257895784e-05	0.000558500636079551	2.59995131183129
Slc26a4	2.72609966740131	9.89428223221375	6.19435377441902	2.792607439718e-05	0.000563553956298778	2.57865783649695
Slpi	1.01011693781547	11.1133340207498	6.19248968070937	2.80117403358363e-05	0.000564448962342471	2.57553644029091
Gbp7	1.37896027355554	9.20456245147967	6.11732160533576	3.17068950990842e-05	0.000617064958466793	2.44925700145792
Mmp8	2.48828400206241	9.32344793654832	6.04418231649646	3.57966117528991e-05	0.000667194147023338	2.32561561317381
Cd44	1.11126360646377	9.92606934412767	5.95785661255064	4.13470999868748e-05	0.00072982439279158	2.17870763142633
Ms4a6c	1.13982639966442	8.86863768204614	5.93156068976708	4.32119910985032e-05	0.000753974741235952	2.13374833087359
Ms4a6d	1.02455676829951	5.85403606818664	5.91149835961164	4.46940613800698e-05	0.000770972558806204	2.0993813104646
C5ar1	1.08418418425667	8.41947333202679	5.90883464825586	4.48948129334273e-05	0.000773458933539071	2.09481407590137
Itgam	1.3361794518371	6.88221618879454	5.89596908675879	4.58778370513927e-05	0.00078613018136452	2.07274055131153
Serpina3g	2.22577807929753	9.80739281476894	5.84120875735368	5.03214796395237e-05	0.000839949902174268	1.97852760815833
Cd53	1.03736712691342	10.2172541798884	5.81130930685861	5.29361455507949e-05	0.000868203626068379	1.92690925327983
Pla2g7	1.42856021209237	8.79200502808444	5.81030156456864	5.30267141989303e-05	0.00086864624626593	1.92516730844798
F13a1	1.81707244534317	8.86816434085456	5.78441634992875	5.54096397776924e-05	0.000893750293557065	1.88037444966091
Ms4a6b	1.14013808369012	9.12424263248119	5.74921083328663	5.88321527249279e-05	0.000935698335888201	1.81930323787635
Fyb	1.00851921878285	7.90593669078849	5.68141952411156	6.6061355319465e-05	0.00101521961346966	1.70121968478537
Rdh12	1.01947451568615	7.16473229701603	5.4283714503345	0.000102392843104844	0.00139054773608189	1.25486595002531
S100a9	2.10925375029676	11.9707781415453	5.42327330093245	0.00010331025115815	0.00139883513510669	1.24578408194693
Csf3r	1.34767833047618	10.0301426020034	5.41628610481343	0.000104581564633683	0.00141185112255472	1.23333140654674
Fgl2	1.28160324311318	8.29700930889813	5.30241488970822	0.000127770172560606	0.00163292431947895	1.0294742591499
Thbs1	1.48834535719774	9.6047155742095	5.26298155512344	0.000137002085738439	0.00171693926311485	0.958481275501387
Irgm2	1.45981274848417	9.81969329581755	5.22110174515033	0.000147572218342591	0.00180981296857853	0.882862668207029
S100a8	1.93184052763736	11.9329811548102	5.202440727781	0.000152552740714457	0.00183627801201842	0.849095303730374
Ccl12	1.05676266208606	6.43753372801029	5.17425289660796	0.000160410685881789	0.00191186129546867	0.798004467172236
Gda	1.3303238553182	6.20988803556572	5.13583760393665	0.000171804893008185	0.0019942212814595	0.728213470190283
Ccl9	1.77680457753757	9.61979712964718	5.10743448865594	0.000180769582703218	0.00205841446535895	0.67649234058073
Adam8	1.11180238443816	8.44594232064171	5.09092107492431	0.000186204277415764	0.0021024155686398	0.646375498280609
Cxcl13	1.2553218972586	8.47095499494818	5.07041521784994	0.000193190593473018	0.00216341794100686	0.608930045134531
Lcn2	1.47872504500795	12.1196460918417	4.95191774865566	0.000239273152137093	0.00253406961588912	0.391533303857219
Dmkn	1.04597640071794	8.95337056693142	4.94319827968661	0.000243087067210819	0.00255859438538845	0.375469483777941
Cdkn1a	1.06039024470385	9.96209511998618	4.8670816735406	0.000279187151894467	0.00285071365409732	0.234859360663203
Pigr	1.01887612378761	9.56874519280587	4.8491408155995	0.000288480100329198	0.00292592066124537	0.201618933118725
Ankrd1	1.10045602483275	9.13941221729112	4.71450541303057	0.000369310659930029	0.00352260036016005	-0.0489905028572277
D17H6S56E-5	1.27866303704275	10.2557105693527	4.60067405935823	0.00045587427358045	0.00409656111083742	-0.262407479862312
Asprv1	1.39032148289663	7.9654457959925	4.48399400142281	0.000566601528542098	0.00481399880779984	-0.482528115210122
Pglyrp1	1.20490187081506	8.71179453706979	4.38878316114638	0.000677380594923706	0.00549220990376717	-0.663097388865676
S100a4	1.04005663487009	7.89009161800833	4.36004261970202	0.000715037304071679	0.00572546002769849	-0.717762165033656
Cfb	1.09348433599962	8.35260123597949	4.31447980379412	0.000779212439863686	0.00611252062727482	-0.804565675199797
Ada	1.44989522882688	6.79281496392103	4.07581604164947	0.00122650517352229	0.00845008254193725	-1.26181169134925
Cxcl9	1.48576742773452	7.84893213587818	3.49799653663763	0.00374863152797072	0.0198657113790287	-2.37952058838085
