# Supplementary material for: Tanreqing Injection Attenuates Macrophage Activation and the Inflammatory Response via the lncRNA-SNHG1/HMGB1 Axis in Lipopolysaccharide-Induced Acute Lung Injury
Source: Front Immunol. 2022 Apr 25;13:820718. doi: 10.3389/fimmu.2022.820718 (PMC9084914; doi:10.3389/fimmu.2022.820718)
Supplement: Supplementary 4 — The 16 upregulated genes in ALI mice in the GEO database (GSE2411). [file DataSheet_4.xls]

logFC	AveExpr	t	P.Value	adj.P.Val	B
Fmo3	-1.97495079376425	8.56284698432992	-16.7122619152715	2.19695195230109e-10	6.90385882554179e-07	14.1264664779323
Kcnk2	-1.3823754935643	8.5138204165603	-15.9572629811814	3.97851431876711e-10	8.28683266223322e-07	13.5834042628153
Cckar	-2.00533019086668	7.34041697551902	-13.9617408828052	2.17973199906772e-09	1.81535486385411e-06	11.9929958151617
Irx5	-1.04533848015877	8.69769360985827	-13.2297142621411	4.29535781271014e-09	2.55144254074983e-06	11.3459058231673
Ppp1r14c	-1.03473207214055	9.0003637368333	-11.2231069188458	3.30282835098317e-08	6.35538604663833e-06	9.3637912140319
Prickle1	-1.15373913471183	9.57500965755125	-10.2374515885476	1.00717515483804e-07	1.14666891378311e-05	8.26131366490405
Ear1 /// Ear12 /// Ear2 /// Ear3	-1.05385223981546	10.1532843473044	-9.80342595640828	1.691033718848e-07	1.6502073333501e-05	7.74517694590419
Clec14a	-1.02663402560466	9.48660228861937	-9.21859465596585	3.49823468154294e-07	2.54217458612977e-05	7.01767533741671
Irs1	-1.0759291886539	8.99234828658724	-8.36073801974461	1.08378207703053e-06	5.67303859631845e-05	5.87915698406367
Prss8	-1.07367042246354	8.9047226369889	-7.69134732236703	2.77570017731288e-06	0.000110237255297816	4.92723307768354
Rtkn2	-1.17247781687399	8.00258678635232	-7.22530495846223	5.51839709467862e-06	0.000179933988323387	4.22948269899016
Etv5	-1.00739109350384	8.45707206286596	-7.05841679201092	7.10595700925043e-06	0.000209227553147369	3.97239019625783
Meis1	-1.01793773550659	7.61746645949804	-5.56927427310898	8.01345306319501e-05	0.00115851635713619	1.50448368022742
Hist3h2a	-1.01297621647904	6.7730314872679	-5.2721355738702	0.000134798711893951	0.00169564815113594	0.974979588631471
Dbp	-1.60048570747064	8.51725351425864	-3.54008625042017	0.00345340957700872	0.018641043714379	-2.29795868575629
Slfn3	-1.54382667619554	5.31573275951723	-2.22142349190244	0.0440546595573241	0.129379784796252	-4.76398266802856
